# Supplementary material for: Global endometrial DNA methylation analysis reveals insights into mQTL regulation and associated endometriosis disease risk and endometrial function
Source: Commun Biol. 2023 Aug 16;6:780. doi: 10.1038/s42003-023-05070-z (PMC10432557; doi:10.1038/s42003-023-05070-z)
Supplement: Supplementary file 4 — Supplementary Data 1-20 [file 42003_2023_5070_MOESM4_ESM.xlsx]

## Sheet: Data 1
Supplementary Data 1. Summary of endometriosis case and control ascertainment criteria and subphenotypes for each methylation and genetic dataset contributing to the analysis.
Study Site	Study Name	Country	Total N*	Median Age y (Range)	Cycle Phase at Endometrial Biopsy				Endometriosis Case Ascertainment	Total Case N	Sub-phenotypes			Control Source	Total Control N	Unknown Endometriosis Status N
					Proliferative	Secretory	Menstrual	Unknown			rASRM stage III/IV	rASRM stage I/II	Unknown
University of Edinburgh	EDIN	United Kingdom	86	32 (18-45)	36	47	2	1	Surgically confirmed	52	21	31	0	Surgically disconfirmed	32	2
University of Oxford	ENDOX	United Kingdom	193	34 (18-50)	40	125	17	11	Surgically confirmed	138	48	90	0	Surgically disconfirmed	54	1
University of Melbourne	UM	Australia	315	31 (18-48)	152	139	21	3	Surgically confirmed	225	76	148	1	Surgically disconfirmed	90	0
University of California San Francisco	UCSF	United States of America	480	40 (19-69)	260	160	10	50	Surgically confirmed	264	161	95	8	General Gyn clinic (no endometriosis history)	213	3

## Sheet: Data 2
Supplementary Data 2. Phenotypic variance captured by endometrial DNAm. Proportion of variance in endometriosis case-control status captured by common genetic variants and genome-wide DNA methylation (DNAm) in endometrium estimated using different GREML and OREML models. GRM is genetic relationship matrix and ORM is omic-relationship matrix.
Model	Variance Captured (s.e.)		Phenotypic Variance (s.e.)
GRM	26.2%* (0.15)		0.225 (0.01)
ORM (all sites n=759,345)	24.2% (0.07)		0.255 (0.02)
ORM (all sites n=759,345)	16.1% (0.07)	37% (0.15)	0.242 (0.02)
+ GRM	20.9% (0.14)
ORM (non-mQTL sites n=651,718)	15.4% (0.07)	36.9% (0.15)	0.242 (0.02)
+ GRM	21.5% (0.14)
*liability scale

## Sheet: Data 3
Supplementary Data 3. Values of weighted partial R2 (%) from PC-PR2 analysis indicating the proportion of variability of methylation levels, before and after correction with surrogate variables, explained by covariates.
Covariate	Weighted partial R2 (%) before SVA	Weighted partial R2 (%) after SVA
Plate	0.936572	1.2089
Institute	43.5316	0.532986
Endometriosis	0.0830491	0.0281386
Cycle_Phase	2.99389	4.29712
Genetic_Ancestry	0.693385	0.522139
Batch	1.43249	1.44299
Total R2	48.3605	8.55504

## Sheet: Data 4
Supplementary Data 4. Significantly differentially methylated CpG sites between menstrual cycle phases.
CpG Site	chr	pos	logFC	P.Value	adj.P.Val	Annotated Gene	Comparison
cg16201273	chr10	80855803	-0.838149	3.33368e-79	2.53142e-73	ZMIZ1	SE_PE
cg05941521	chr12	746975	-0.83503	1.15588e-71	4.38855e-66	NINJ2;NINJ2;LOC100049716	SE_PE
cg16201273	chr10	80855803	-0.953958	2.2294e-70	1.69289e-64	ZMIZ1	MSE_PE
cg12710800	chr10	74008773	-0.557073	3.88701e-56	9.83861e-51		SE_PE
cg05941521	chr12	746975	-0.876076	8.94067e-55	3.39453e-49	NINJ2;NINJ2;LOC100049716	MSE_PE
cg20680797	chr17	53835432	-0.529822	1.48523e-54	2.8195e-49	PCTP;PCTP	SE_PE
cg08951452	chr8	49561756	-0.661864	2.81674e-54	4.27775e-49		SE_PE
cg05466666	chr14	69351024	-0.383114	4.65672e-54	5.89342e-49	ACTN1;ACTN1;ACTN1;ACTN1;ACTN1;ACTN1	SE_PE
cg07252961	chr7	30790887	-0.472443	7.78619e-54	8.4463e-49	INMT;INMT;INMT-FAM188B	SE_PE
cg02594094	chr8	23415999	-0.503044	1.97015e-53	1.87003e-48	SLC25A37	SE_PE
cg18890101	chr16	58461109	-0.661964	6.90485e-53	5.82573e-48		SE_PE
cg24675171	chr4	170361789	-0.566318	9.49142e-52	7.20726e-47	NEK1;NEK1;NEK1;NEK1;NEK1	SE_PE
cg10123669	chr2	168970900	-0.541273	1.10331e-51	7.61628e-47	STK39	SE_PE
cg22934449	chr14	104199773	-0.491285	6.59452e-51	4.17293e-46	ZFYVE21	SE_PE
cg16129757	chr5	142248617	-0.499373	3.09102e-50	1.8055e-45	ARHGAP26-AS1;ARHGAP26;ARHGAP26	SE_PE
cg16564333	chr6	25335367	-0.387389	6.11156e-49	3.31485e-44	LRRC16A;LRRC16A	SE_PE
cg18127648	chr10	79652632	-0.475041	1.14218e-48	5.78204e-44	DLG5	SE_PE
cg02551564	chr15	99696562	-0.778755	1.42336e-48	3.60275e-43	TTC23;TTC23;TTC23	MSE_PE
cg05017003	chr21	45154770	-0.272525	3.59658e-48	1.7069e-43	PDXK	SE_PE
cg06510816	chr11	12875633	-0.386167	1.29767e-47	5.79636e-43	TEAD1	SE_PE
cg17834252	chr17	19841008	-0.433746	2.11121e-47	8.9063e-43	AKAP10	SE_PE
cg04019557	chr8	33417841	-0.56358	3.95305e-47	1.57986e-42	RNF122	SE_PE
cg26601739	chr1	201418589	-0.338906	6.5108e-47	2.47197e-42		SE_PE
cg01433297	chr20	4151816	-0.566086	8.6319e-46	3.12123e-41	SMOX;SMOX;SMOX;SMOX	SE_PE
cg14250988	chr18	46214332	-0.420764	3.26489e-45	1.1269e-40	CTIF;CTIF	SE_PE
cg05941521	chr12	746975	-0.864807	4.74366e-45	3.60208e-39	NINJ2;NINJ2;LOC100049716	ESE_PE
cg23166964	chr12	124493296	-0.390624	9.99774e-45	3.30075e-40	ZNF664;ZNF664;ZNF664-FAM101A	SE_PE
cg10123669	chr2	168970900	-0.611999	1.05048e-44	1.9942e-39	STK39	MSE_PE
cg22079151	chr4	87981092	-0.448562	1.06298e-44	3.36321e-40	AFF1;AFF1	SE_PE
cg02551564	chr15	99696562	-0.611564	1.48031e-44	4.49627e-40	TTC23;TTC23;TTC23	SE_PE
cg01130040	chr1	26225987	-0.483492	3.22346e-44	9.41429e-40	STMN1	SE_PE
cg22934449	chr14	104199773	-0.554152	6.00841e-44	9.12491e-39	ZFYVE21	MSE_PE
cg14399284	chr3	60753508	-0.470827	3.72788e-43	1.04843e-38	FHIT;FHIT	SE_PE
cg25223327	chr8	87429423	-0.519198	4.95572e-43	1.34396e-38	WWP1	SE_PE
cg12710800	chr10	74008773	-0.584543	1.48384e-42	1.87791e-37		MSE_PE
cg18890101	chr16	58461109	-0.712866	7.7348e-42	8.39055e-37		MSE_PE
cg01183384	chr9	716332	-0.469738	9.04982e-42	2.33043e-37	KANK1;KANK1;KANK1;KANK1	SE_PE
cg27531236	chr4	47854334	-0.378705	9.20699e-42	2.33043e-37	NFXL1	SE_PE
cg07252961	chr7	30790887	-0.501381	1.30603e-41	1.23966e-36	INMT;INMT;INMT-FAM188B	MSE_PE
cg03718013	chr14	103871417	-0.521889	4.38505e-41	1.07412e-36	MARK3;MARK3;MARK3;MARK3;MARK3;MARK3;MARK3;MARK3;MARK3;MARK3	SE_PE
cg08951452	chr8	49561756	-0.688595	2.19501e-40	1.83859e-35		MSE_PE
cg05466666	chr14	69351024	-0.39908	2.42129e-40	1.83859e-35	ACTN1;ACTN1;ACTN1;ACTN1;ACTN1;ACTN1	MSE_PE
cg17476247	chr3	128085246	-0.492012	3.5077e-40	8.3236e-36	EEFSEC	SE_PE
cg20680797	chr17	53835432	-0.547071	4.77151e-40	3.29384e-35	PCTP;PCTP	MSE_PE
cg00363201	chr2	71346380	-0.532516	5.09288e-40	1.17189e-35	MCEE	SE_PE
cg17364497	chr3	150446063	-0.382908	6.38098e-40	1.42511e-35		SE_PE
cg16201273	chr10	80855803	-0.90715	7.88887e-40	5.99037e-34	ZMIZ1	LSE_PE
cg22363520	chr6	35558488	-0.464928	1.70069e-39	3.68975e-35	FKBP5;FKBP5;FKBP5;FKBP5	SE_PE
cg16564333	chr6	25335367	-0.421053	2.54352e-39	1.60951e-34	LRRC16A;LRRC16A	MSE_PE
cg24675171	chr4	170361789	-0.595617	3.13222e-39	1.82957e-34	NEK1;NEK1;NEK1;NEK1;NEK1	MSE_PE
cg22253251	chr17	47481118	-0.46774	5.87959e-39	1.24018e-34		SE_PE
cg09521575	chr8	19041618	0.689806	6.05378e-39	1.24241e-34		SE_PE
cg25735294	chr3	186353721	-0.419671	1.03267e-38	2.06356e-34		SE_PE
cg02003565	chr10	79615840	-0.28593	2.14683e-38	4.17997e-34	DLG5	SE_PE
cg26522002	chr5	73528392	0.584798	2.74047e-38	5.2024e-34		SE_PE
cg02357541	chr3	127769619	-0.573216	6.00863e-38	3.25901e-33		MSE_PE
cg06049395	chr16	46915319	-0.339706	8.58258e-38	1.58955e-33		SE_PE
cg22079151	chr4	87981092	-0.4993	1.75672e-37	8.89305e-33	AFF1;AFF1	MSE_PE
cg05030067	chr14	75765449	-0.43627	2.56899e-37	4.64465e-33		SE_PE
cg06510816	chr11	12875633	-0.412257	5.50328e-37	2.6118e-32	TEAD1	MSE_PE
cg11784002	chr22	30745171	-0.41943	8.94345e-37	1.57934e-32	SF3A1	SE_PE
cg07730183	chr16	2136400	-0.30094	1.51923e-36	2.62187e-32	TSC2;TSC2;TSC2	SE_PE
cg02594094	chr8	23415999	-0.499042	1.54821e-36	6.91546e-32	SLC25A37	MSE_PE
cg21361021	chr20	30873618	-0.528889	1.92272e-36	3.24446e-32	KIF3B	SE_PE
cg00963221	chr16	56491969	-0.401711	1.97766e-36	3.26462e-32	OGFOD1	SE_PE
cg23166964	chr12	124493296	-0.42612	2.80229e-36	1.18217e-31	ZNF664;ZNF664;ZNF664-FAM101A	MSE_PE
cg09943385	chr2	235910985	-0.45587	4.35575e-36	7.03727e-32	SH3BP4	SE_PE
cg03718013	chr14	103871417	-0.594885	6.41474e-36	2.56369e-31	MARK3;MARK3;MARK3;MARK3;MARK3;MARK3;MARK3;MARK3;MARK3;MARK3	MSE_PE
cg09192152	chr2	74990005	-0.362615	9.5088e-36	1.50426e-31		SE_PE
cg09521575	chr8	19041618	0.807048	9.78643e-36	3.71564e-31		MSE_PE
cg23105907	chr6	109379814	-0.336275	2.00353e-35	3.10483e-31	SESN1	SE_PE
cg17834252	chr17	19841008	-0.45186	2.43696e-35	8.81187e-31	AKAP10	MSE_PE
cg13577676	chr2	85936001	-0.357335	3.59172e-35	5.4547e-31		SE_PE
cg24258234	chr5	131557918	-0.320036	3.90012e-35	5.80694e-31	P4HA2;P4HA2;P4HA2;P4HA2;P4HA2	SE_PE
cg15722533	chr11	12875566	-0.372908	4.25089e-35	6.20749e-31	TEAD1	SE_PE
cg06011205	chr2	16838119	-0.333674	5.09128e-35	7.29441e-31	FAM49A	SE_PE
cg16464494	chr14	78032088	-0.384679	5.86878e-35	8.25264e-31	SPTLC2	SE_PE
cg06011205	chr2	16838119	-0.405773	6.49134e-35	2.24053e-30	FAM49A	MSE_PE
cg10193874	chr11	111180594	-0.466115	1.04466e-34	1.44228e-30		SE_PE
cg26601739	chr1	201418589	-0.351293	1.49302e-34	4.92919e-30		MSE_PE
cg26332187	chr17	47826445	-0.521355	1.67643e-34	2.27319e-30	FAM117A	SE_PE
cg05017003	chr21	45154770	-0.276853	2.85099e-34	9.02037e-30	PDXK	MSE_PE
cg16201273	chr10	80855803	-0.693068	3.00147e-34	1.13958e-28	ZMIZ1	ESE_PE
cg01713086	chr8	28268413	-0.411148	5.05735e-34	6.73732e-30		SE_PE
cg02357541	chr3	127769619	-0.445973	6.20213e-34	8.11992e-30		SE_PE
cg17257757	chr10	70057305	-0.37186	6.47327e-34	8.33126e-30	PBLD;PBLD	SE_PE
cg17939585	chr22	50747040	-0.375934	6.5863e-34	8.33546e-30	PLXNB2	SE_PE
cg14399284	chr3	60753508	-0.505125	9.27322e-34	2.81663e-29	FHIT;FHIT	MSE_PE
cg18127648	chr10	79652632	-0.475014	9.81861e-34	2.86758e-29	DLG5	MSE_PE
cg01713086	chr8	28268413	-0.49954	1.43346e-33	4.03146e-29		MSE_PE
cg11621632	chr10	45491549	-0.35446	1.70361e-33	2.1207e-29	C10orf25	SE_PE
cg16129757	chr5	142248617	-0.488837	1.71591e-33	4.65347e-29	ARHGAP26-AS1;ARHGAP26;ARHGAP26	MSE_PE
cg12710800	chr10	74008773	-0.563338	1.93081e-33	4.12868e-28		ESE_PE
cg02594094	chr8	23415999	-0.524404	2.17486e-33	4.12868e-28	SLC25A37	ESE_PE
cg25628315	chr8	49321145	0.494016	2.74557e-33	3.36264e-29		SE_PE
cg01183384	chr9	716332	-0.507831	2.87813e-33	7.53618e-29	KANK1;KANK1;KANK1;KANK1	MSE_PE
cg26332187	chr17	47826445	-0.623806	3.081e-33	7.79848e-29	FAM117A	MSE_PE
cg23288078	chr8	124268173	-0.310207	3.41087e-33	4.11115e-29	ZHX1;ZHX1	SE_PE
cg14250988	chr18	46214332	-0.43441	4.54961e-33	1.11443e-28	CTIF;CTIF	MSE_PE
cg22253251	chr17	47481118	-0.523773	5.9678e-33	1.41613e-28		MSE_PE
cg09837951	chr16	72958530	-0.485323	6.2239e-33	1.43215e-28	ZFHX3;ZFHX3	MSE_PE
cg17306687	chr3	132046988	-0.323238	6.87243e-33	8.15398e-29	ACPP;ACPP;ACPP	SE_PE
cg11784002	chr22	30745171	-0.484309	6.99094e-33	1.56133e-28	SF3A1	MSE_PE
cg06049395	chr16	46915319	-0.38608	7.75439e-33	1.68236e-28		MSE_PE
cg27531236	chr4	47854334	-0.446245	1.00644e-32	1.52848e-27	NFXL1	ESE_PE
cg07033577	chr17	55540785	0.504604	1.24541e-32	1.45492e-28	MSI2;MSI2	SE_PE
cg00318034	chr5	131681008	-0.317997	1.79869e-32	2.06943e-28	LOC553103	SE_PE
cg26522002	chr5	73528392	0.654543	2.4651e-32	5.19962e-28		MSE_PE
cg13837938	chr8	11706208	-0.445537	3.23822e-32	3.67004e-28	CTSB;CTSB;CTSB;CTSB;CTSB	SE_PE
cg01130040	chr1	26225987	-0.496255	4.82007e-32	9.89215e-28	STMN1	MSE_PE
cg00363201	chr2	71346380	-0.575143	1.04974e-31	2.09767e-27	MCEE	MSE_PE
cg08951452	chr8	49561756	-0.662912	1.17056e-31	1.48143e-26		ESE_PE
cg09216030	chr21	34127686	-0.316578	1.52233e-31	1.69996e-27	PAXBP1;PAXBP1;PAXBP1	SE_PE
cg09123555	chr12	51398584	-0.347893	1.76056e-31	1.9375e-27	SLC11A2;SLC11A2;SLC11A2;SLC11A2;SLC11A2;SLC11A2;SLC11A2;SLC11A2;SLC11A2;SLC11A2;SLC11A2;SLC11A2;SLC11A2;SLC11A2;SLC11A2;SLC11A2;SLC11A2;SLC11A2	SE_PE
cg12735852	chr20	45313808	-0.345381	2.63178e-31	2.85489e-27	SLC13A3;TP53RK	SE_PE
cg07912401	chr18	55732626	-0.380152	3.94007e-31	4.2139e-27	NEDD4L;NEDD4L;NEDD4L;NEDD4L	SE_PE
cg13577676	chr2	85936001	-0.409654	4.31782e-31	8.40696e-27		MSE_PE
cg01255527	chr8	124526866	-0.3824	4.85819e-31	5.12367e-27	FBXO32;FBXO32;FBXO32	SE_PE
cg22676743	chr12	67020633	-0.41236	6.2142e-31	1.17968e-26	GRIP1;GRIP1	MSE_PE
cg04019557	chr8	33417841	-0.604169	7.4767e-31	8.11056e-26	RNF122	ESE_PE
cg10588052	chr1	165872479	-0.239166	8.19852e-31	8.52809e-27	UCK2	SE_PE
cg26174351	chr17	47481071	-0.406184	8.87187e-31	9.1038e-27		SE_PE
cg14149318	chr17	4204501	-0.336709	9.22871e-31	9.3437e-27	UBE2G1	SE_PE
cg01433297	chr20	4151816	-0.615239	1.02309e-30	9.71096e-26	SMOX;SMOX;SMOX;SMOX	ESE_PE
cg16187328	chr9	140639428	-0.5099	1.05307e-30	1.95035e-26	EHMT1;EHMT1	MSE_PE
cg17364497	chr3	150446063	-0.406925	1.13134e-30	2.04542e-26		MSE_PE
cg21369890	chr6	86100013	-0.433232	1.29919e-30	1.29807e-26		SE_PE
cg16145324	chr6	36020012	-0.641278	1.44925e-30	2.55925e-26	MAPK14;MAPK14;MAPK14;MAPK14	MSE_PE
cg07474842	chr6	136915088	0.459336	2.49926e-30	2.46467e-26	MAP3K5	SE_PE
cg00963221	chr16	56491969	-0.445777	2.96155e-30	5.11099e-26	OGFOD1	MSE_PE
cg15023940	chr14	68832143	0.374778	3.03285e-30	2.95254e-26	RAD51B;RAD51B;RAD51B	SE_PE
cg01433297	chr20	4151816	-0.551278	3.05834e-30	5.16075e-26	SMOX;SMOX;SMOX;SMOX	MSE_PE
cg04019557	chr8	33417841	-0.539172	3.69189e-30	6.0944e-26	RNF122	MSE_PE
cg18127648	chr10	79652632	-0.492775	3.95133e-30	3.3338e-25	DLG5	ESE_PE
cg22234738	chr2	47420454	0.512438	4.99702e-30	4.80311e-26	LOC101927043	SE_PE
cg11028755	chr1	116832065	-0.451683	6.3441e-30	1.02497e-25		MSE_PE
cg17476247	chr3	128085246	-0.512244	8.02236e-30	1.26911e-25	EEFSEC	MSE_PE
cg23105907	chr6	109379814	-0.375112	8.30081e-30	1.28636e-25	SESN1	MSE_PE
cg24675171	chr4	170361789	-0.562733	9.62214e-30	7.30653e-25	NEK1;NEK1;NEK1;NEK1;NEK1	ESE_PE
cg09899402	chr6	106346211	0.320326	9.70011e-30	9.20716e-26		SE_PE
cg27536168	chr6	129984778	-0.326604	9.96381e-30	9.29474e-26	ARHGAP18	SE_PE
cg19027189	chr2	236179089	-0.283467	1.00372e-29	9.29474e-26		SE_PE
cg05017003	chr21	45154770	-0.281953	1.24474e-29	8.59259e-25	PDXK	ESE_PE
cg09192152	chr2	74990005	-0.401408	1.34336e-29	2.04015e-25		MSE_PE
cg24409172	chr7	101449570	-0.278632	1.47361e-29	1.34816e-25		SE_PE
cg21198684	chr21	37522561	-0.252108	1.576e-29	1.42468e-25	CBR3-AS1;CBR3-AS1;CBR3-AS1	SE_PE
cg10864056	chr5	132452454	-0.464089	1.74382e-29	1.54662e-25		SE_PE
cg09342609	chr3	188008251	-0.292661	1.75164e-29	1.54662e-25	LPP;LPP;LPP	SE_PE
cg16464007	chr3	188002729	0.534978	2.11315e-29	1.84438e-25	LPP;LPP;LPP	SE_PE
cg03196376	chr4	146454404	-0.333059	2.53931e-29	2.19115e-25	SMAD1;SMAD1	SE_PE
cg07586149	chr6	170675788	-0.176458	2.89206e-29	2.4675e-25	FAM120B;FAM120B;FAM120B;FAM120B	SE_PE
cg09943385	chr2	235910985	-0.497422	2.94832e-29	4.38979e-25	SH3BP4	MSE_PE
cg12409910	chr8	67996092	-0.270758	2.97027e-29	2.50606e-25	CSPP1;CSPP1;CSPP1	SE_PE
cg10193874	chr11	111180594	-0.520604	3.21603e-29	4.69631e-25		MSE_PE
cg09837951	chr16	72958530	-0.372243	3.33728e-29	2.78478e-25	ZFHX3;ZFHX3	SE_PE
cg07962838	chr12	27692280	-0.272125	3.50249e-29	2.89087e-25	PPFIBP1;PPFIBP1;PPFIBP1;PPFIBP1	SE_PE
cg25966737	chr5	131555010	-0.26905	4.64025e-29	3.78876e-25	MIR6830;P4HA2;P4HA2;P4HA2;P4HA2;P4HA2	SE_PE
cg23613023	chr12	115353932	0.382761	4.91711e-29	3.97211e-25		SE_PE
cg19056691	chr12	111777251	-0.347338	5.39484e-29	4.31215e-25	CUX2	SE_PE
cg16759100	chr14	77518742	-0.52218	5.84003e-29	4.61937e-25		SE_PE
cg00747928	chr11	78181115	-0.311604	6.81073e-29	5.33165e-25	NARS2;NARS2	SE_PE
cg07252961	chr7	30790887	-0.450405	6.96127e-29	4.13165e-24	INMT;INMT;INMT-FAM188B	ESE_PE
cg16129757	chr5	142248617	-0.497082	7.07339e-29	4.13165e-24	ARHGAP26-AS1;ARHGAP26;ARHGAP26	ESE_PE
cg22676743	chr12	67020633	-0.325257	7.15867e-29	5.54683e-25	GRIP1;GRIP1	SE_PE
cg25841625	chr4	77119588	-0.368435	7.44928e-29	5.71371e-25	SCARB2	SE_PE
cg17706173	chr16	1582581	-0.283827	1.04681e-28	7.94887e-25	IFT140	SE_PE
cg25735294	chr3	186353721	-0.436061	1.27607e-28	1.82825e-24		MSE_PE
cg25628315	chr8	49321145	0.557815	1.32554e-28	1.86396e-24		MSE_PE
cg21361021	chr20	30873618	-0.567665	1.50372e-28	2.07608e-24	KIF3B	MSE_PE
cg00318034	chr5	131681008	-0.364082	1.55381e-28	2.10693e-24	LOC553103	MSE_PE
cg03196376	chr4	146454404	-0.400843	2.41579e-28	3.21827e-24	SMAD1;SMAD1	MSE_PE
cg06372654	chr7	128044655	-0.267453	3.23338e-28	2.43094e-24	IMPDH1;IMPDH1;IMPDH1;IMPDH1;IMPDH1;IMPDH1;IMPDH1	SE_PE
cg15023940	chr14	68832143	0.442978	3.39238e-28	4.44135e-24	RAD51B;RAD51B;RAD51B	MSE_PE
cg00744463	chr14	61804599	-0.28801	4.53479e-28	3.37595e-24	PRKCH	SE_PE
cg09899402	chr6	106346211	0.380891	4.80314e-28	6.18177e-24		MSE_PE
cg20680797	chr17	53835432	-0.493977	4.88449e-28	2.64929e-23	PCTP;PCTP	ESE_PE
cg27032548	chr15	52421104	-0.228415	5.53011e-28	4.07695e-24	GNB5;GNB5	SE_PE
cg05590156	chr5	14183868	-0.298502	7.83386e-28	5.71981e-24	TRIO	SE_PE
cg26620147	chr12	58210716	-0.326793	7.9858e-28	5.77522e-24	AVIL	SE_PE
cg16145324	chr6	36020012	-0.49892	8.20062e-28	5.87462e-24	MAPK14;MAPK14;MAPK14;MAPK14	SE_PE
cg17939585	chr22	50747040	-0.412983	9.32094e-28	1.17963e-23	PLXNB2	MSE_PE
cg07730183	chr16	2136400	-0.317575	1.07541e-27	1.3387e-23	TSC2;TSC2;TSC2	MSE_PE
cg18890101	chr16	58461109	-0.62299	1.14892e-27	5.8162e-23		ESE_PE
cg10915793	chr3	14290289	-0.298673	1.57784e-27	1.93245e-23		MSE_PE
cg18005280	chr3	66463731	0.576809	1.62001e-27	1.14967e-23	LRIG1	SE_PE
cg17306687	chr3	132046988	-0.359575	2.06959e-27	2.49449e-23	ACPP;ACPP;ACPP	MSE_PE
cg20578532	chr1	168205258	-0.297586	2.36182e-27	1.66059e-23	SFT2D2	SE_PE
cg17834252	chr17	19841008	-0.431794	2.59483e-27	1.23148e-22	AKAP10	ESE_PE
cg18005280	chr3	66463731	0.704729	2.68842e-27	3.18975e-23	LRIG1	MSE_PE
cg04353438	chr19	5621182	-0.341994	2.90127e-27	2.02116e-23	SAFB2	SE_PE
cg12460462	chr1	12517202	0.391819	3.0458e-27	2.10256e-23	VPS13D;VPS13D	SE_PE
cg01562540	chr14	56274296	-0.336066	3.2545e-27	2.22639e-23		SE_PE
cg26174351	chr17	47481071	-0.46571	4.06288e-27	4.74635e-23		MSE_PE
cg17211596	chr10	5638081	0.378814	4.3454e-27	2.94612e-23		SE_PE
cg26213131	chr2	100494615	0.366675	4.62363e-27	3.10702e-23	AFF3;AFF3	SE_PE
cg22363520	chr6	35558488	-0.462837	5.37946e-27	6.1892e-23	FKBP5;FKBP5;FKBP5;FKBP5	MSE_PE
cg01644482	chr1	116830862	-0.367773	5.69621e-27	3.7942e-23		SE_PE
cg05488384	chr1	180562680	-0.273786	6.18511e-27	4.08403e-23		SE_PE
cg16187328	chr9	140639428	-0.38847	6.3951e-27	4.18628e-23	EHMT1;EHMT1	SE_PE
cg26601739	chr1	201418589	-0.337187	6.54771e-27	2.84847e-22		ESE_PE
cg01850434	chr3	39176660	-0.535627	6.57139e-27	4.26491e-23	TTC21A;TTC21A;TTC21A;TTC21A	SE_PE
cg14250988	chr18	46214332	-0.427396	6.7522e-27	2.84847e-22	CTIF;CTIF	ESE_PE
cg25223327	chr8	87429423	-0.490439	6.91066e-27	7.8322e-23	WWP1	MSE_PE
cg26507027	chr4	94241424	-0.27503	7.07533e-27	4.55307e-23	GRID2;GRID2	SE_PE
cg04046364	chr12	58210661	-0.284126	7.63328e-27	4.87083e-23	AVIL	SE_PE
cg25223327	chr8	87429423	-0.541895	7.83099e-27	3.12969e-22	WWP1	ESE_PE
cg10950284	chr2	122019462	-0.336272	1.02117e-26	6.46182e-23	TFCP2L1	SE_PE
cg02003565	chr10	79615840	-0.287482	1.06068e-26	1.18445e-22	DLG5	MSE_PE
cg07925311	chr16	57835436	0.227391	1.32868e-26	8.33824e-23	KIFC3;KIFC3	SE_PE
cg10588052	chr1	165872479	-0.270914	1.40584e-26	1.54713e-22	UCK2	MSE_PE
cg07252961	chr7	30790887	-0.514792	1.78216e-26	6.76636e-21	INMT;INMT;INMT-FAM188B	LSE_PE
cg12667040	chr9	672059	-0.271607	1.91598e-26	1.19253e-22	KANK1;KANK1;KANK1	SE_PE
cg05466666	chr14	69351024	-0.346997	2.00103e-26	7.59737e-22	ACTN1;ACTN1;ACTN1;ACTN1;ACTN1;ACTN1	ESE_PE
cg05030067	chr14	75765449	-0.442887	2.13941e-26	2.32078e-22		MSE_PE
cg23032799	chr11	46296114	-0.388466	2.56979e-26	2.74839e-22		MSE_PE
cg17257757	chr10	70057305	-0.395296	3.34815e-26	3.48992e-22	PBLD;PBLD	MSE_PE
cg01703976	chr1	40284404	-0.56419	3.35505e-26	3.48992e-22		MSE_PE
cg19287349	chr15	63358260	-0.327974	3.54362e-26	2.18767e-22	TPM1;TPM1;TPM1;TPM1;TPM1;TPM1;TPM1	SE_PE
cg09123555	chr12	51398584	-0.386233	3.63914e-26	3.71898e-22	SLC11A2;SLC11A2;SLC11A2;SLC11A2;SLC11A2;SLC11A2;SLC11A2;SLC11A2;SLC11A2;SLC11A2;SLC11A2;SLC11A2;SLC11A2;SLC11A2;SLC11A2;SLC11A2;SLC11A2;SLC11A2	MSE_PE
cg13978028	chr22	43351395	-0.365329	3.67321e-26	3.71898e-22	PACSIN2;PACSIN2	MSE_PE
cg07356373	chr3	129539753	-0.221961	4.03198e-26	2.46908e-22	TMCC1;TMCC1	SE_PE
cg22818506	chr5	125827352	-0.382595	4.07844e-26	2.47755e-22	GRAMD3;GRAMD3;GRAMD3;GRAMD3;GRAMD3	SE_PE
cg27536168	chr6	129984778	-0.373471	4.20695e-26	4.20332e-22	ARHGAP18	MSE_PE
cg13978028	chr22	43351395	-0.298498	4.28954e-26	2.58511e-22	PACSIN2;PACSIN2	SE_PE
cg07033577	chr17	55540785	0.545859	5.2609e-26	5.1881e-22	MSI2;MSI2	MSE_PE
cg00747928	chr11	78181115	-0.361073	5.61874e-26	5.46995e-22	NARS2;NARS2	MSE_PE
cg02616964	chr7	100043970	0.407834	5.80448e-26	3.47055e-22		SE_PE
cg02726826	chr4	178030460	-0.284095	5.90485e-26	3.50299e-22		SE_PE
cg14155200	chr14	100433384	-0.277086	6.01223e-26	3.53903e-22		SE_PE
cg14128812	chr6	11274774	-0.292104	7.80943e-26	4.56158e-22	NEDD9;NEDD9	SE_PE
cg16464494	chr14	78032088	-0.399124	9.03579e-26	8.68517e-22	SPTLC2	MSE_PE
cg09613626	chr15	57841242	-0.250387	1.11726e-25	6.47622e-22	CGNL1;CGNL1	SE_PE
cg01183384	chr9	716332	-0.484314	1.30227e-25	4.70892e-21	KANK1;KANK1;KANK1;KANK1	ESE_PE
cg07737773	chr2	113305097	-0.393662	1.36567e-25	1.29627e-21	POLR1B;POLR1B;POLR1B;POLR1B;POLR1B;POLR1B;POLR1B	MSE_PE
cg14527110	chr5	131561292	-0.225778	1.37522e-25	7.91113e-22	P4HA2;P4HA2;P4HA2;P4HA2;P4HA2	SE_PE
cg21369890	chr6	86100013	-0.480668	1.6285e-25	1.52666e-21		MSE_PE
cg15722533	chr11	12875566	-0.423745	1.91292e-25	6.60257e-21	TEAD1	ESE_PE
cg25125528	chr16	56491971	-0.31933	2.01345e-25	1.14955e-21	OGFOD1	SE_PE
cg27032548	chr15	52421104	-0.266125	2.18562e-25	2.02395e-21	GNB5;GNB5	MSE_PE
cg01562540	chr14	56274296	-0.39604	2.8098e-25	2.57061e-21		MSE_PE
cg21198684	chr21	37522561	-0.283623	2.9242e-25	2.64342e-21	CBR3-AS1;CBR3-AS1;CBR3-AS1	MSE_PE
cg12503797	chr9	133748519	-0.323631	2.98274e-25	1.69025e-21	ABL1;ABL1	SE_PE
cg24161080	chr18	33889787	0.281749	3.4163e-25	1.92159e-21	FHOD3;FHOD3;FHOD3	SE_PE
cg10915793	chr3	14290289	-0.232176	3.49896e-25	1.95362e-21		SE_PE
cg26507027	chr4	94241424	-0.326168	3.55392e-25	3.17488e-21	GRID2;GRID2	MSE_PE
cg06510816	chr11	12875633	-0.366438	3.65848e-25	1.20785e-20	TEAD1	ESE_PE
cg06810461	chr16	67518144	-0.187215	3.80437e-25	2.10864e-21	AGRP;AGRP	SE_PE
cg16464007	chr3	188002729	0.603299	3.99582e-25	3.52815e-21	LPP;LPP;LPP	MSE_PE
cg11031221	chr17	70417517	0.373875	4.16366e-25	2.29105e-21	LINC00673	SE_PE
cg01175098	chr7	20516782	-0.346332	4.92509e-25	4.29867e-21		MSE_PE
cg02509300	chr16	57247522	-0.325764	5.09655e-25	2.7842e-21	RSPRY1;RSPRY1;RSPRY1	SE_PE
cg17476247	chr3	128085246	-0.511855	6.36278e-25	2.01314e-20	EEFSEC	ESE_PE
cg02786139	chr1	47846663	-0.221816	6.59648e-25	5.69205e-21	LINC01389	MSE_PE
cg05466666	chr14	69351024	-0.402892	6.65524e-25	1.68454e-19	ACTN1;ACTN1;ACTN1;ACTN1;ACTN1;ACTN1	LSE_PE
cg27071397	chr8	99478938	0.296231	6.75937e-25	3.66621e-21	STK3;STK3;STK3	SE_PE
cg00935068	chr2	136826503	-0.237324	7.71954e-25	4.1573e-21		SE_PE
cg23288078	chr8	124268173	-0.325111	7.79811e-25	6.65333e-21	ZHX1;ZHX1	MSE_PE
cg11444242	chr19	16982864	-0.275083	8.26635e-25	4.42043e-21	SIN3B;SIN3B;SIN3B	SE_PE
cg23166964	chr12	124493296	-0.379456	9.29219e-25	2.82239e-20	ZNF664;ZNF664;ZNF664-FAM101A	ESE_PE
cg20680797	chr17	53835432	-0.55229	1.01868e-24	1.72579e-19	PCTP;PCTP	LSE_PE
cg22934449	chr14	104199773	-0.529742	1.13637e-24	1.72579e-19	ZFYVE21	LSE_PE
cg27531236	chr4	47854334	-0.343051	1.37801e-24	1.16265e-20	NFXL1	MSE_PE
cg11621632	chr10	45491549	-0.36723	1.39656e-24	1.16535e-20	C10orf25	MSE_PE
cg04449045	chr17	29893915	-0.378348	1.57821e-24	8.38045e-21		SE_PE
cg00767689	chr2	65640438	-0.358897	1.79222e-24	9.45077e-21	SPRED2	SE_PE
cg07474842	chr6	136915088	0.501286	1.94602e-24	1.6062e-20	MAP3K5	MSE_PE
cg04458053	chr6	3386102	-0.250669	2.14598e-24	1.12382e-20	SLC22A23;SLC22A23;SLC22A23;SLC22A23;SLC22A23	SE_PE
cg02357541	chr3	127769619	-0.591907	2.32351e-24	2.94058e-19		LSE_PE
cg05613187	chr2	171875180	-0.222884	2.50801e-24	1.30441e-20	TLK1;TLK1;TLK1	SE_PE
cg11028755	chr1	116832065	-0.331747	2.71398e-24	1.40194e-20		SE_PE
cg10864056	chr5	132452454	-0.512867	2.82086e-24	2.30323e-20		MSE_PE
cg02450248	chr9	16145918	0.505122	2.8749e-24	2.32239e-20		MSE_PE
cg25172768	chr6	14598888	-0.395173	2.92887e-24	1.50272e-20		SE_PE
cg17785523	chr5	73399136	-0.434882	3.35709e-24	2.68018e-20		MSE_PE
cg11417830	chr5	114711867	-0.485583	3.38841e-24	2.68018e-20		MSE_PE
cg17370665	chr14	69162065	0.344208	3.84454e-24	1.95928e-20		SE_PE
cg23386928	chr9	16137159	0.348866	4.13175e-24	2.09161e-20		SE_PE
cg19056691	chr12	111777251	-0.385722	4.22543e-24	3.30779e-20	CUX2	MSE_PE
cg19027189	chr2	236179089	-0.310327	4.52617e-24	3.48928e-20		MSE_PE
cg01644482	chr1	116830862	-0.424442	4.54916e-24	3.48928e-20		MSE_PE
cg16307638	chr1	24745267	-0.276553	5.11208e-24	2.57075e-20	NIPAL3	SE_PE
cg09342609	chr3	188008251	-0.32084	5.81271e-24	4.41385e-20	LPP;LPP;LPP	MSE_PE
cg12409910	chr8	67996092	-0.298284	6.16209e-24	4.63283e-20	CSPP1;CSPP1;CSPP1	MSE_PE
cg07912401	chr18	55732626	-0.402436	7.18543e-24	5.34924e-20	NEDD4L;NEDD4L;NEDD4L;NEDD4L	MSE_PE
cg26580391	chr1	233841181	-0.282881	7.30592e-24	3.64981e-20		SE_PE
cg01368053	chr22	25373685	-0.322764	7.363e-24	5.42821e-20		MSE_PE
cg05941521	chr12	746975	-0.722721	7.55948e-24	8.20036e-19	NINJ2;NINJ2;LOC100049716	LSE_PE
cg17068417	chr3	128081087	-0.311379	9.12832e-24	4.53042e-20	EEFSEC;MIR1280	SE_PE
cg15503706	chr17	35679212	-0.268462	1.01091e-23	4.98458e-20	ACACA;ACACA;ACACA	SE_PE
cg12710800	chr10	74008773	-0.556476	1.0611e-23	1.00717e-18		LSE_PE
cg15937520	chr21	29889709	-0.274666	1.13846e-23	5.5773e-20		SE_PE
cg18798460	chr6	7562156	-0.332028	1.14152e-23	8.33467e-20	DSP;DSP	MSE_PE
cg07193722	chr14	74264778	-0.310113	1.32641e-23	6.45643e-20	LOC100506476	SE_PE
cg23530232	chr1	9302240	-0.362463	1.38172e-23	6.6828e-20	H6PD;H6PD	SE_PE
cg07356373	chr3	129539753	-0.257632	1.51416e-23	1.09502e-19	TMCC1;TMCC1	MSE_PE
cg12472022	chr11	61462803	-0.243005	1.57793e-23	7.57146e-20	DAGLA	SE_PE
cg08768873	chr16	12213533	-0.31409	1.5854e-23	7.57146e-20	SNX29	SE_PE
cg00033580	chr1	46034265	-0.138823	1.60925e-23	7.63735e-20	AKR1A1;AKR1A1;AKR1A1;AKR1A1	SE_PE
cg24258234	chr5	131557918	-0.347538	1.61898e-23	4.72833e-19	P4HA2;P4HA2;P4HA2;P4HA2;P4HA2	ESE_PE
cg23032799	chr11	46296114	-0.299803	1.63662e-23	7.719e-20		SE_PE
cg17706173	chr16	1582581	-0.312667	1.70753e-23	1.22321e-19	IFT140	MSE_PE
cg24099140	chr22	36728977	0.27048	1.85602e-23	8.69976e-20	MYH9	SE_PE
cg00767689	chr2	65640438	-0.429822	1.85661e-23	1.31758e-19	SPRED2	MSE_PE
cg04801460	chr2	10899353	-0.248362	1.90595e-23	8.87898e-20	ATP6V1C2;ATP6V1C2	SE_PE
cg23327341	chr9	95869973	-0.457311	2.0123e-23	1.41484e-19	C9orf89;C9orf89	MSE_PE
cg12735852	chr20	45313808	-0.36145	2.2568e-23	1.57219e-19	SLC13A3;TP53RK	MSE_PE
cg16200116	chr18	51747223	-0.250096	2.55893e-23	1.18482e-19	MBD2;MBD2	SE_PE
cg07962838	chr12	27692280	-0.294514	3.00631e-23	2.07529e-19	PPFIBP1;PPFIBP1;PPFIBP1;PPFIBP1	MSE_PE
cg23613023	chr12	115353932	0.415538	3.63575e-23	2.48719e-19		MSE_PE
cg10123669	chr2	168970900	-0.558967	3.66465e-23	3.09193e-18	STK39	LSE_PE
cg15722533	chr11	12875566	-0.36306	3.81689e-23	2.5878e-19	TEAD1	MSE_PE
cg00033580	chr1	46034265	-0.168933	4.29784e-23	2.88809e-19	AKR1A1;AKR1A1;AKR1A1;AKR1A1	MSE_PE
cg06011205	chr2	16838119	-0.426315	4.30512e-23	3.26907e-18	FAM49A	LSE_PE
cg04358770	chr4	101903118	-0.423719	4.86528e-23	3.24073e-19		MSE_PE
cg09244312	chr13	42120657	0.386847	5.0051e-23	2.30339e-19		SE_PE
cg22234738	chr2	47420454	0.542682	5.17905e-23	3.41973e-19	LOC101927043	MSE_PE
cg07369685	chr2	216695336	-0.33852	5.22728e-23	3.42182e-19	LINC00607	MSE_PE
cg02017450	chr10	10631670	0.336771	6.24857e-23	2.85832e-19		SE_PE
cg18822905	chr5	77882454	0.293219	6.51163e-23	2.96082e-19	LHFPL2	SE_PE
cg00865190	chr1	113996474	-0.224068	6.76174e-23	3.04821e-19	MAGI3;MAGI3	SE_PE
cg00782866	chr3	38042992	-0.231177	6.78409e-23	3.04821e-19	VILL	SE_PE
cg04358770	chr4	101903118	-0.344053	7.01273e-23	3.1324e-19		SE_PE
cg16129757	chr5	142248617	-0.522986	7.22236e-23	4.98569e-18	ARHGAP26-AS1;ARHGAP26;ARHGAP26	LSE_PE
cg12077460	chr8	8702053	0.22695	7.82452e-23	3.47457e-19	MFHAS1	SE_PE
cg00320216	chr11	128450029	0.30993	7.96416e-23	3.51601e-19	ETS1	SE_PE
cg00363201	chr2	71346380	-0.527486	8.89663e-23	2.48186e-18	MCEE	ESE_PE
cg10123669	chr2	168970900	-0.460812	9.45821e-23	2.48186e-18	STK39	ESE_PE
cg22363520	chr6	35558488	-0.464698	9.47843e-23	2.48186e-18	FKBP5;FKBP5;FKBP5;FKBP5	ESE_PE
cg16564333	chr6	25335367	-0.340781	1.09595e-22	2.774e-18	LRRC16A;LRRC16A	ESE_PE
cg22257680	chr3	176828875	-0.250825	1.13303e-22	4.97317e-19	TBL1XR1	SE_PE
cg14399284	chr3	60753508	-0.44569	1.17339e-22	2.87423e-18	FHIT;FHIT	ESE_PE
cg01130040	chr1	26225987	-0.541517	1.1884e-22	7.52007e-18	STMN1	LSE_PE
cg20093399	chr11	19882891	-0.322097	1.23627e-22	5.39515e-19	NAV2;NAV2;NAV2;NAV2	SE_PE
cg01255527	chr8	124526866	-0.394232	1.31902e-22	8.56063e-19	FBXO32;FBXO32;FBXO32	MSE_PE
cg02551564	chr15	99696562	-0.668079	1.41922e-22	8.2898e-18	TTC23;TTC23;TTC23	LSE_PE
cg17080882	chr1	92191625	-0.227084	1.42852e-22	6.17462e-19	TGFBR3	SE_PE
cg12550570	chr2	228369695	-0.294191	1.43115e-22	6.17462e-19	AGFG1;AGFG1;AGFG1;AGFG1	SE_PE
cg26580391	chr1	233841181	-0.371563	1.46668e-22	3.48037e-18		ESE_PE
cg12120119	chr5	34719296	-0.334032	1.56804e-22	6.72702e-19	RAI14;RAI14;RAI14;RAI14;RAI14;RAI14	SE_PE
cg18625956	chr6	43820148	-0.378768	1.56897e-22	1.00965e-18		MSE_PE
cg01554357	chr1	164750454	0.376298	1.60398e-22	6.84256e-19	PBX1	SE_PE
cg02509300	chr16	57247522	-0.375333	1.71517e-22	1.09446e-18	RSPRY1;RSPRY1;RSPRY1	MSE_PE
cg19705285	chr20	48385709	-0.242353	1.7303e-22	7.3402e-19		SE_PE
cg24146218	chr3	30398133	-0.325751	1.92565e-22	8.1235e-19		SE_PE
cg10230535	chr19	56732667	-0.308053	2.07954e-22	8.72424e-19		SE_PE
cg20395615	chr12	112677742	-0.382838	2.18923e-22	1.38532e-18	HECTD4	MSE_PE
cg10503205	chr17	53488922	-0.274054	2.30948e-22	9.63567e-19	MMD	SE_PE
cg24318711	chr3	64264170	-0.320648	2.51811e-22	1.58026e-18		MSE_PE
cg02427830	chr1	25579520	-0.280023	2.68333e-22	1.11343e-18		SE_PE
cg18697991	chr3	64823081	-0.334263	2.80673e-22	1.1583e-18	MIR548A2	SE_PE
cg16873710	chr17	25868579	-0.334818	2.80881e-22	1.74824e-18	KSR1	MSE_PE
cg02361196	chr9	130866500	-0.266593	2.95012e-22	1.2109e-18	SLC25A25;SLC25A25;SLC25A25;SLC25A25;SLC25A25	SE_PE
cg14891948	chr11	115158091	-0.27566	3.13385e-22	1.27939e-18	CADM1;CADM1;CADM1;CADM1;CADM1	SE_PE
cg20629316	chr1	64413782	-0.21301	3.17384e-22	1.28879e-18	ROR1;ROR1	SE_PE
cg22092521	chr19	859330	-0.274811	3.38265e-22	2.08829e-18	CFD	MSE_PE
cg07193722	chr14	74264778	-0.367669	3.46043e-22	2.11908e-18	LOC100506476	MSE_PE
cg24318711	chr3	64264170	-0.260479	3.64362e-22	1.46667e-18		SE_PE
cg01703976	chr1	40284404	-0.423658	3.65053e-22	1.46667e-18		SE_PE
cg16669099	chr6	138125940	-0.252402	4.26833e-22	1.70586e-18		SE_PE
cg25966737	chr5	131555010	-0.313931	4.34062e-22	9.98796e-18	MIR6830;P4HA2;P4HA2;P4HA2;P4HA2;P4HA2	ESE_PE
cg06296640	chr2	47270917	0.24269	4.34271e-22	1.72529e-18	TTC7A;TTC7A;TTC7A;TTC7A	SE_PE
cg12409098	chr2	114028273	-0.163925	4.36238e-22	1.72529e-18	PAX8;PAX8;PAX8;PAX8	SE_PE
cg17834252	chr17	19841008	-0.459549	4.51315e-22	2.44789e-17	AKAP10	LSE_PE
cg20093399	chr11	19882891	-0.390457	4.71586e-22	2.86477e-18	NAV2;NAV2;NAV2;NAV2	MSE_PE
cg07011647	chr1	92067193	-0.460223	4.76958e-22	1.87656e-18		SE_PE
cg02461380	chr3	45147482	0.320488	4.80151e-22	1.87938e-18	CDCP1	SE_PE
cg14149318	chr17	4204501	-0.344222	4.81726e-22	2.90314e-18	UBE2G1	MSE_PE
cg18127648	chr10	79652632	-0.495652	4.85916e-22	2.45985e-17	DLG5	LSE_PE
cg13093589	chr4	100800793	-0.175351	5.16189e-22	2.01008e-18	LAMTOR3;LAMTOR3;LAMTOR3	SE_PE
cg02616964	chr7	100043970	0.457968	5.48174e-22	3.27759e-18		MSE_PE
cg01692210	chr9	117670604	0.239321	5.95892e-22	2.30861e-18	TNFSF8;TNFSF8	SE_PE
cg07089638	chr7	56075705	-0.28882	6.58398e-22	3.90587e-18		MSE_PE
cg23327341	chr9	95869973	-0.360555	6.67314e-22	2.57219e-18	C9orf89;C9orf89	SE_PE
cg17257757	chr10	70057305	-0.394967	6.81758e-22	1.52262e-17	PBLD;PBLD	ESE_PE
cg00057667	chr6	140069730	0.268708	7.89807e-22	3.02897e-18		SE_PE
cg02656924	chr3	127993946	0.311601	8.27866e-22	3.15898e-18	EEFSEC	SE_PE
cg16564333	chr6	25335367	-0.400128	8.29781e-22	3.93806e-17	LRRC16A;LRRC16A	LSE_PE
cg26621326	chr5	56053177	-0.178361	8.85271e-22	3.36113e-18		SE_PE
cg22467473	chr5	95056372	-0.325537	9.6209e-22	3.62349e-18		SE_PE
cg12418961	chr18	20791780	-0.27057	9.63917e-22	3.62349e-18	CABLES1;CABLES1;CABLES1;CABLES1	SE_PE
cg09287997	chr4	177715595	0.316512	9.71588e-22	3.63434e-18		SE_PE
cg02594094	chr8	23415999	-0.493672	9.77721e-22	4.36722e-17	SLC25A37	LSE_PE
cg00417851	chr6	149800027	-0.256325	1.00984e-21	3.75889e-18	ZC3H12D	SE_PE
cg12418961	chr18	20791780	-0.331632	1.043e-21	6.1395e-18	CABLES1;CABLES1;CABLES1;CABLES1	MSE_PE
cg09327378	chr22	32437574	-0.229878	1.06784e-21	3.9554e-18	SLC5A1	SE_PE
cg14683186	chr1	153540430	0.293579	1.0859e-21	4.00277e-18		SE_PE
cg10921877	chr9	112951406	-0.273873	1.14623e-21	4.20474e-18		SE_PE
cg07089638	chr7	56075705	-0.233569	1.23468e-21	4.50744e-18		SE_PE
cg13119036	chr2	28492416	-0.315747	1.25778e-21	4.56318e-18	BRE;BRE;BRE;BRE;BRE;BRE	SE_PE
cg21587439	chr1	218832411	0.327154	1.26197e-21	4.56318e-18	MIR548F3	SE_PE
cg00782866	chr3	38042992	-0.275335	1.31154e-21	7.66086e-18	VILL	MSE_PE
cg07737773	chr2	113305097	-0.294503	1.3625e-21	4.90334e-18	POLR1B;POLR1B;POLR1B;POLR1B;POLR1B;POLR1B;POLR1B	SE_PE
cg03922168	chr17	36943191	-0.277709	1.45159e-21	5.19933e-18	PIP4K2B;PIP4K2B	SE_PE
cg20140023	chr10	22278414	-0.320576	1.51571e-21	5.40352e-18	DNAJC1	SE_PE
cg13274579	chr12	29896236	-0.283326	1.54152e-21	5.46983e-18	TMTC1;TMTC1	SE_PE
cg02003565	chr10	79615840	-0.281455	1.599e-21	3.46911e-17	DLG5	ESE_PE
cg16871855	chr8	130970618	-0.319857	1.61454e-21	5.70229e-18	FAM49B;FAM49B	SE_PE
cg19553402	chr22	50747014	-0.272508	1.66459e-21	5.85185e-18	PLXNB2	SE_PE
cg02786139	chr1	47846663	-0.166738	1.87596e-21	6.56451e-18	LINC01389	SE_PE
cg22818506	chr5	125827352	-0.422053	1.91389e-21	1.10939e-17	GRAMD3;GRAMD3;GRAMD3;GRAMD3;GRAMD3	MSE_PE
cg15813838	chr15	68920001	0.275034	2.04166e-21	7.11159e-18	CORO2B;CORO2B	SE_PE
cg24409172	chr7	101449570	-0.286022	2.17594e-21	1.25174e-17		MSE_PE
cg23564869	chr2	227566082	0.275479	2.41382e-21	8.36951e-18		SE_PE
cg00916310	chr10	3852447	0.252	2.44852e-21	8.45123e-18		SE_PE
cg10950284	chr2	122019462	-0.365151	2.47863e-21	1.41514e-17	TFCP2L1	MSE_PE
cg07226883	chr12	80178357	-0.387792	2.58826e-21	1.4667e-17	PPP1R12A;PPP1R12A;PPP1R12A;PPP1R12A;PPP1R12A	MSE_PE
cg07586149	chr6	170675788	-0.182059	2.7482e-21	1.5458e-17	FAM120B;FAM120B;FAM120B;FAM120B	MSE_PE
cg13430401	chr1	22153389	-0.26767	2.76504e-21	9.50053e-18	HSPG2	SE_PE
cg01130040	chr1	26225987	-0.434974	2.98252e-21	6.291e-17	STMN1	ESE_PE
cg01368053	chr22	25373685	-0.247407	3.1976e-21	1.09373e-17		SE_PE
cg22092521	chr19	859330	-0.219587	3.41277e-21	1.16209e-17	CFD	SE_PE
cg09613626	chr15	57841242	-0.276576	3.49938e-21	1.95385e-17	CGNL1;CGNL1	MSE_PE
cg06810461	chr16	67518144	-0.209358	3.5801e-21	1.98433e-17	AGRP;AGRP	MSE_PE
cg24675171	chr4	170361789	-0.55723	3.64685e-21	1.53845e-16	NEK1;NEK1;NEK1;NEK1;NEK1	LSE_PE
cg03260781	chr1	16346299	0.194064	3.80849e-21	2.09562e-17	HSPB7	MSE_PE
cg02450248	chr9	16145918	0.381716	3.91735e-21	1.32795e-17		SE_PE
cg26213131	chr2	100494615	0.393307	3.97502e-21	2.15227e-17	AFF3;AFF3	MSE_PE
cg20578532	chr1	168205258	-0.316847	3.99225e-21	2.15227e-17	SFT2D2	MSE_PE
cg05488384	chr1	180562680	-0.294534	3.99648e-21	2.15227e-17		MSE_PE
cg12472022	chr11	61462803	-0.28169	4.12741e-21	2.20713e-17	DAGLA	MSE_PE
cg03887721	chr13	106756690	0.346161	4.30625e-21	1.4533e-17		SE_PE
cg08257147	chr7	150728338	-0.310922	4.33673e-21	1.45711e-17	ABCB8;ABCB8;ABCB8;ABCB8;ABCB8	SE_PE
cg24161080	chr18	33889787	0.314311	4.38006e-21	2.32586e-17	FHOD3;FHOD3;FHOD3	MSE_PE
cg20700731	chr1	41951480	0.221396	4.60675e-21	1.54102e-17	EDN2	SE_PE
cg09216030	chr21	34127686	-0.310973	4.81189e-21	2.53742e-17	PAXBP1;PAXBP1;PAXBP1	MSE_PE
cg24223207	chr2	75830828	-0.366405	5.14751e-21	2.69568e-17		MSE_PE
cg16464494	chr14	78032088	-0.393214	5.26977e-21	1.08151e-16	SPTLC2	ESE_PE
cg14982329	chr17	46033414	-0.227268	5.74067e-21	1.91191e-17	PRR15L	SE_PE
cg04738410	chr22	40672737	-0.365753	6.32404e-21	3.28913e-17	TNRC6B;TNRC6B;TNRC6B	MSE_PE
cg05590755	chr1	23855149	-0.22126	6.93334e-21	2.29904e-17	E2F2	SE_PE
cg25125528	chr16	56491971	-0.352161	7.61399e-21	3.91717e-17	OGFOD1	MSE_PE
cg20700731	chr1	41951480	0.268961	7.63476e-21	3.91717e-17	EDN2	MSE_PE
cg26332187	chr17	47826445	-0.635846	7.77358e-21	3.10675e-16	FAM117A	LSE_PE
cg26978854	chr7	47512240	-0.202514	8.04066e-21	2.65463e-17	TNS3	SE_PE
cg12120119	chr5	34719296	-0.392886	8.51563e-21	4.31883e-17	RAI14;RAI14;RAI14;RAI14;RAI14;RAI14	MSE_PE
cg11031221	chr17	70417517	0.414349	8.53135e-21	4.31883e-17	LINC00673	MSE_PE
cg09943385	chr2	235910985	-0.54432	8.7954e-21	3.33937e-16	SH3BP4	LSE_PE
cg26816268	chr1	206763683	0.349686	9.27834e-21	3.04998e-17		SE_PE
cg17710865	chr3	193640360	-0.322393	9.8983e-21	3.23975e-17		SE_PE
cg11179695	chr6	129982785	-0.380791	9.95087e-21	3.24298e-17	ARHGAP18	SE_PE
cg17211596	chr10	5638081	0.400542	1.0725e-20	5.39338e-17		MSE_PE
cg17939585	chr22	50747040	-0.386728	1.10107e-20	2.20025e-16	PLXNB2	ESE_PE
cg23428069	chr7	106060277	0.335145	1.16342e-20	3.77537e-17		SE_PE
cg03922168	chr17	36943191	-0.33356	1.17477e-20	5.86879e-17	PIP4K2B;PIP4K2B	MSE_PE
cg08717858	chr5	95221211	-0.252489	1.20588e-20	5.98483e-17	ELL2	MSE_PE
cg01175098	chr7	20516782	-0.254982	1.32047e-20	4.26677e-17		SE_PE
cg21422335	chr12	50612068	-0.245783	1.39524e-20	4.48927e-17	LIMA1;LIMA1;LIMA1	SE_PE
cg15919564	chr13	43451113	0.38706	1.44918e-20	4.64314e-17		SE_PE
cg08390798	chr1	207005013	-0.433899	1.4579e-20	7.18862e-17	IL19;IL19	MSE_PE
cg09723773	chr12	132541108	-0.247158	1.47728e-20	4.7133e-17	EP400	SE_PE
cg22079151	chr4	87981092	-0.471583	1.48575e-20	5.37235e-16	AFF1;AFF1	LSE_PE
cg18059802	chr12	51347058	-0.362907	1.49081e-20	4.73658e-17	HIGD1C	SE_PE
cg07819108	chr8	128921817	0.353844	1.4946e-20	7.32207e-17	PVT1	MSE_PE
cg01850434	chr3	39176660	-0.567964	1.50766e-20	7.3387e-17	TTC21A;TTC21A;TTC21A;TTC21A	MSE_PE
cg07369685	chr2	216695336	-0.25932	1.56827e-20	4.96192e-17	LINC00607	SE_PE
cg08806670	chr10	80383717	0.277008	1.81456e-20	5.71735e-17		SE_PE
cg07819108	chr8	128921817	0.287698	1.94743e-20	6.11061e-17	PVT1	SE_PE
cg22934449	chr14	104199773	-0.395571	2.38128e-20	4.63645e-16	ZFYVE21	ESE_PE
cg01820965	chr18	20936551	-0.330842	2.47829e-20	1.19616e-16	TMEM241;TMEM241	MSE_PE
cg12077460	chr8	8702053	0.261991	2.4889e-20	1.19616e-16	MFHAS1	MSE_PE
cg07033577	chr17	55540785	0.630522	2.52755e-20	8.72401e-16	MSI2;MSI2	LSE_PE
cg14990842	chr12	94203740	-0.399983	2.69117e-20	8.40956e-17	CRADD	SE_PE
cg03600432	chr12	109006223	0.324844	2.88075e-20	8.96511e-17		SE_PE
cg13779845	chr11	115064812	-0.29629	2.90956e-20	9.0178e-17	CADM1;CADM1;CADM1;CADM1;CADM1	SE_PE
cg13837938	chr8	11706208	-0.422442	2.95598e-20	1.4117e-16	CTSB;CTSB;CTSB;CTSB;CTSB	MSE_PE
cg14014565	chr8	61636537	-0.428084	2.99844e-20	1.42303e-16	CHD7	MSE_PE
cg20649018	chr21	35190531	-0.304621	3.41485e-20	1.05409e-16	ITSN1;ITSN1	SE_PE
cg25081651	chr20	33932133	-0.387523	3.41685e-20	1.61153e-16	UQCC1;UQCC1;UQCC1	MSE_PE
cg24409172	chr7	101449570	-0.306125	3.51583e-20	6.67431e-16		ESE_PE
cg24205793	chr10	52267147	-0.305379	3.58336e-20	1.67963e-16	SGMS1	MSE_PE
cg24258234	chr5	131557918	-0.287937	3.65524e-20	1.70282e-16	P4HA2;P4HA2;P4HA2;P4HA2;P4HA2	MSE_PE
cg00935068	chr2	136826503	-0.260117	3.78644e-20	1.75318e-16		MSE_PE
cg24735358	chr14	59773700	0.211581	3.81827e-20	1.17384e-16	DAAM1;DAAM1	SE_PE
cg21414092	chr15	81248254	0.350486	3.98049e-20	1.21878e-16	MESDC2;MESDC2	SE_PE
cg06672804	chr16	9539790	-0.25791	4.01137e-20	1.2233e-16	LINC01177	SE_PE
cg20281905	chr7	101525598	0.468199	4.08961e-20	1.24217e-16	CUX1;CUX1;CUX1;CUX1;CUX1;CUX1;CUX1	SE_PE
cg01115917	chr4	186631481	-0.382597	4.31154e-20	1.30436e-16	SORBS2;SORBS2;SORBS2;SORBS2;SORBS2;SORBS2;SORBS2	SE_PE
cg15556213	chr3	112095926	-0.377651	4.42902e-20	2.03827e-16		MSE_PE
cg26264536	chr8	125666883	-0.251522	4.74981e-20	2.17274e-16	MTSS1;MTSS1;MTSS1	MSE_PE
cg22234738	chr2	47420454	0.55517	4.76252e-20	8.82048e-16	LOC101927043	ESE_PE
cg10527284	chr11	73307123	-0.275575	4.80822e-20	1.44524e-16	FAM168A;FAM168A;FAM168A	SE_PE
cg11861672	chr4	38892156	0.269605	4.81529e-20	1.44524e-16	FAM114A1;FAM114A1	SE_PE
cg05030067	chr14	75765449	-0.41855	5.41642e-20	9.79269e-16		ESE_PE
cg00042896	chr1	56534708	0.313703	5.42484e-20	1.62178e-16		SE_PE
cg25109721	chr17	48125064	0.331962	5.73018e-20	1.70635e-16		SE_PE
cg06372654	chr7	128044655	-0.27127	5.75527e-20	2.61691e-16	IMPDH1;IMPDH1;IMPDH1;IMPDH1;IMPDH1;IMPDH1;IMPDH1	MSE_PE
cg23215896	chr14	102917906	-0.556801	5.82589e-20	2.63325e-16	TECPR2;TECPR2	MSE_PE
cg17364497	chr3	150446063	-0.352846	5.85692e-20	1.03428e-15		ESE_PE
cg22467473	chr5	95056372	-0.381405	5.93952e-20	2.66872e-16		MSE_PE
cg14643264	chr9	27408242	0.305295	6.0539e-20	1.7957e-16	MOBKL2B	SE_PE
cg14527110	chr5	131561292	-0.241975	6.29587e-20	2.8122e-16	P4HA2;P4HA2;P4HA2;P4HA2;P4HA2	MSE_PE
cg07485754	chr7	116511339	-0.329629	6.5783e-20	2.92117e-16	CAPZA2	MSE_PE
cg09570572	chr8	40018327	-0.234306	6.62358e-20	2.92418e-16		MSE_PE
cg25841625	chr4	77119588	-0.368157	7.01255e-20	3.06628e-16	SCARB2	MSE_PE
cg15553518	chr5	145885974	-0.356246	7.02622e-20	3.06628e-16	TCERG1;TCERG1	MSE_PE
cg25804857	chr11	114005721	0.33949	7.75188e-20	2.28235e-16	ZBTB16;ZBTB16	SE_PE
cg05241923	chr9	136010810	0.198326	7.75467e-20	2.28235e-16	RALGDS	SE_PE
cg25711529	chr4	177699889	0.28181	7.83639e-20	2.29308e-16	VEGFC	SE_PE
cg07984358	chr10	24704829	-0.154808	7.85153e-20	2.29308e-16	KIAA1217;KIAA1217;KIAA1217	SE_PE
cg24205793	chr10	52267147	-0.245812	8.32525e-20	2.42212e-16	SGMS1	SE_PE
cg16085019	chr1	41396096	-0.196519	8.7785e-20	2.54424e-16		SE_PE
cg06647928	chr5	73612203	0.150986	1.04397e-19	3.01419e-16		SE_PE
cg17370665	chr14	69162065	0.378487	1.06025e-19	4.60057e-16		MSE_PE
cg02726826	chr4	178030460	-0.299904	1.12722e-19	4.86336e-16		MSE_PE
cg21553447	chr16	81642622	-0.311347	1.12875e-19	3.24663e-16	CMIP;CMIP	SE_PE
cg03099920	chr1	29537948	-0.240583	1.1347e-19	3.25143e-16	MECR;MECR	SE_PE
cg13837938	chr8	11706208	-0.459343	1.18587e-19	2.04656e-15	CTSB;CTSB;CTSB;CTSB;CTSB	ESE_PE
cg23215896	chr14	102917906	-0.448941	1.20795e-19	3.43832e-16	TECPR2;TECPR2	SE_PE
cg06712005	chr15	60667100	0.267471	1.20898e-19	3.43832e-16	ANXA2;ANXA2;ANXA2;ANXA2	SE_PE
cg04281309	chr3	156320480	-0.306784	1.21622e-19	3.44601e-16		SE_PE
cg05566279	chr14	96358021	0.220772	1.2395e-19	3.49893e-16	TUNAR	SE_PE
cg22865640	chr20	39307538	-0.214558	1.25804e-19	3.5381e-16		SE_PE
cg00575786	chr11	117796586	-0.315045	1.29546e-19	5.55764e-16	TMPRSS13;TMPRSS13;TMPRSS13;TMPRSS13	MSE_PE
cg11243981	chr6	170125973	-0.302762	1.3024e-19	3.64934e-16		SE_PE
cg09189780	chr3	141205007	0.347255	1.34116e-19	3.74413e-16	RASA2;RASA2;RASA2	SE_PE
cg13512802	chr11	34608602	-0.234588	1.39715e-19	3.88616e-16		SE_PE
cg01692210	chr9	117670604	0.276451	1.40262e-19	5.98356e-16	TNFSF8;TNFSF8	MSE_PE
cg25652701	chr7	105348517	-0.40085	1.61365e-19	4.45735e-16	ATXN7L1	SE_PE
cg09013692	chr8	128318043	-0.361399	1.61425e-19	4.45735e-16	CASC21;CASC8	SE_PE
cg00362812	chr14	69201112	0.268889	1.72198e-19	4.73758e-16		SE_PE
cg18615437	chr10	106094821	-0.252887	1.74733e-19	4.78999e-16	ITPRIP;ITPRIP	SE_PE
cg15506472	chr3	177800629	-0.228983	1.84642e-19	5.04341e-16		SE_PE
cg11293217	chr9	107635462	0.300781	1.88631e-19	5.1339e-16	ABCA1	SE_PE
cg08951452	chr8	49561756	-0.603756	1.93247e-19	6.38003e-15		LSE_PE
cg13777668	chr14	69351311	-0.165868	2.02882e-19	5.50205e-16	ACTN1;ACTN1;ACTN1	SE_PE
cg06122463	chr9	98667802	-0.180964	2.13683e-19	5.77435e-16	ERCC6L2;ERCC6L2	SE_PE
cg06707307	chr10	106090151	-0.24049	2.14323e-19	9.0919e-16	ITPRIP;ITPRIP;ITPRIP	MSE_PE
cg01554357	chr1	164750454	0.425951	2.22478e-19	9.3854e-16	PBX1	MSE_PE
cg25841625	chr4	77119588	-0.40126	2.27865e-19	3.84508e-15	SCARB2	ESE_PE
cg14696444	chr22	45596957	0.368621	2.35242e-19	6.3344e-16	C22orf9;C22orf9;MIR1249	SE_PE
cg04353438	chr19	5621182	-0.384036	2.43013e-19	4.01154e-15	SAFB2	ESE_PE
cg11417830	chr5	114711867	-0.351939	2.44995e-19	6.57371e-16		SE_PE
cg23564869	chr2	227566082	0.320068	2.57323e-19	1.07954e-15		MSE_PE
cg00320216	chr11	128450029	0.347843	2.6013e-19	1.08532e-15	ETS1	MSE_PE
cg09287997	chr4	177715595	0.364846	2.65308e-19	1.10088e-15		MSE_PE
cg10230535	chr19	56732667	-0.34886	2.6802e-19	1.10608e-15		MSE_PE
cg22079151	chr4	87981092	-0.378914	2.68745e-19	4.34191e-15	AFF1;AFF1	ESE_PE
cg06011560	chr10	74008048	-0.259197	2.71952e-19	7.2713e-16		SE_PE
cg26193418	chr7	33973655	0.299222	2.77675e-19	1.13974e-15	BMPER	MSE_PE
cg18625956	chr6	43820148	-0.284443	2.96292e-19	7.89432e-16		SE_PE
cg19287349	chr15	63358260	-0.339767	3.07644e-19	1.25012e-15	TPM1;TPM1;TPM1;TPM1;TPM1;TPM1;TPM1	MSE_PE
cg07420854	chr12	115448577	0.44473	3.07692e-19	8.16938e-16		SE_PE
cg07925311	chr16	57835436	0.233817	3.07862e-19	1.25012e-15	KIFC3;KIFC3	MSE_PE
cg18890101	chr16	58461109	-0.608553	3.1954e-19	1.011e-14		LSE_PE
cg02966595	chr9	92776803	-0.273336	3.28423e-19	8.68943e-16		SE_PE
cg11444242	chr19	16982864	-0.293649	3.37939e-19	1.36496e-15	SIN3B;SIN3B;SIN3B	MSE_PE
cg16152984	chr16	81632948	-0.26529	3.38844e-19	8.90757e-16	CMIP;CMIP	SE_PE
cg27217933	chr6	138182674	-0.247089	3.39014e-19	8.90757e-16	LOC100130476	SE_PE
cg13519834	chr6	143145810	-0.162918	3.62645e-19	9.49561e-16	HIVEP2	SE_PE
cg03675434	chr17	71477102	-0.263946	3.7019e-19	9.65985e-16	SDK2	SE_PE
cg21646082	chr1	26603970	-0.203182	3.82758e-19	9.9536e-16	CCDC21	SE_PE
cg08717858	chr5	95221211	-0.197047	3.84471e-19	9.96404e-16	ELL2	SE_PE
cg25966737	chr5	131555010	-0.261606	3.89083e-19	1.56322e-15	MIR6830;P4HA2;P4HA2;P4HA2;P4HA2;P4HA2	MSE_PE
cg04019557	chr8	33417841	-0.553326	3.92428e-19	1.19195e-14	RNF122	LSE_PE
cg26816268	chr1	206763683	0.411408	3.92713e-19	1.5695e-15		MSE_PE
cg06813493	chr9	119395975	0.299845	3.98287e-19	1.0287e-15	ASTN2;ASTN2;ASTN2;ASTN2;ASTN2;ASTN2	SE_PE
cg19404209	chr2	109191921	0.240493	4.05437e-19	1.04361e-15	LIMS1	SE_PE
cg06199013	chr9	4859118	-0.284327	4.09158e-19	1.04964e-15	RCL1;RCL1;RCL1;RCL1	SE_PE
cg23100976	chr9	132779129	0.263558	4.13065e-19	1.05609e-15	FNBP1	SE_PE
cg06372654	chr7	128044655	-0.292549	4.29559e-19	6.79549e-15	IMPDH1;IMPDH1;IMPDH1;IMPDH1;IMPDH1;IMPDH1;IMPDH1	ESE_PE
cg07071250	chr18	21406132	-0.247202	4.2988e-19	1.09539e-15	LAMA3;LAMA3	SE_PE
cg14471687	chr6	55569418	0.30468	4.31422e-19	1.09565e-15		SE_PE
cg12460462	chr1	12517202	0.394812	4.63799e-19	1.84389e-15	VPS13D;VPS13D	MSE_PE
cg01202651	chr15	41533639	-0.274239	4.65299e-19	1.17774e-15	CHP1	SE_PE
cg00569091	chr1	8424793	-0.143484	4.99749e-19	1.26074e-15	RERE;RERE;RERE	SE_PE
cg26478215	chr20	4146747	-0.128743	5.18092e-19	1.30268e-15	SMOX;SMOX;SMOX;SMOX	SE_PE
cg26601739	chr1	201418589	-0.332492	5.19029e-19	1.51586e-14		LSE_PE
cg02859321	chr22	38603927	-0.173866	5.21827e-19	1.30774e-15	MAFF;MAFF;MAFF;MAFF	SE_PE
cg04353438	chr19	5621182	-0.343759	5.23376e-19	2.06991e-15	SAFB2	MSE_PE
cg19024002	chr2	69397161	0.318441	5.45084e-19	1.36154e-15	ANTXR1;ANTXR1	SE_PE
cg26193418	chr7	33973655	0.241112	5.61137e-19	1.39704e-15	BMPER	SE_PE
cg25081651	chr20	33932133	-0.305544	5.80337e-19	1.44012e-15	UQCC1;UQCC1;UQCC1	SE_PE
cg11621632	chr10	45491549	-0.350542	5.92335e-19	9.17932e-15	C10orf25	ESE_PE
cg20395615	chr12	112677742	-0.285186	5.98664e-19	1.48076e-15	HECTD4	SE_PE
cg16759100	chr14	77518742	-0.507231	6.01339e-19	2.35599e-15		MSE_PE
cg12422730	chr2	206515226	0.346052	6.01916e-19	2.35599e-15		MSE_PE
cg25172768	chr6	14598888	-0.422639	6.23062e-19	2.42625e-15		MSE_PE
cg00533995	chr8	37483458	-0.225775	6.31848e-19	1.55776e-15		SE_PE
cg17068417	chr3	128081087	-0.337745	6.5658e-19	2.54373e-15	EEFSEC;MIR1280	MSE_PE
cg14488626	chr5	168569433	-0.2261	6.76786e-19	1.66315e-15	SLIT3;SLIT3	SE_PE
cg11952340	chr15	63814440	-0.222703	6.79337e-19	1.66404e-15	USP3	SE_PE
cg07730183	chr16	2136400	-0.282632	7.18752e-19	1.07279e-14	TSC2;TSC2;TSC2	ESE_PE
cg12460462	chr1	12517202	0.434236	7.20522e-19	1.07279e-14	VPS13D;VPS13D	ESE_PE
cg19705285	chr20	48385709	-0.270118	7.81534e-19	3.01246e-15		MSE_PE
cg06049395	chr16	46915319	-0.311583	7.85993e-19	1.14777e-14		ESE_PE
cg13602435	chr16	80769383	-0.301513	7.9719e-19	3.05728e-15	CDYL2	MSE_PE
cg25735294	chr3	186353721	-0.380033	8.57997e-19	1.22928e-14		ESE_PE
cg08986556	chr3	115509739	0.241035	8.68939e-19	2.12162e-15		SE_PE
cg02461380	chr3	45147482	0.360973	8.69476e-19	3.31775e-15	CDCP1	MSE_PE
cg26579713	chr15	65701865	0.393672	9.41344e-19	3.57262e-15	IGDCC4	MSE_PE
cg05613187	chr2	171875180	-0.237528	9.4568e-19	3.57262e-15	TLK1;TLK1;TLK1	MSE_PE
cg05252126	chr1	53879429	0.306745	9.45803e-19	2.30189e-15		SE_PE
cg24146218	chr3	30398133	-0.362826	9.67363e-19	3.63645e-15		MSE_PE
cg13602435	chr16	80769383	-0.245191	9.7431e-19	2.3637e-15	CDYL2	SE_PE
cg11270787	chr2	177322329	-0.203164	9.97195e-19	2.41151e-15		SE_PE
cg00744463	chr14	61804599	-0.312735	1.02197e-18	1.43709e-14	PRKCH	ESE_PE
cg12667040	chr9	672059	-0.304738	1.06186e-18	1.46603e-14	KANK1;KANK1;KANK1	ESE_PE
cg12550570	chr2	228369695	-0.326001	1.14102e-18	4.26812e-15	AGFG1;AGFG1;AGFG1;AGFG1	MSE_PE
cg00865190	chr1	113996474	-0.246345	1.15605e-18	4.30315e-15	MAGI3;MAGI3	MSE_PE
cg04115223	chr9	37957355	-0.2973	1.18017e-18	2.84493e-15	SHB	SE_PE
cg22865640	chr20	39307538	-0.255845	1.22077e-18	4.52188e-15		MSE_PE
cg26859083	chr3	55002054	0.291605	1.23161e-18	2.95954e-15	LRTM1;CACNA2D3	SE_PE
cg11243981	chr6	170125973	-0.361712	1.25533e-18	4.61097e-15		MSE_PE
cg14471687	chr6	55569418	0.369716	1.25697e-18	4.61097e-15		MSE_PE
cg17211596	chr10	5638081	0.417328	1.25962e-18	1.70801e-14		ESE_PE
cg26579713	chr15	65701865	0.319016	1.30842e-18	3.13421e-15	IGDCC4	SE_PE
cg13180496	chr11	2164237	0.283475	1.38084e-18	3.29729e-15	INS-IGF2;IGF2;IGF2-AS;IGF2-AS	SE_PE
cg20140023	chr10	22278414	-0.363359	1.39788e-18	5.10324e-15	DNAJC1	MSE_PE
cg21369890	chr6	86100013	-0.533229	1.42523e-18	4.0083e-14		LSE_PE
cg16736826	chr1	41951512	0.181129	1.61249e-18	3.83835e-15	EDN2	SE_PE
cg19695580	chr9	74297216	0.349257	1.62861e-18	3.8646e-15		SE_PE
cg11861672	chr4	38892156	0.317033	1.63772e-18	5.9502e-15	FAM114A1;FAM114A1	MSE_PE
cg09551249	chr17	2796053	0.291705	1.64683e-18	3.89568e-15	RAP1GAP2;RAP1GAP2	SE_PE
cg08390798	chr1	207005013	-0.333342	1.71453e-18	4.04322e-15	IL19;IL19	SE_PE
cg27622495	chr7	68860308	0.300226	1.72408e-18	4.05316e-15		SE_PE
cg03071245	chr13	37463034	-0.256712	1.84101e-18	4.3147e-15	SMAD9;SMAD9	SE_PE
cg09327378	chr22	32437574	-0.258674	1.91438e-18	6.92226e-15	SLC5A1	MSE_PE
cg09212987	chr8	97923846	0.158862	1.94297e-18	4.53964e-15	CPQ	SE_PE
cg05590156	chr5	14183868	-0.291948	1.99782e-18	7.18975e-15	TRIO	MSE_PE
cg01942776	chr14	30920008	-0.242645	2.02459e-18	4.71583e-15		SE_PE
cg21196608	chr6	154796417	-0.106035	2.05045e-18	4.76146e-15	CNKSR3	SE_PE
cg10155162	chr5	112585185	0.336771	2.13932e-18	4.95268e-15	MCC;MCC	SE_PE
cg01827571	chr5	77882104	0.361568	2.14767e-18	4.95692e-15	LHFPL2	SE_PE
cg07485754	chr7	116511339	-0.256837	2.15496e-18	4.95865e-15	CAPZA2	SE_PE
cg11270787	chr2	177322329	-0.246952	2.20604e-18	7.90162e-15		MSE_PE
cg03260781	chr1	16346299	0.146258	2.34216e-18	5.37313e-15	HSPB7	SE_PE
cg17804071	chr3	73596205	0.231535	2.35664e-18	5.39006e-15	PDZRN3	SE_PE
cg04046364	chr12	58210661	-0.282821	2.36002e-18	8.41348e-15	AVIL	MSE_PE
cg03887721	chr13	106756690	0.394319	2.37269e-18	8.41913e-15		MSE_PE
cg25652701	chr7	105348517	-0.47543	2.41728e-18	8.53745e-15	ATXN7L1	MSE_PE
cg14891948	chr11	115158091	-0.30494	2.54465e-18	8.94567e-15	CADM1;CADM1;CADM1;CADM1;CADM1	MSE_PE
cg21198684	chr21	37522561	-0.313964	2.55285e-18	6.92318e-14	CBR3-AS1;CBR3-AS1;CBR3-AS1	LSE_PE
cg14578467	chr13	40501327	0.266489	2.58217e-18	5.88815e-15		SE_PE
cg02711637	chr10	81956231	0.1668	2.75745e-18	6.26662e-15	ANXA11;ANXA11;ANXA11;ANXA11;ANXA11;ANXA11	SE_PE
cg25281029	chr12	88969462	-0.242819	2.76464e-18	6.26662e-15	KITLG;KITLG	SE_PE
cg23869909	chr21	46769860	-0.255002	2.84226e-18	6.42338e-15		SE_PE
cg24732348	chr12	50582358	-0.219982	2.90544e-18	6.54668e-15	LIMA1;LIMA1;LIMA1;LIMA1	SE_PE
cg26621326	chr5	56053177	-0.199188	2.92047e-18	1.02196e-14		MSE_PE
cg04738410	chr22	40672737	-0.276679	2.94286e-18	6.61137e-15	TNRC6B;TNRC6B;TNRC6B	SE_PE
cg06647928	chr5	73612203	0.17808	3.00288e-18	1.04597e-14		MSE_PE
cg03424058	chr1	215791864	-0.170552	3.03286e-18	6.79347e-15	KCTD3	SE_PE
cg00417851	chr6	149800027	-0.286269	3.0714e-18	1.06496e-14	ZC3H12D	MSE_PE
cg22253251	chr17	47481118	-0.497368	3.10557e-18	8.13173e-14		LSE_PE
cg08768873	chr16	12213533	-0.334448	3.20457e-18	1.10608e-14	SNX29	MSE_PE
cg16243364	chr7	116676215	-0.233363	3.23837e-18	7.23247e-15	ST7;ST7	SE_PE
cg19347751	chr12	31671870	0.249451	3.25759e-18	7.25406e-15	DENND5B;DENND5B	SE_PE
cg06284102	chr7	80389778	-0.238146	3.28887e-18	7.3023e-15	SEMA3C	SE_PE
cg04071987	chr6	151348501	-0.228208	3.53471e-18	7.82525e-15	MTHFD1L;MTHFD1L;MTHFD1L	SE_PE
cg13735704	chr4	103262782	-0.304594	3.55335e-18	1.22091e-14	SLC39A8;SLC39A8;SLC39A8	MSE_PE
cg14128812	chr6	11274774	-0.326754	3.64077e-18	4.85017e-14	NEDD9;NEDD9	ESE_PE
cg09521575	chr8	19041618	0.607948	3.70833e-18	4.855e-14		ESE_PE
cg14273269	chr15	57927978	-0.312003	3.76633e-18	8.3138e-15	GCOM1;GCOM1;GCOM1;GCOM1;GCOM1;MYZAP;MYZAP;GCOM1;GCOM1;GCOM1	SE_PE
cg15553518	chr5	145885974	-0.275782	3.80092e-18	8.36583e-15	TCERG1;TCERG1	SE_PE
cg23288078	chr8	124268173	-0.300952	3.84041e-18	4.9427e-14	ZHX1;ZHX1	ESE_PE
cg09244312	chr13	42120657	0.415764	3.90695e-18	1.33636e-14		MSE_PE
cg18059802	chr12	51347058	-0.41676	3.95246e-18	1.34586e-14	HIGD1C	MSE_PE
cg07226883	chr12	80178357	-0.290489	3.96408e-18	8.69973e-15	PPP1R12A;PPP1R12A;PPP1R12A;PPP1R12A;PPP1R12A	SE_PE
cg07892425	chr8	80992982	-0.175257	3.98294e-18	8.71593e-15	TPD52;TPD52;TPD52;TPD52;TPD52;TPD52;TPD52;TPD52;TPD52;TPD52;TPD52;TPD52;TPD52;TPD52;TPD52;TPD52	SE_PE
cg19695580	chr9	74297216	0.424641	4.00506e-18	1.35769e-14		MSE_PE
cg01255527	chr8	124526866	-0.384533	4.11137e-18	5.20325e-14	FBXO32;FBXO32;FBXO32	ESE_PE
cg04067341	chr13	111160707	-0.411787	4.20892e-18	9.18396e-15	COL4A2-AS1;COL4A2	SE_PE
cg26620147	chr12	58210716	-0.316424	4.25289e-18	1.43414e-14	AVIL	MSE_PE
cg13119036	chr2	28492416	-0.351762	4.26837e-18	1.43414e-14	BRE;BRE;BRE;BRE;BRE;BRE	MSE_PE
cg07327489	chr9	134554053	0.635694	4.29281e-18	3.25972e-12	RAPGEF1;RAPGEF1;RAPGEF1	ESE_LSE
cg08618451	chr5	96117388	-0.291203	4.3141e-18	9.3865e-15	ERAP1;ERAP1	SE_PE
cg12655112	chr15	42261154	-0.319068	4.34783e-18	9.43287e-15	EHD4	SE_PE
cg03718013	chr14	103871417	-0.445771	4.40426e-18	5.48255e-14	MARK3;MARK3;MARK3;MARK3;MARK3;MARK3;MARK3;MARK3;MARK3;MARK3	ESE_PE
cg25711529	chr4	177699889	0.329307	4.41025e-18	1.47529e-14	VEGFC	MSE_PE
cg12846127	chr1	16209227	-0.390233	4.45239e-18	9.6322e-15	MIR5096;SPEN	SE_PE
cg03935981	chr17	56007065	-0.312527	4.64789e-18	1.00266e-14	CUEDC1	SE_PE
cg24420432	chr7	101518619	-0.212347	4.92159e-18	1.05869e-14	CUX1;CUX1;CUX1	SE_PE
cg07881496	chr3	105733168	0.299217	5.1848e-18	1.11216e-14		SE_PE
cg19553402	chr22	50747014	-0.303867	5.19088e-18	1.7288e-14	PLXNB2	MSE_PE
cg03403880	chr2	157255372	-0.352517	5.33929e-18	1.77046e-14		MSE_PE
cg22663791	chr2	161339409	-0.261395	5.3521e-18	1.14481e-14	RBMS1;RBMS1	SE_PE
cg25628315	chr8	49321145	0.569728	5.35527e-18	1.3555e-13		LSE_PE
cg15813838	chr15	68920001	0.307175	5.7544e-18	1.89981e-14	CORO2B;CORO2B	MSE_PE
cg00042896	chr1	56534708	0.363867	5.82832e-18	1.91589e-14		MSE_PE
cg11935719	chr2	67854059	0.312106	6.02929e-18	1.28604e-14		SE_PE
cg25796129	chr17	9121696	-0.226077	6.05547e-18	1.28801e-14	NTN1	SE_PE
cg18650515	chr11	3837356	-0.331302	6.07141e-18	1.9872e-14	PGAP2;PGAP2;PGAP2;PGAP2;PGAP2;PGAP2;PGAP2;PGAP2;PGAP2;PGAP2;PGAP2;PGAP2;PGAP2;PGAP2;PGAP2;PGAP2;PGAP2;PGAP2;PGAP2;PGAP2;PGAP2;PGAP2	MSE_PE
cg02966595	chr9	92776803	-0.323546	6.21872e-18	2.02667e-14		MSE_PE
cg08788438	chr11	63870619	0.222212	6.41871e-18	1.36146e-14	FLRT1;MACROD1	SE_PE
cg00916310	chr10	3852447	0.28115	6.44322e-18	2.09087e-14		MSE_PE
cg16812730	chr8	8172820	-0.371664	6.51805e-18	1.37868e-14		SE_PE
cg22405816	chr9	118135937	0.311271	6.57977e-18	1.38787e-14	2001-12-01	SE_PE
cg09732984	chr1	95072634	-0.888839	6.60519e-18	2.13431e-14		MSE_PE
cg11504297	chr15	71902446	-0.329606	6.74886e-18	1.41959e-14	THSD4;THSD4	SE_PE
cg18333461	chr17	7972996	-0.278851	7.08659e-18	2.28016e-14		MSE_PE
cg12821663	chr22	38459051	-0.381676	7.42222e-18	1.55691e-14	PICK1;PICK1;PICK1	SE_PE
cg22257680	chr3	176828875	-0.269857	7.99134e-18	2.56041e-14	TBL1XR1	MSE_PE
cg14014565	chr8	61636537	-0.324937	8.00203e-18	1.67391e-14	CHD7	SE_PE
cg13512802	chr11	34608602	-0.273503	8.08556e-18	2.57972e-14		MSE_PE
cg13837938	chr8	11706208	-0.5215	8.26591e-18	2.02473e-13	CTSB;CTSB;CTSB;CTSB;CTSB	LSE_PE
cg05566279	chr14	96358021	0.257076	8.4479e-18	2.68405e-14	TUNAR	MSE_PE
cg04115223	chr9	37957355	-0.355808	8.64607e-18	2.73556e-14	SHB	MSE_PE
cg07408183	chr10	14591086	-0.274701	8.73914e-18	1.82308e-14	FAM107B;FAM107B;FAM107B;FAM107B;FAM107B;FAM107B;FAM107B;FAM107B;FAM107B;FAM107B	SE_PE
cg08419450	chr10	90013989	0.35647	8.8839e-18	1.8482e-14		SE_PE
cg22253251	chr17	47481118	-0.407994	9.33919e-18	1.14382e-13		ESE_PE
cg12409098	chr2	114028273	-0.178799	9.39778e-18	2.96106e-14	PAX8;PAX8;PAX8;PAX8	MSE_PE
cg06510816	chr11	12875633	-0.360852	9.66297e-18	2.29298e-13	TEAD1	LSE_PE
cg10771504	chr8	103817498	0.273118	9.79879e-18	2.03297e-14		SE_PE
cg00396096	chr17	40755416	-0.224037	9.91961e-18	2.05243e-14	FAM134C;FAM134C	SE_PE
cg07011647	chr1	92067193	-0.502052	9.98845e-18	3.13416e-14		MSE_PE
cg23530232	chr1	9302240	-0.380499	1.0169e-17	3.17769e-14	H6PD;H6PD	MSE_PE
cg16151538	chr20	33676388	-0.217262	1.03881e-17	2.14353e-14	TRPC4AP;TRPC4AP	SE_PE
cg16871855	chr8	130970618	-0.353453	1.0569e-17	3.28916e-14	FAM49B;FAM49B	MSE_PE
cg14683186	chr1	153540430	0.322953	1.06725e-17	3.3078e-14		MSE_PE
cg02677189	chr8	17592019	0.289935	1.08133e-17	2.22522e-14	MTUS1;MTUS1	SE_PE
cg26522002	chr5	73528392	0.514174	1.10091e-17	1.32693e-13		ESE_PE
cg13298514	chr1	157974912	0.230026	1.15998e-17	2.38061e-14	KIRREL;KIRREL	SE_PE
cg17449339	chr3	15823705	-0.231076	1.22065e-17	2.49837e-14	ANKRD28;ANKRD28	SE_PE
cg03779570	chr9	17018509	-0.244385	1.25013e-17	2.55183e-14		SE_PE
cg03629335	chr4	100126967	-0.291372	1.26199e-17	2.56912e-14	LOC100507053;ADH6;ADH6	SE_PE
cg00897087	chr15	78342826	-0.237484	1.30104e-17	2.64155e-14	TBC1D2B;TBC1D2B	SE_PE
cg03235510	chr12	64349734	-0.285383	1.40709e-17	2.84924e-14	SRGAP1	SE_PE
cg14155200	chr14	100433384	-0.274318	1.49396e-17	4.61152e-14		MSE_PE
cg13274579	chr12	29896236	-0.311047	1.52786e-17	4.69706e-14	TMTC1;TMTC1	MSE_PE
cg00963221	chr16	56491969	-0.361926	1.54409e-17	1.83202e-13	OGFOD1	ESE_PE
cg08806670	chr10	80383717	0.312736	1.56796e-17	4.80091e-14		MSE_PE
cg09685472	chr16	81527427	0.172857	1.61979e-17	3.27123e-14	CMIP	SE_PE
cg15503706	chr17	35679212	-0.30836	1.64719e-17	1.92428e-13	ACACA;ACACA;ACACA	ESE_PE
cg24150567	chr3	48733950	-0.343703	1.68218e-17	5.12995e-14	IP6K2;IP6K2;IP6K2;IP6K2;IP6K2;IP6K2;IP6K2;IP6K2;IP6K2;IP6K2	MSE_PE
cg16759100	chr14	77518742	-0.536245	1.68969e-17	1.94403e-13		ESE_PE
cg10877385	chr11	13337159	0.277037	1.69986e-17	3.4215e-14	ARNTL;ARNTL;ARNTL	SE_PE
cg01820965	chr18	20936551	-0.249258	1.70321e-17	3.4215e-14	TMEM241;TMEM241	SE_PE
cg05017003	chr21	45154770	-0.251065	1.7155e-17	3.94745e-13	PDXK	LSE_PE
cg22251207	chr1	175287194	-0.169275	1.75056e-17	3.50733e-14		SE_PE
cg23642951	chr9	132512535	0.321915	1.77072e-17	3.53838e-14	PTGES	SE_PE
cg06126530	chr20	48937834	0.124029	1.78991e-17	3.56735e-14	LINC01271	SE_PE
cg07474842	chr6	136915088	0.45832	1.80581e-17	2.04662e-13	MAP3K5	ESE_PE
cg09941405	chr7	18901296	0.295732	1.86896e-17	3.71514e-14	HDAC9;HDAC9;HDAC9	SE_PE
cg08092875	chr9	135769942	-0.234418	1.88686e-17	3.74093e-14	TSC1;TSC1;TSC1	SE_PE
cg07912401	chr18	55732626	-0.447426	1.89148e-17	4.22437e-13	NEDD4L;NEDD4L;NEDD4L;NEDD4L	LSE_PE
cg20651995	chr2	69525471	0.228338	1.97724e-17	3.90992e-14		SE_PE
cg26264536	chr8	125666883	-0.189717	2.03919e-17	4.02194e-14	MTSS1;MTSS1;MTSS1	SE_PE
cg18822905	chr5	77882454	0.309423	2.06922e-17	6.28502e-14	LHFPL2	MSE_PE
cg09216030	chr21	34127686	-0.308792	2.09715e-17	2.34185e-13	PAXBP1;PAXBP1;PAXBP1	ESE_PE
cg23032799	chr11	46296114	-0.407922	2.15512e-17	4.67566e-13		LSE_PE
cg23585886	chr5	35118300	0.286072	2.17587e-17	4.2804e-14	PRLR;PRLR;PRLR;PRLR;PRLR;PRLR;PRLR	SE_PE
cg14643264	chr9	27408242	0.348112	2.26093e-17	6.83993e-14	MOBKL2B	MSE_PE
cg03099920	chr1	29537948	-0.275828	2.2787e-17	6.86635e-14	MECR;MECR	MSE_PE
cg12232146	chr12	76347937	0.356689	2.31336e-17	6.94323e-14		MSE_PE
cg18243661	chr10	121076483	0.37842	2.33936e-17	4.59013e-14	GRK5	SE_PE
cg15808273	chr7	27913597	0.487419	2.39477e-17	1.81845e-11	JAZF1	ESE_MSE
cg00525662	chr2	69525461	0.191243	2.41792e-17	4.73204e-14		SE_PE
cg01713086	chr8	28268413	-0.455988	2.47569e-17	5.22196e-13		LSE_PE
cg05206599	chr6	25288445	-0.131494	2.53335e-17	4.94521e-14	LRRC16A;LRRC16A	SE_PE
cg21361021	chr20	30873618	-0.567676	2.6071e-17	5.3505e-13	KIF3B	LSE_PE
cg09192152	chr2	74990005	-0.327484	2.63665e-17	2.90163e-13		ESE_PE
cg03403880	chr2	157255372	-0.280337	2.65914e-17	5.17746e-14		SE_PE
cg12317461	chr11	47177507	-0.243778	2.70401e-17	5.25134e-14	C11orf49;C11orf49;C11orf49;C11orf49;C11orf49;C11orf49;C11orf49	SE_PE
cg23386928	chr9	16137159	0.356892	2.71033e-17	8.10266e-14		MSE_PE
cg10923428	chr2	216529704	0.328449	2.72929e-17	5.28693e-14	LINC00607	SE_PE
cg19635317	chr8	38794254	-0.203226	2.79383e-17	5.39817e-14	PLEKHA2	SE_PE
cg03310641	chr5	94977708	-0.232026	2.85186e-17	5.49631e-14		SE_PE
cg05590156	chr5	14183868	-0.31123	2.86889e-17	3.11211e-13	TRIO	ESE_PE
cg14578467	chr13	40501327	0.317204	2.93533e-17	8.74088e-14		MSE_PE
cg15937520	chr21	29889709	-0.283527	3.03856e-17	9.01294e-14		MSE_PE
cg01433297	chr20	4151816	-0.532391	3.04737e-17	6.08948e-13	SMOX;SMOX;SMOX;SMOX	LSE_PE
cg15997497	chr11	95948847	0.242868	3.08513e-17	5.93082e-14	MAML2	SE_PE
cg11608521	chr5	80537989	-0.266623	3.10402e-17	5.95208e-14	CKMT2;CKMT2;CKMT2;CKMT2-AS1;CKMT2-AS1;CKMT2-AS1;RNU5E-1;RNU5D-1	SE_PE
cg17329454	chr7	117328320	-0.265424	3.10901e-17	9.18605e-14		MSE_PE
cg23313138	chr3	124883295	-0.38379	3.1717e-17	9.33494e-14	SLC12A8;SLC12A8	MSE_PE
cg22652934	chr21	36180035	0.187249	3.26933e-17	6.25327e-14	RUNX1;RUNX1	SE_PE
cg27071397	chr8	99478938	0.296697	3.32723e-17	9.75487e-14	STK3;STK3;STK3	MSE_PE
cg24899490	chr17	21191296	0.255422	3.37238e-17	6.43417e-14	MAP2K3;MAP2K3	SE_PE
cg18153418	chr2	235614056	0.316767	3.40329e-17	6.47688e-14		SE_PE
cg12422730	chr2	206515226	0.266655	3.5568e-17	6.7521e-14		SE_PE
cg26522002	chr5	73528392	0.60718	3.5594e-17	6.93028e-13		LSE_PE
cg27048597	chr8	26469274	-0.344203	3.57598e-17	1.04439e-13	DPYSL2;DPYSL2;DPYSL2	MSE_PE
cg12232146	chr12	76347937	0.288212	3.62745e-17	6.86904e-14		SE_PE
cg14975958	chr4	38163323	0.301102	3.70737e-17	7.00291e-14		SE_PE
cg09192152	chr2	74990005	-0.391244	3.74506e-17	7.10948e-13		LSE_PE
cg17302948	chr11	36171531	0.266969	3.83052e-17	7.21758e-14	LDLRAD3;LDLRAD3;LDLRAD3	SE_PE
cg11229273	chr3	57015101	0.301822	3.87974e-17	7.29224e-14	ARHGEF3	SE_PE
cg13978028	chr22	43351395	-0.381602	3.9337e-17	7.28545e-13	PACSIN2;PACSIN2	LSE_PE
cg22462657	chr5	68326727	-0.215141	3.9723e-17	7.44776e-14		SE_PE
cg06296640	chr2	47270917	0.259206	4.0783e-17	1.18653e-13	TTC7A;TTC7A;TTC7A;TTC7A	MSE_PE
cg22363520	chr6	35558488	-0.474587	4.13804e-17	7.48143e-13	FKBP5;FKBP5;FKBP5;FKBP5	LSE_PE
cg13223011	chr8	11706268	-0.341167	4.17455e-17	7.8077e-14	CTSB;CTSB;CTSB;CTSB;CTSB	SE_PE
cg15994604	chr11	34676683	-0.177433	4.26734e-17	7.96163e-14	EHF	SE_PE
cg01531398	chr8	90973757	-0.269178	4.29516e-17	7.99389e-14	NBN;NBN	SE_PE
cg25223327	chr8	87429423	-0.503714	4.32705e-17	7.64122e-13	WWP1	LSE_PE
cg17804071	chr3	73596205	0.273522	4.4016e-17	1.2757e-13	PDZRN3	MSE_PE
cg00575786	chr11	117796586	-0.237722	4.48583e-17	8.32834e-14	TMPRSS13;TMPRSS13;TMPRSS13;TMPRSS13	SE_PE
cg04449045	chr17	29893915	-0.380304	4.61825e-17	1.33178e-13		MSE_PE
cg00825969	chr2	143624880	-0.343132	4.63016e-17	1.33178e-13		MSE_PE
cg12821663	chr22	38459051	-0.457662	4.66773e-17	1.33752e-13	PICK1;PICK1;PICK1	MSE_PE
cg00362054	chr9	94096565	0.263218	4.76871e-17	8.83194e-14	AUH;AUH	SE_PE
cg00668316	chr10	34399554	0.368144	4.93158e-17	9.11136e-14	PARD3;PARD3;PARD3;PARD3;PARD3;PARD3;PARD3;PARD3	SE_PE
cg14411929	chr21	37500450	-0.30381	5.07219e-17	9.34841e-14		SE_PE
cg04458053	chr6	3386102	-0.278916	5.09099e-17	5.44481e-13	SLC22A23;SLC22A23;SLC22A23;SLC22A23;SLC22A23	ESE_PE
cg10503205	chr17	53488922	-0.289694	5.21211e-17	1.48789e-13	MMD	MSE_PE
cg02003565	chr10	79615840	-0.295614	5.227e-17	9.02067e-13	DLG5	LSE_PE
cg09723773	chr12	132541108	-0.273797	5.27515e-17	1.50025e-13	EP400	MSE_PE
cg02156130	chr10	5674040	-0.249987	5.39815e-17	1.5295e-13		MSE_PE
cg25875280	chr16	67768836	-0.11487	5.53113e-17	1.01696e-13	RANBP10	SE_PE
cg08860409	chr6	5423638	-0.239018	5.62106e-17	1.031e-13	FARS2	SE_PE
cg06672804	chr16	9539790	-0.288976	5.66038e-17	1.59784e-13	LINC01177	MSE_PE
cg12566417	chr11	27479352	-0.155349	5.80285e-17	1.06177e-13	LGR4	SE_PE
cg13430401	chr1	22153389	-0.290149	5.8381e-17	1.6419e-13	HSPG2	MSE_PE
cg12690186	chr1	110365246	0.322342	5.87871e-17	1.07307e-13		SE_PE
cg04046364	chr12	58210661	-0.298974	5.9846e-17	6.31164e-13	AVIL	ESE_PE
cg08986556	chr3	115509739	0.280259	6.06764e-17	1.70016e-13		MSE_PE
cg11952340	chr15	63814440	-0.257883	6.28609e-17	1.75437e-13	USP3	MSE_PE
cg04801460	chr2	10899353	-0.254948	6.30731e-17	1.75437e-13	ATP6V1C2;ATP6V1C2	MSE_PE
cg10405002	chr8	126114527	-0.195123	6.3617e-17	1.15845e-13	NSMCE2	SE_PE
cg25109721	chr17	48125064	0.372339	6.64496e-17	1.84154e-13		MSE_PE
cg00744463	chr14	61804599	-0.266676	6.80109e-17	1.87796e-13	PRKCH	MSE_PE
cg00834924	chr15	85956922	0.257943	6.93367e-17	1.25958e-13	AKAP13;AKAP13	SE_PE
cg19024002	chr2	69397161	0.366738	7.09353e-17	1.95161e-13	ANTXR1;ANTXR1	MSE_PE
cg15292072	chr3	10247112	0.305648	7.25189e-17	1.31424e-13	IRAK2	SE_PE
cg17722993	chr2	239870614	0.318224	7.70668e-17	2.11265e-13		MSE_PE
cg06813493	chr9	119395975	0.343824	7.80208e-17	2.13111e-13	ASTN2;ASTN2;ASTN2;ASTN2;ASTN2;ASTN2	MSE_PE
cg14806614	chr18	3008771	0.334594	8.03521e-17	1.45274e-13	LPIN2	SE_PE
cg22961181	chr7	3282715	-0.161187	8.32942e-17	1.50235e-13		SE_PE
cg12846127	chr1	16209227	-0.460441	8.40706e-17	2.28812e-13	MIR5096;SPEN	MSE_PE
cg11277888	chr3	112372544	0.283765	8.47144e-17	1.52435e-13		SE_PE
cg14399284	chr3	60753508	-0.451465	8.48034e-17	1.431e-12	FHIT;FHIT	LSE_PE
cg23313138	chr3	124883295	-0.30845	8.54401e-17	1.53377e-13	SLC12A8;SLC12A8	SE_PE
cg16245318	chr18	47392123	-0.197113	8.63104e-17	1.54574e-13	MYO5B	SE_PE
cg04458053	chr6	3386102	-0.250147	8.7478e-17	2.37236e-13	SLC22A23;SLC22A23;SLC22A23;SLC22A23;SLC22A23	MSE_PE
cg11784002	chr22	30745171	-0.365626	8.97878e-17	9.33972e-13	SF3A1	ESE_PE
cg17080882	chr1	92191625	-0.261481	9.5689e-17	9.81905e-13	TGFBR3	ESE_PE
cg12535109	chr2	216708370	0.420535	9.6781e-17	1.72918e-13		SE_PE
cg24223207	chr2	75830828	-0.265455	1.00871e-16	1.79802e-13		SE_PE
cg10003327	chr11	57554072	-0.240619	1.03935e-16	1.84701e-13	TMX2-CTNND1;CTNND1;CTNND1;CTNND1;CTNND1;CTNND1;CTNND1;CTNND1;CTNND1;CTNND1;CTNND1;CTNND1;CTNND1;CTNND1;CTNND1;CTNND1;CTNND1;CTNND1;CTNND1;CTNND1;CTNND1;CTNND1;CTNND1	SE_PE
cg09031262	chr7	46792852	-0.201444	1.04106e-16	1.84701e-13		SE_PE
cg08092875	chr9	135769942	-0.281601	1.0845e-16	2.93064e-13	TSC1;TSC1;TSC1	MSE_PE
cg21414092	chr15	81248254	0.388649	1.09309e-16	2.93499e-13	MESDC2;MESDC2	MSE_PE
cg09189780	chr3	141205007	0.390954	1.09384e-16	2.93499e-13	RASA2;RASA2;RASA2	MSE_PE
cg17364497	chr3	150446063	-0.382498	1.11723e-16	1.84089e-12		LSE_PE
cg02983324	chr5	131699261	-0.159334	1.13707e-16	2.01265e-13	LOC553103	SE_PE
cg13577676	chr2	85936001	-0.382001	1.13942e-16	1.84089e-12		LSE_PE
cg26314722	chr1	234867300	0.255729	1.19243e-16	2.10574e-13		SE_PE
cg21163015	chr9	140658436	-0.290509	1.20146e-16	2.11676e-13	EHMT1;FLJ40292;EHMT1	SE_PE
cg14990842	chr12	94203740	-0.440261	1.22305e-16	3.27012e-13	CRADD	MSE_PE
cg06669056	chr4	5570715	-0.217723	1.22933e-16	2.16085e-13	EVC2;EVC2	SE_PE
cg20629316	chr1	64413782	-0.22318	1.24386e-16	3.3141e-13	ROR1;ROR1	MSE_PE
cg06567193	chr15	89193660	-0.351009	1.25175e-16	3.32347e-13	ISG20;ISG20;ISG20;ISG20;ISG20;ISG20;ISG20	MSE_PE
cg14029912	chr3	5027616	0.152512	1.28182e-16	2.2479e-13		SE_PE
cg17785523	chr5	73399136	-0.290926	1.33097e-16	2.32872e-13		SE_PE
cg16861615	chr10	90031307	0.356928	1.33287e-16	3.52651e-13		MSE_PE
cg15013410	chr2	62039096	-0.138588	1.40227e-16	2.44783e-13		SE_PE
cg12735852	chr20	45313808	-0.328926	1.40577e-16	1.42328e-12	SLC13A3;TP53RK	ESE_PE
cg14816361	chr17	65604940	-0.288258	1.44519e-16	2.51697e-13	PITPNC1;PITPNC1	SE_PE
cg24043782	chr10	10868299	0.363789	1.46728e-16	3.86864e-13		MSE_PE
cg12024427	chr9	75749061	-0.235858	1.47063e-16	2.55011e-13		SE_PE
cg13255061	chr17	17616093	0.186392	1.47093e-16	2.55011e-13	RAI1	SE_PE
cg24099140	chr22	36728977	0.27408	1.52428e-16	4.00503e-13	MYH9	MSE_PE
cg12667040	chr9	672059	-0.256879	1.5296e-16	4.00516e-13	KANK1;KANK1;KANK1	MSE_PE
cg26978854	chr7	47512240	-0.219347	1.53717e-16	4.01114e-13	TNS3	MSE_PE
cg10258381	chr10	73486251	0.155485	1.56271e-16	2.70304e-13	C10orf105;CDH23;CDH23	SE_PE
cg19532161	chr15	36987498	-0.248735	1.62477e-16	2.80401e-13	C15orf41;C15orf41;C15orf41;C15orf41	SE_PE
cg13792961	chr18	55725691	-0.291169	1.63814e-16	2.82067e-13	NEDD4L;NEDD4L;NEDD4L;NEDD4L	SE_PE
cg11012616	chr14	35835542	0.170739	1.66857e-16	2.86656e-13		SE_PE
cg07881496	chr3	105733168	0.350721	1.68356e-16	4.3781e-13		MSE_PE
cg13394762	chr14	103871452	-0.236629	1.68524e-16	2.88866e-13	MARK3;MARK3;MARK3;MARK3;MARK3	SE_PE
cg03718013	chr14	103871417	-0.507889	1.70949e-16	2.70436e-12	MARK3;MARK3;MARK3;MARK3;MARK3;MARK3;MARK3;MARK3;MARK3;MARK3	LSE_PE
cg26082742	chr7	140264660	0.231911	1.71103e-16	2.92626e-13	DENND2A	SE_PE
cg20281905	chr7	101525598	0.516163	1.71368e-16	4.44121e-13	CUX1;CUX1;CUX1;CUX1;CUX1;CUX1;CUX1	MSE_PE
cg20281881	chr5	125730109	-0.260945	1.83038e-16	3.11696e-13	GRAMD3	SE_PE
cg24063615	chr6	112557503	0.296811	1.83074e-16	3.11696e-13	LOC101927640;LAMA4;LAMA4;LAMA4	SE_PE
cg06707307	chr10	106090151	-0.179285	1.86249e-16	3.16392e-13	ITPRIP;ITPRIP;ITPRIP	SE_PE
cg19027189	chr2	236179089	-0.276514	1.88582e-16	1.8842e-12		ESE_PE
cg16200116	chr18	51747223	-0.253271	1.93387e-16	4.99481e-13	MBD2;MBD2	MSE_PE
cg07674325	chr5	158640406	-0.137193	1.95079e-16	3.30652e-13		SE_PE
cg02156130	chr10	5674040	-0.199405	1.97789e-16	3.34499e-13		SE_PE
cg20723954	chr9	131102192	-0.287081	1.99457e-16	3.36571e-13	SLC27A4	SE_PE
cg04135373	chr9	140539924	-0.240401	2.00204e-16	3.37081e-13	EHMT1;EHMT1	SE_PE
cg20631419	chr15	68314487	-0.223088	2.02753e-16	3.40618e-13		SE_PE
cg16861615	chr10	90031307	0.287984	2.10247e-16	3.52429e-13		SE_PE
cg06885857	chr2	201994096	0.270598	2.18642e-16	3.65692e-13	CFLAR;CFLAR;CFLAR;CFLAR;CFLAR;CFLAR;CFLAR;CFLAR	SE_PE
cg15320811	chr12	50955961	-0.174482	2.26092e-16	3.77323e-13	DIP2B	SE_PE
cg09502149	chr1	43406792	0.156574	2.27165e-16	3.78282e-13	SLC2A1	SE_PE
cg16307638	chr1	24745267	-0.274613	2.37954e-16	6.12505e-13	NIPAL3	MSE_PE
cg14149318	chr17	4204501	-0.385494	2.48271e-16	3.84742e-12	UBE2G1	LSE_PE
cg10003327	chr11	57554072	-0.292234	2.55661e-16	6.5586e-13	TMX2-CTNND1;CTNND1;CTNND1;CTNND1;CTNND1;CTNND1;CTNND1;CTNND1;CTNND1;CTNND1;CTNND1;CTNND1;CTNND1;CTNND1;CTNND1;CTNND1;CTNND1;CTNND1;CTNND1;CTNND1;CTNND1;CTNND1;CTNND1	MSE_PE
cg25705792	chr21	35320017	0.229194	2.59258e-16	4.30779e-13	LINC00649;LINC00649	SE_PE
cg03283643	chr13	22775123	-0.274509	2.68023e-16	4.44372e-13		SE_PE
cg06284102	chr7	80389778	-0.275441	2.76051e-16	7.05784e-13	SEMA3C	MSE_PE
cg07143125	chr11	48110045	-0.207097	2.79103e-16	4.60928e-13	PTPRJ;PTPRJ	SE_PE
cg21694873	chr3	45451677	-0.257714	2.79223e-16	4.60928e-13	LARS2	SE_PE
cg08618451	chr5	96117388	-0.338137	2.80729e-16	7.15337e-13	ERAP1;ERAP1	MSE_PE
cg11277888	chr3	112372544	0.343161	2.89573e-16	7.35405e-13		MSE_PE
cg07904045	chr3	8782064	0.191081	2.93458e-16	4.83375e-13	CAV3;CAV3	SE_PE
cg10527284	chr11	73307123	-0.301055	2.9596e-16	7.4912e-13	FAM168A;FAM168A;FAM168A	MSE_PE
cg00362054	chr9	94096565	0.315538	3.02535e-16	7.63218e-13	AUH;AUH	MSE_PE
cg26478215	chr20	4146747	-0.145238	3.05511e-16	7.68173e-13	SMOX;SMOX;SMOX;SMOX	MSE_PE
cg10380094	chr1	178252770	0.247882	3.17108e-16	5.20366e-13	RASAL2	SE_PE
cg01456124	chr6	106819515	-0.281429	3.17286e-16	5.20366e-13		SE_PE
cg06321533	chr15	62736814	0.314375	3.22045e-16	8.07074e-13		MSE_PE
cg16145324	chr6	36020012	-0.594333	3.24652e-16	4.93046e-12	MAPK14;MAPK14;MAPK14;MAPK14	LSE_PE
cg19287349	chr15	63358260	-0.340921	3.2571e-16	3.21203e-12	TPM1;TPM1;TPM1;TPM1;TPM1;TPM1;TPM1	ESE_PE
cg12952417	chr14	69087011	0.266817	3.56426e-16	8.90296e-13		MSE_PE
cg14155200	chr14	100433384	-0.289575	3.58654e-16	3.49157e-12		ESE_PE
cg15292072	chr3	10247112	0.367345	3.61356e-16	8.99653e-13	IRAK2	MSE_PE
cg19953634	chr2	233637317	-0.310459	3.67461e-16	9.11863e-13	KCNJ13;KCNJ13;KCNJ13;GIGYF2;GIGYF2;GIGYF2;GIGYF2;GIGYF2	MSE_PE
cg21008129	chr15	65864617	-0.291247	3.80808e-16	6.232e-13	HACD3	SE_PE
cg23679325	chr10	101680806	-0.183049	3.8556e-16	6.2962e-13	DNMBP	SE_PE
cg01703976	chr1	40284404	-0.568754	4.00995e-16	5.97046e-12		LSE_PE
cg14982329	chr17	46033414	-0.241676	4.02165e-16	9.94729e-13	PRR15L	MSE_PE
cg12503797	chr9	133748519	-0.309636	4.10794e-16	1.01277e-12	ABL1;ABL1	MSE_PE
cg27622495	chr7	68860308	0.342	4.23191e-16	1.03996e-12		MSE_PE
cg14128812	chr6	11274774	-0.275704	4.24893e-16	1.04078e-12	NEDD9;NEDD9	MSE_PE
cg23156391	chr3	169641044	-0.323455	4.28706e-16	1.04674e-12	SAMD7;SAMD7;SAMD7	MSE_PE
cg00797059	chr4	113172598	-0.273737	4.49194e-16	7.3196e-13	AP1AR;AP1AR	SE_PE
cg02361196	chr9	130866500	-0.273419	4.53839e-16	1.10455e-12	SLC25A25;SLC25A25;SLC25A25;SLC25A25;SLC25A25	MSE_PE
cg11938718	chr2	10526453	0.231644	4.656e-16	4.47533e-12	HPCAL1;HPCAL1	ESE_PE
cg26859083	chr3	55002054	0.329742	4.83505e-16	1.17299e-12	LRTM1;CACNA2D3	MSE_PE
cg10343942	chr16	15974677	-0.234992	4.84028e-16	7.87033e-13	FOPNL;FOPNL;FOPNL;FOPNL;FOPNL;FOPNL;FOPNL;FOPNL;FOPNL	SE_PE
cg15994604	chr11	34676683	-0.209752	4.94884e-16	1.19678e-12	EHF	MSE_PE
cg19404209	chr2	109191921	0.268371	4.98582e-16	1.20189e-12	LIMS1	MSE_PE
cg17875401	chr18	55746121	-0.219639	5.05142e-16	1.21385e-12	NEDD4L;NEDD4L;NEDD4L;NEDD4L	MSE_PE
cg24043782	chr10	10868299	0.290331	5.0526e-16	8.19801e-13		SE_PE
cg05030067	chr14	75765449	-0.442931	5.11037e-16	7.46257e-12		LSE_PE
cg15808273	chr7	27913597	0.575864	5.13053e-16	1.94792e-10	JAZF1	ESE_LSE
cg16669099	chr6	138125940	-0.258711	5.42232e-16	1.29887e-12		MSE_PE
cg15195508	chr2	28903667	-0.226749	5.42334e-16	8.78078e-13		SE_PE
cg09831748	chr12	125111063	-0.407374	5.63431e-16	1.3454e-12		MSE_PE
cg16816358	chr5	34485329	0.33366	5.75271e-16	9.29424e-13		SE_PE
cg16350142	chr7	117328452	-0.278674	5.8011e-16	9.35252e-13		SE_PE
cg16245318	chr18	47392123	-0.235711	5.92718e-16	1.4109e-12	MYO5B	MSE_PE
cg17329454	chr7	117328320	-0.207963	5.96967e-16	9.60389e-13		SE_PE
cg11028755	chr1	116832065	-0.419683	5.99742e-16	8.59267e-12		LSE_PE
cg21815602	chr13	40924904	-0.229636	6.10401e-16	9.79925e-13	LINC00598;LINC00598	SE_PE
cg24358395	chr4	139580260	-0.263346	6.16892e-16	9.88256e-13		SE_PE
cg07143125	chr11	48110045	-0.251839	6.21414e-16	1.47459e-12	PTPRJ;PTPRJ	MSE_PE
cg13321956	chr3	149051343	-0.194041	6.4664e-16	1.03373e-12	TM4SF18;TM4SF18	SE_PE
cg00735080	chr21	47285121	0.266736	6.51881e-16	1.03992e-12	PCBP3;PCBP3	SE_PE
cg06321533	chr15	62736814	0.2531	6.53307e-16	1.04001e-12		SE_PE
cg26620147	chr12	58210716	-0.32506	6.72846e-16	6.38653e-12	AVIL	ESE_PE
cg25042875	chr15	94569741	0.278668	6.73248e-16	1.06951e-12	LINC01581	SE_PE
cg07962838	chr12	27692280	-0.315117	6.77062e-16	9.52081e-12	PPFIBP1;PPFIBP1;PPFIBP1;PPFIBP1	LSE_PE
cg08330652	chr3	124829407	0.22235	6.7921e-16	1.07673e-12	SLC12A8;SLC12A8	SE_PE
cg20281881	chr5	125730109	-0.313908	6.88116e-16	1.62778e-12	GRAMD3	MSE_PE
cg16123938	chr7	107574339	-0.216091	7.17636e-16	1.13528e-12	LAMB1	SE_PE
cg15919564	chr13	43451113	0.412458	7.23194e-16	1.70545e-12		MSE_PE
cg18906405	chr11	61463485	-0.165521	7.44693e-16	1.17563e-12	DAGLA	SE_PE
cg11608521	chr5	80537989	-0.312577	7.45433e-16	1.75245e-12	CKMT2;CKMT2;CKMT2;CKMT2-AS1;CKMT2-AS1;CKMT2-AS1;RNU5E-1;RNU5D-1	MSE_PE
cg24489161	chr12	50595889	0.196949	7.4832e-16	1.17891e-12	LIMA1;LIMA1;LIMA1;LIMA1	SE_PE
cg07730183	chr16	2136400	-0.30724	7.49597e-16	1.03372e-11	TSC2;TSC2;TSC2	LSE_PE
cg21361021	chr20	30873618	-0.449513	7.55488e-16	7.08242e-12	KIF3B	ESE_PE
cg18742097	chr14	68229306	-0.32769	7.56616e-16	1.77325e-12	ZFYVE26	MSE_PE
cg06712005	chr15	60667100	0.292211	7.61011e-16	1.77806e-12	ANXA2;ANXA2;ANXA2;ANXA2	MSE_PE
cg25735294	chr3	186353721	-0.413973	7.62344e-16	1.03372e-11		LSE_PE
cg02407647	chr2	48679415	-0.269381	7.78073e-16	1.81235e-12	PPP1R21;PPP1R21;PPP1R21;PPP1R21	MSE_PE
cg06932519	chr6	35746380	-0.18045	7.84014e-16	1.2313e-12	CLPSL2;CLPSL2;CLPSL2;CLPSL2	SE_PE
cg03449259	chr9	121789685	-0.154554	7.84822e-16	1.2313e-12		SE_PE
cg03779570	chr9	17018509	-0.283346	7.86238e-16	1.82577e-12		MSE_PE
cg11954030	chr5	16698129	-0.244148	8.05346e-16	1.2609e-12	MYO10	SE_PE
cg17722993	chr2	239870614	0.249867	8.18508e-16	1.27887e-12		SE_PE
cg00787981	chr10	63875703	-0.246202	8.30004e-16	1.29417e-12		SE_PE
cg24871226	chr12	109232209	0.230072	8.32059e-16	1.29471e-12	SSH1;MIR619;SSH1	SE_PE
cg24397554	chr11	67845357	-0.250417	9.00289e-16	1.39802e-12	CHKA;CHKA	SE_PE
cg25440534	chr5	108137789	0.252467	9.19518e-16	1.42496e-12	FER;FER;FER	SE_PE
cg13002189	chr3	66846049	0.357696	9.75795e-16	1.50909e-12		SE_PE
cg04988216	chr1	64471626	-0.180376	9.81329e-16	1.51457e-12	ROR1;ROR1	SE_PE
cg11486262	chr10	44359550	0.273931	9.91416e-16	1.52703e-12	LINC00840	SE_PE
cg20103352	chr15	57308286	0.279162	9.93983e-16	1.52789e-12	TCF12;TCF12;TCF12;TCF12	SE_PE
cg27071397	chr8	99478938	0.311781	9.97686e-16	9.23887e-12	STK3;STK3;STK3	ESE_PE
cg08257147	chr7	150728338	-0.324767	1.01324e-15	2.34573e-12	ABCB8;ABCB8;ABCB8;ABCB8;ABCB8	MSE_PE
cg22182975	chr6	167571172	-0.189567	1.04084e-15	1.59668e-12	GPR31	SE_PE
cg01484915	chr10	45458834	-0.245711	1.05785e-15	1.61951e-12	RASSF4	SE_PE
cg11103296	chr10	34399605	0.35782	1.10338e-15	1.68581e-12		SE_PE
cg10155162	chr5	112585185	0.379138	1.14647e-15	2.6461e-12	MCC;MCC	MSE_PE
cg07483393	chr4	8402494	0.283512	1.1473e-15	1.74676e-12	ACOX3;ACOX3	SE_PE
cg03119191	chr2	8676902	0.19486	1.14787e-15	1.74676e-12		SE_PE
cg25683489	chr13	24245022	0.175034	1.15294e-15	1.75096e-12	TNFRSF19	SE_PE
cg23903301	chr11	33744366	0.316388	1.15294e-15	2.65298e-12	CD59;CD59;CD59;CD59;CD59;CD59;CD59;CD59	MSE_PE
cg18093497	chr4	17068799	0.241628	1.17388e-15	1.7792e-12		SE_PE
cg20649018	chr21	35190531	-0.325221	1.20839e-15	2.77216e-12	ITSN1;ITSN1	MSE_PE
cg23903301	chr11	33744366	0.256913	1.21227e-15	1.83373e-12	CD59;CD59;CD59;CD59;CD59;CD59;CD59;CD59	SE_PE
cg23316191	chr6	106041074	0.214788	1.23008e-15	1.85697e-12		SE_PE
cg14250988	chr18	46214332	-0.377005	1.24407e-15	1.65734e-11	CTIF;CTIF	LSE_PE
cg21498475	chr12	113737469	0.152909	1.25093e-15	1.88469e-12	SLC24A6	SE_PE
cg13414010	chr22	43118522	0.317053	1.26104e-15	2.88423e-12		MSE_PE
cg13735704	chr4	103262782	-0.227932	1.27429e-15	1.9161e-12	SLC39A8;SLC39A8;SLC39A8	SE_PE
cg19635317	chr8	38794254	-0.23649	1.27547e-15	2.90847e-12	PLEKHA2	MSE_PE
cg08498542	chr3	69261753	0.25478	1.29127e-15	1.93779e-12	FRMD4B	SE_PE
cg04618171	chr2	10470465	0.308085	1.31923e-15	1.97583e-12	HPCAL1;HPCAL1	SE_PE
cg07551060	chr10	121075316	0.227979	1.32575e-15	1.9817e-12	GRK5	SE_PE
cg07892425	chr8	80992982	-0.198036	1.33931e-15	3.0449e-12	TPD52;TPD52;TPD52;TPD52;TPD52;TPD52;TPD52;TPD52;TPD52;TPD52;TPD52;TPD52;TPD52;TPD52;TPD52;TPD52	MSE_PE
cg12469778	chr3	182981632	-0.168104	1.34863e-15	2.01194e-12	MCF2L2;B3GNT5	SE_PE
cg21327712	chr1	111744503	-0.200593	1.36209e-15	3.08685e-12	DENND2D;DENND2D	MSE_PE
cg14791317	chr11	57559965	-0.214663	1.36589e-15	3.08685e-12	CTNND1;CTNND1;CTNND1;CTNND1;CTNND1;CTNND1;CTNND1;CTNND1;CTNND1;CTNND1;CTNND1;CTNND1;CTNND1;CTNND1;TMX2-CTNND1;CTNND1;CTNND1;CTNND1;CTNND1;CTNND1;CTNND1;CTNND1;CTNND1	MSE_PE
cg15882034	chr19	40443675	-0.248195	1.37457e-15	2.04661e-12		SE_PE
cg05953639	chr2	64019783	0.320831	1.41651e-15	2.10493e-12		SE_PE
cg22661306	chr20	5137551	0.24637	1.42045e-15	2.10666e-12	CDS2	SE_PE
cg00057667	chr6	140069730	0.273622	1.42202e-15	3.20417e-12		MSE_PE
cg04304139	chr5	41414745	0.235996	1.43862e-15	2.12945e-12	PLCXD3	SE_PE
cg09216030	chr21	34127686	-0.347859	1.44329e-15	1.88957e-11	PAXBP1;PAXBP1;PAXBP1	LSE_PE
cg09212987	chr8	97923846	0.177997	1.44466e-15	3.24556e-12	CPQ	MSE_PE
cg06124668	chr1	204096028	-0.171988	1.45496e-15	2.14945e-12	SOX13	SE_PE
cg06434454	chr5	5146320	0.379704	1.4704e-15	2.16804e-12	ADAMTS16	SE_PE
cg09123555	chr12	51398584	-0.381766	1.47433e-15	1.8975e-11	SLC11A2;SLC11A2;SLC11A2;SLC11A2;SLC11A2;SLC11A2;SLC11A2;SLC11A2;SLC11A2;SLC11A2;SLC11A2;SLC11A2;SLC11A2;SLC11A2;SLC11A2;SLC11A2;SLC11A2;SLC11A2	LSE_PE
cg13321956	chr3	149051343	-0.235457	1.49103e-15	3.33983e-12	TM4SF18;TM4SF18	MSE_PE
cg16422500	chr10	6332758	0.252968	1.49578e-15	2.20119e-12		SE_PE
cg17974341	chr6	136928645	0.292105	1.50384e-15	2.20877e-12	MAP3K5	SE_PE
cg07984358	chr10	24704829	-0.166209	1.50841e-15	3.36883e-12	KIAA1217;KIAA1217;KIAA1217	MSE_PE
cg05334190	chr13	44880206	0.152298	1.54484e-15	2.2646e-12		SE_PE
cg14149318	chr17	4204501	-0.311947	1.56502e-15	1.43179e-11	UBE2G1	ESE_PE
cg01495332	chr7	50798564	-0.257505	1.59113e-15	2.32797e-12	GRB10;GRB10;GRB10	SE_PE
cg21163015	chr9	140658436	-0.344005	1.61106e-15	3.57865e-12	EHMT1;FLJ40292;EHMT1	MSE_PE
cg21587439	chr1	218832411	0.334618	1.61178e-15	3.57865e-12	MIR548F3	MSE_PE
cg14411929	chr21	37500450	-0.355322	1.63502e-15	3.61966e-12		MSE_PE
cg11319855	chr15	71587838	0.352567	1.63999e-15	2.38705e-12	THSD4	SE_PE
cg13041499	chr11	32123448	-0.210907	1.64074e-15	2.38705e-12	RCN1	SE_PE
cg24190821	chr7	129475723	-0.183034	1.64094e-15	2.38705e-12	UBE2H;UBE2H;UBE2H	SE_PE
cg02859321	chr22	38603927	-0.191085	1.67191e-15	3.69058e-12	MAFF;MAFF;MAFF;MAFF	MSE_PE
cg13394762	chr14	103871452	-0.280478	1.7674e-15	3.89004e-12	MARK3;MARK3;MARK3;MARK3;MARK3	MSE_PE
cg18327783	chr6	148454505	0.200863	1.80336e-15	2.61831e-12		SE_PE
cg09732984	chr1	95072634	-0.667119	1.81484e-15	2.62994e-12		SE_PE
cg10771504	chr8	103817498	0.311588	1.83201e-15	4.01638e-12		MSE_PE
cg06011560	chr10	74008048	-0.281431	1.83538e-15	4.01638e-12		MSE_PE
cg13298514	chr1	157974912	0.263021	1.85728e-15	4.05264e-12	KIRREL;KIRREL	MSE_PE
cg02656924	chr3	127993946	0.316269	1.88477e-15	4.10083e-12	EEFSEC	MSE_PE
cg07408183	chr10	14591086	-0.312596	1.95384e-15	4.23898e-12	FAM107B;FAM107B;FAM107B;FAM107B;FAM107B;FAM107B;FAM107B;FAM107B;FAM107B;FAM107B	MSE_PE
cg21898465	chr12	113721140	-0.188084	2.01897e-15	2.92018e-12	TPCN1;TPCN1;TPCN1	SE_PE
cg25172768	chr6	14598888	-0.415803	2.03381e-15	1.83853e-11		ESE_PE
cg18333461	chr17	7972996	-0.209098	2.04941e-15	2.95857e-12		SE_PE
cg08620074	chr6	38698525	-0.207762	2.06599e-15	2.97684e-12	DNAH8	SE_PE
cg01468426	chr8	41896277	-0.159398	2.17035e-15	3.12129e-12	MYST3;MYST3;MYST3	SE_PE
cg18053628	chr13	103294959	-0.160814	2.19001e-15	3.14361e-12	TPP2	SE_PE
cg06648963	chr1	68182470	-0.203905	2.22366e-15	3.18589e-12	GNG12	SE_PE
cg22416376	chr8	17395271	-0.216746	2.27229e-15	3.24944e-12	SLC7A2;SLC7A2;SLC7A2	SE_PE
cg17083469	chr15	67059858	-0.231546	2.323e-15	3.31446e-12	SMAD6;SMAD6	SE_PE
cg07674325	chr5	158640406	-0.162468	2.32324e-15	5.02605e-12		MSE_PE
cg03370261	chr3	14326681	-0.128616	2.32649e-15	3.31446e-12		SE_PE
cg14791317	chr11	57559965	-0.173108	2.3636e-15	3.36102e-12	CTNND1;CTNND1;CTNND1;CTNND1;CTNND1;CTNND1;CTNND1;CTNND1;CTNND1;CTNND1;CTNND1;CTNND1;CTNND1;CTNND1;TMX2-CTNND1;CTNND1;CTNND1;CTNND1;CTNND1;CTNND1;CTNND1;CTNND1;CTNND1	SE_PE
cg24732348	chr12	50582358	-0.245413	2.36558e-15	5.10309e-12	LIMA1;LIMA1;LIMA1;LIMA1	MSE_PE
cg17710865	chr3	193640360	-0.370779	2.39635e-15	2.14077e-11		ESE_PE
cg04309801	chr1	54120746	0.201849	2.41049e-15	3.4213e-12	GLIS1	SE_PE
cg17706173	chr16	1582581	-0.271306	2.46557e-15	2.177e-11	IFT140	ESE_PE
cg14969125	chr22	32959103	0.226649	2.47333e-15	3.50394e-12	SYN3;SYN3;SYN3	SE_PE
cg24011109	chr1	59521880	-0.188346	2.5033e-15	3.53979e-12	LINC01358	SE_PE
cg17302948	chr11	36171531	0.308775	2.5124e-15	5.40446e-12	LDLRAD3;LDLRAD3;LDLRAD3	MSE_PE
cg21498475	chr12	113737469	0.186091	2.5265e-15	5.41946e-12	SLC24A6	MSE_PE
cg25018208	chr6	37338607	-0.173222	2.52995e-15	3.57083e-12	RNF8;RNF8	SE_PE
cg13041499	chr11	32123448	-0.257842	2.56509e-15	5.48672e-12	RCN1	MSE_PE
cg20494891	chr15	59642565	0.241982	2.5876e-15	3.64542e-12	MYO1E	SE_PE
cg09570572	chr8	40018327	-0.165615	2.6417e-15	3.71474e-12		SE_PE
cg13255061	chr17	17616093	0.219454	2.69063e-15	5.73909e-12	RAI1	MSE_PE
cg01058079	chrX	109527538	0.213346	2.70925e-15	3.80268e-12	AMMECR1;AMMECR1;AMMECR1	SE_PE
cg02509300	chr16	57247522	-0.400202	2.71688e-15	3.43841e-11	RSPRY1;RSPRY1;RSPRY1	LSE_PE
cg17306687	chr3	132046988	-0.285424	2.74542e-15	2.39623e-11	ACPP;ACPP;ACPP	ESE_PE
cg15159359	chr11	71804574	-0.240734	2.87878e-15	4.03319e-12	LRTOMT;LRTOMT;LRTOMT;LRTOMT;LRTOMT;LRTOMT;LRTOMT;LRTOMT	SE_PE
cg07737773	chr2	113305097	-0.38977	2.88777e-15	3.59477e-11	POLR1B;POLR1B;POLR1B;POLR1B;POLR1B;POLR1B;POLR1B	LSE_PE
cg00117224	chr14	68051370	-0.192886	3.00119e-15	4.19694e-12	PLEKHH1	SE_PE
cg08206047	chr10	72997755	-0.189929	3.01668e-15	4.21085e-12	UNC5B;UNC5B	SE_PE
cg14024063	chr7	115957394	0.170779	3.10249e-15	4.32268e-12		SE_PE
cg21818891	chr11	35310917	0.281478	3.12938e-15	4.35215e-12	SLC1A2	SE_PE
cg06199013	chr9	4859118	-0.307134	3.13831e-15	6.66897e-12	RCL1;RCL1;RCL1;RCL1	MSE_PE
cg03235510	chr12	64349734	-0.324303	3.14415e-15	6.66897e-12	SRGAP1	MSE_PE
cg25823077	chr1	201717654	0.219308	3.18626e-15	4.42317e-12	NAV1;IPO9-AS1;NAV1	SE_PE
cg03600432	chr12	109006223	0.340839	3.21203e-15	6.78817e-12		MSE_PE
cg13978659	chr12	12663353	0.373151	3.21647e-15	4.45695e-12	DUSP16	SE_PE
cg10877385	chr11	13337159	0.315342	3.21822e-15	6.78817e-12	ARNTL;ARNTL;ARNTL	MSE_PE
cg02017450	chr10	10631670	0.329154	3.31763e-15	6.97846e-12		MSE_PE
cg24358395	chr4	139580260	-0.315749	3.33676e-15	6.99932e-12		MSE_PE
cg01063112	chr16	14617254	-0.12846	3.36979e-15	4.65723e-12	PARN;PARN;PARN	SE_PE
cg00232745	chr3	140999728	-0.236113	3.37327e-15	4.65723e-12	PXYLP1;PXYLP1;PXYLP1	SE_PE
cg16812730	chr8	8172820	-0.417372	3.41653e-15	7.14691e-12		MSE_PE
cg03942871	chr7	102574105	-0.21479	3.49835e-15	4.82115e-12	LRRC17;FBXL13;LRRC17;FBXL13	SE_PE
cg02726826	chr4	178030460	-0.286123	3.50615e-15	3.02543e-11		ESE_PE
cg16152984	chr16	81632948	-0.285993	3.52928e-15	7.36247e-12	CMIP;CMIP	MSE_PE
cg02067222	chr11	86262631	0.289579	3.53329e-15	4.86048e-12	ME3;ME3;ME3	SE_PE
cg09521575	chr8	19041618	0.658905	3.53392e-15	4.32816e-11		LSE_PE
cg16350142	chr7	117328452	-0.333474	3.6146e-15	7.5198e-12		MSE_PE
cg03873895	chr18	74670248	-0.219626	3.76434e-15	7.80992e-12	ZNF236;ZNF236	MSE_PE
cg09013692	chr8	128318043	-0.38626	3.80883e-15	7.88069e-12	CASC21;CASC8	MSE_PE
cg08671782	chr10	3847515	0.473767	3.8606e-15	1.45271e-09		ESE_MSE
cg09244312	chr13	42120657	0.49801	3.89787e-15	4.69814e-11		LSE_PE
cg05867368	chr9	89336196	0.269748	3.91008e-15	5.36908e-12		SE_PE
cg01531398	chr8	90973757	-0.309215	3.92968e-15	8.10866e-12	NBN;NBN	MSE_PE
cg07606842	chr2	204267340	-0.174276	3.9541e-15	5.41973e-12	ABI2;ABI2;ABI2;ABI2;ABI2	SE_PE
cg07071250	chr18	21406132	-0.295144	4.10008e-15	3.49818e-11	LAMA3;LAMA3	ESE_PE
cg23156391	chr3	169641044	-0.25399	4.11757e-15	5.63362e-12	SAMD7;SAMD7;SAMD7	SE_PE
cg23869909	chr21	46769860	-0.282456	4.13707e-15	8.51345e-12		MSE_PE
cg00318034	chr5	131681008	-0.280549	4.18061e-15	3.52725e-11	LOC553103	ESE_PE
cg26998535	chr10	103699237	0.220047	4.20924e-15	5.74868e-12	C10orf76	SE_PE
cg24735358	chr14	59773700	0.221486	4.23454e-15	8.69048e-12	DAAM1;DAAM1	MSE_PE
cg23105907	chr6	109379814	-0.281888	4.27092e-15	3.56385e-11	SESN1	ESE_PE
cg02427830	chr1	25579520	-0.277058	4.32799e-15	8.85832e-12		MSE_PE
cg09342609	chr3	188008251	-0.327522	4.34007e-15	5.14939e-11	LPP;LPP;LPP	LSE_PE
cg02407647	chr2	48679415	-0.212952	4.36602e-15	5.9521e-12	PPP1R21;PPP1R21;PPP1R21;PPP1R21	SE_PE
cg02017450	chr10	10631670	0.362447	4.37666e-15	3.61238e-11		ESE_PE
cg15556213	chr3	112095926	-0.26389	4.46547e-15	6.07676e-12		SE_PE
cg03283643	chr13	22775123	-0.323569	4.53407e-15	9.25518e-12		MSE_PE
cg18798460	chr6	7562156	-0.214555	4.56807e-15	6.20527e-12	DSP;DSP	SE_PE
cg11103296	chr10	34399605	0.430277	4.60138e-15	9.36739e-12		MSE_PE
cg26938803	chr11	9632897	-0.243444	4.64108e-15	9.42294e-12		MSE_PE
cg09948345	chr2	134907228	-0.189485	4.70857e-15	6.3847e-12		SE_PE
cg12581970	chr1	220959227	-0.245094	4.7106e-15	9.53859e-12	MOSC1	MSE_PE
cg19347751	chr12	31671870	0.276134	4.79004e-15	9.67365e-12	DENND5B;DENND5B	MSE_PE
cg12513294	chr11	3889218	-0.280133	4.83818e-15	9.74495e-12	STIM1;STIM1;STIM1	MSE_PE
cg14806614	chr18	3008771	0.42741	4.9084e-15	4.00771e-11	LPIN2	ESE_PE
cg21081352	chr9	97544885	0.252869	4.96519e-15	6.72067e-12	C9orf3;C9orf3;C9orf3	SE_PE
cg18650515	chr11	3837356	-0.244214	5.0832e-15	6.86815e-12	PGAP2;PGAP2;PGAP2;PGAP2;PGAP2;PGAP2;PGAP2;PGAP2;PGAP2;PGAP2;PGAP2;PGAP2;PGAP2;PGAP2;PGAP2;PGAP2;PGAP2;PGAP2;PGAP2;PGAP2;PGAP2;PGAP2	SE_PE
cg12394201	chr11	43942418	-0.322713	5.08501e-15	1.0215e-11		MSE_PE
cg16668093	chr4	48560866	-0.23205	5.15268e-15	6.94966e-12	FRYL	SE_PE
cg09613626	chr15	57841242	-0.301869	5.18921e-15	6.06216e-11	CGNL1;CGNL1	LSE_PE
cg18174917	chr14	62052478	0.273706	5.2115e-15	7.01654e-12	FLJ22447	SE_PE
cg07586149	chr6	170675788	-0.16499	5.2544e-15	4.24458e-11	FAM120B;FAM120B;FAM120B;FAM120B	ESE_PE
cg03370261	chr3	14326681	-0.155479	5.39387e-15	1.08069e-11		MSE_PE
cg21694873	chr3	45451677	-0.302897	5.46447e-15	1.09195e-11	LARS2	MSE_PE
cg03310641	chr5	94977708	-0.263933	5.58801e-15	1.11371e-11		MSE_PE
cg20895686	chr16	23407518	-0.233337	5.61105e-15	7.5411e-12	COG7	SE_PE
cg07687062	chr2	10884306	-0.376565	5.6377e-15	1.11902e-11	ATP6V1C2;ATP6V1C2	MSE_PE
cg23316191	chr6	106041074	0.257234	5.64411e-15	1.11902e-11		MSE_PE
cg13519834	chr6	143145810	-0.174495	5.67066e-15	1.12135e-11	HIVEP2	MSE_PE
cg12394201	chr11	43942418	0.395555	5.73931e-15	1.45271e-09		ESE_MSE
cg26126306	chr11	102028770	-0.184614	5.75337e-15	7.71872e-12	YAP1;YAP1;YAP1;YAP1;YAP1;YAP1;YAP1;YAP1;YAP1	SE_PE
cg02153681	chr2	20714818	0.24584	5.82441e-15	7.80025e-12		SE_PE
cg02536718	chr2	20739982	-0.203534	5.84657e-15	7.81613e-12		SE_PE
cg18408335	chr18	3305544	0.26841	5.9997e-15	8.00675e-12		SE_PE
cg06909274	chr1	226916100	-0.197004	6.03486e-15	8.03954e-12	ITPKB	SE_PE
cg16593554	chr18	74813401	0.397469	6.07553e-15	4.79786e-11	MBP;MBP	ESE_PE
cg04067341	chr13	111160707	-0.455465	6.07925e-15	1.19902e-11	COL4A2-AS1;COL4A2	MSE_PE
cg24011109	chr1	59521880	-0.252471	6.08735e-15	4.79786e-11	LINC01358	ESE_PE
cg26126306	chr11	102028770	-0.22709	6.12425e-15	1.20477e-11	YAP1;YAP1;YAP1;YAP1;YAP1;YAP1;YAP1;YAP1;YAP1	MSE_PE
cg10921877	chr9	112951406	-0.30238	6.12887e-15	4.79786e-11		ESE_PE
cg24420432	chr7	101518619	-0.235251	6.26067e-15	1.22843e-11	CUX1;CUX1;CUX1	MSE_PE
cg08024038	chr17	17616235	0.20951	6.41479e-15	8.53072e-12	RAI1	SE_PE
cg23585886	chr5	35118300	0.321914	6.4424e-15	1.26083e-11	PRLR;PRLR;PRLR;PRLR;PRLR;PRLR;PRLR	MSE_PE
cg06788764	chr1	19756350	0.234983	6.45671e-15	8.57145e-12	CAPZB	SE_PE
cg01014118	chr12	57702823	-0.162734	6.55424e-15	8.68574e-12	R3HDM2	SE_PE
cg20574018	chr15	58971062	-0.270928	6.59754e-15	1.28787e-11	ADAM10	MSE_PE
cg24528875	chr15	49429833	-0.16217	6.84811e-15	9.05937e-12	COPS2;COPS2	SE_PE
cg09209109	chr12	120116588	-0.277489	7.00774e-15	1.36443e-11	PRKAB1	MSE_PE
cg07113397	chr16	50301690	-0.228034	7.02466e-15	9.27677e-12	ADCY7	SE_PE
cg11734354	chr2	47416787	0.240844	7.15075e-15	9.42688e-12		SE_PE
cg23613023	chr12	115353932	0.428392	7.57271e-15	8.71258e-11		LSE_PE
cg14210790	chr15	70877277	0.120839	7.59927e-15	1.00008e-11		SE_PE
cg19532161	chr15	36987498	-0.288582	7.66678e-15	1.48893e-11	C15orf41;C15orf41;C15orf41;C15orf41	MSE_PE
cg12409910	chr8	67996092	-0.251201	7.9314e-15	6.14558e-11	CSPP1;CSPP1;CSPP1	ESE_PE
cg17080882	chr1	92191625	-0.220455	7.93921e-15	1.53791e-11	TGFBR3	MSE_PE
cg25281029	chr12	88969462	-0.265855	8.01792e-15	1.5492e-11	KITLG;KITLG	MSE_PE
cg00787981	chr10	63875703	-0.292053	8.17357e-15	1.57527e-11		MSE_PE
cg23854572	chr10	64874001	0.359323	8.23371e-15	1.56306e-09		ESE_MSE
cg08768873	chr16	12213533	-0.394577	8.23764e-15	9.33613e-11	SNX29	LSE_PE
cg15914721	chr2	54801429	-0.257947	8.36478e-15	1.09892e-11	SPTBN1;SPTBN1	SE_PE
cg10193874	chr11	111180594	-0.391167	8.47358e-15	6.49936e-11		ESE_PE
cg00085256	chr2	218251446	-0.253919	8.71267e-15	1.14265e-11	DIRC3	SE_PE
cg09831748	chr12	125111063	-0.318358	8.8786e-15	1.1624e-11		SE_PE
cg13414010	chr22	43118522	0.249734	8.91705e-15	1.16542e-11		SE_PE
cg12317461	chr11	47177507	-0.274686	8.95938e-15	1.72234e-11	C11orf49;C11orf49;C11orf49;C11orf49;C11orf49;C11orf49;C11orf49	MSE_PE
cg06049395	chr16	46915319	-0.325673	8.97168e-15	1.00185e-10		LSE_PE
cg15481493	chr11	35133274	0.233432	8.98041e-15	1.17169e-11		SE_PE
cg00363201	chr2	71346380	-0.494757	9.14831e-15	1.00677e-10	MCEE	LSE_PE
cg19281948	chr2	109211667	0.25399	9.20041e-15	1.19833e-11	LIMS1;LIMS1;LIMS1	SE_PE
cg21196608	chr6	154796417	-0.115253	9.30812e-15	1.78487e-11	CNKSR3	MSE_PE
cg18719271	chr15	45416372	-0.199523	9.4236e-15	1.2253e-11	DUOXA1;DUOXA1;DUOXA1;DUOXA1;DUOXA1;DUOXA1	SE_PE
cg13065475	chr14	61176368	-0.202847	9.45863e-15	7.18237e-11	SIX4	ESE_PE
cg17083469	chr15	67059858	-0.278204	9.52725e-15	1.82228e-11	SMAD6;SMAD6	MSE_PE
cg09209109	chr12	120116588	-0.22449	1.00358e-14	1.30268e-11	PRKAB1	SE_PE
cg14696444	chr22	45596957	0.388652	1.00618e-14	1.9166e-11	C22orf9;C22orf9;MIR1249	MSE_PE
cg02677189	chr8	17592019	0.322202	1.00708e-14	1.9166e-11	MTUS1;MTUS1	MSE_PE
cg07941916	chr5	131762292	0.126623	1.01251e-14	1.31203e-11	C5orf56	SE_PE
cg05241923	chr9	136010810	0.206552	1.02621e-14	1.94811e-11	RALGDS	MSE_PE
cg11139196	chr10	128110346	0.163355	1.04767e-14	1.35527e-11	LINC00601	SE_PE
cg03813471	chr3	14290900	-0.206643	1.05751e-14	1.36567e-11		SE_PE
cg00668316	chr10	34399554	0.417417	1.08614e-14	2.05675e-11	PARD3;PARD3;PARD3;PARD3;PARD3;PARD3;PARD3;PARD3	MSE_PE
cg16422500	chr10	6332758	0.301214	1.1244e-14	2.1239e-11		MSE_PE
cg21602531	chr13	111034740	0.267357	1.13168e-14	1.45897e-11	COL4A2	SE_PE
cg12978167	chr9	84459145	0.456288	1.16201e-14	2.50733e-09		ESE_LSE
cg00525662	chr2	69525461	0.21438	1.16316e-14	2.18738e-11		MSE_PE
cg00569091	chr1	8424793	-0.152656	1.16377e-14	2.18738e-11	RERE;RERE;RERE	MSE_PE
cg27048597	chr8	26469274	-0.417526	1.17154e-14	1.27087e-10	DPYSL2;DPYSL2;DPYSL2	LSE_PE
cg11358887	chr21	40423597	0.300643	1.18049e-14	1.51932e-11		SE_PE
cg02711637	chr10	81956231	0.181474	1.19006e-14	2.23127e-11	ANXA11;ANXA11;ANXA11;ANXA11;ANXA11;ANXA11	MSE_PE
cg09359521	chr8	25101786	-0.251594	1.25468e-14	1.61207e-11	DOCK5	SE_PE
cg22676743	chr12	67020633	-0.357727	1.27005e-14	1.35832e-10	GRIP1;GRIP1	LSE_PE
cg00447837	chr6	132185251	0.226037	1.27043e-14	1.62955e-11	ENPP1	SE_PE
cg13093589	chr4	100800793	-0.171562	1.27973e-14	2.3935e-11	LAMTOR3;LAMTOR3;LAMTOR3	MSE_PE
cg11229273	chr3	57015101	0.339794	1.28396e-14	2.3955e-11	ARHGEF3	MSE_PE
cg00124009	chr1	201439578	-0.205595	1.28413e-14	1.64434e-11	PHLDA3	SE_PE
cg11979507	chr9	21856487	0.45307	1.32079e-14	2.50733e-09	MTAP	ESE_LSE
cg03602119	chr20	39190789	0.176417	1.3255e-14	1.69397e-11		SE_PE
cg14789529	chr1	206941464	0.269337	1.32735e-14	1.69397e-11	IL10	SE_PE
cg09749364	chr15	40384779	-0.215299	1.36631e-14	2.5429e-11	BMF;BMF;BMF;BMF	MSE_PE
cg00897087	chr15	78342826	-0.263206	1.36971e-14	2.54298e-11	TBC1D2B;TBC1D2B	MSE_PE
cg04801460	chr2	10899353	-0.258919	1.39378e-14	1.04788e-10	ATP6V1C2;ATP6V1C2	ESE_PE
cg27659725	chrX	43931536	0.202203	1.40587e-14	1.79117e-11		SE_PE
cg10343942	chr16	15974677	-0.274366	1.41384e-14	2.61853e-11	FOPNL;FOPNL;FOPNL;FOPNL;FOPNL;FOPNL;FOPNL;FOPNL;FOPNL	MSE_PE
cg05875308	chr3	156854187	-0.165304	1.4183e-14	1.80399e-11		SE_PE
cg00447837	chr6	132185251	0.277704	1.42365e-14	2.63027e-11	ENPP1	MSE_PE
cg23677778	chr12	46950853	0.197883	1.42861e-14	1.81406e-11		SE_PE
cg09027861	chr10	35713759	-0.285574	1.44527e-14	1.83215e-11	CCNY;CCNY;CCNY;CCNY;CCNY	SE_PE
cg09359521	chr8	25101786	-0.308265	1.46557e-14	2.70115e-11	DOCK5	MSE_PE
cg10368536	chr16	67518179	-0.246063	1.48201e-14	1.8756e-11	AGRP;AGRP	SE_PE
cg08037719	chr1	41962778	-0.360973	1.51183e-14	2.77711e-11		MSE_PE
cg22462657	chr5	68326727	-0.241607	1.5141e-14	2.77711e-11		MSE_PE
cg12581970	chr1	220959227	-0.19538	1.51739e-14	1.91561e-11	MOSC1	SE_PE
cg00373170	chr14	31727960	-0.125611	1.51868e-14	1.91561e-11		SE_PE
cg11293217	chr9	107635462	0.31454	1.51912e-14	2.7796e-11	ABCA1	MSE_PE
cg06761409	chr9	140702993	-0.241427	1.54648e-14	1.94745e-11	EHMT1	SE_PE
cg13157669	chr8	124585573	-0.183422	1.58701e-14	1.99518e-11		SE_PE
cg05590755	chr1	23855149	-0.221968	1.60328e-14	2.92182e-11	E2F2	MSE_PE
cg26580391	chr1	233841181	-0.261293	1.60454e-14	2.92182e-11		MSE_PE
cg03082902	chr12	27727207	0.259018	1.60858e-14	2.01896e-11	PPFIBP1;PPFIBP1;PPFIBP1;PPFIBP1	SE_PE
cg18586479	chr16	46797340	-0.14219	1.62497e-14	2.03615e-11	MYLK3	SE_PE
cg02509576	chr2	68053187	0.300631	1.70678e-14	3.10055e-11	LOC101927701	MSE_PE
cg21013248	chr8	41894281	-0.189048	1.70928e-14	2.13827e-11	KAT6A;KAT6A	SE_PE
cg21646082	chr1	26603970	-0.21343	1.73968e-14	3.15046e-11	CCDC21	MSE_PE
cg00688685	chr8	126351174	-0.309729	1.74254e-14	3.15046e-11	NSMCE2	MSE_PE
cg03815480	chr16	48492439	0.224518	1.74676e-14	2.18157e-11	MIR5095	SE_PE
cg11550340	chr12	3217332	0.208876	1.76874e-14	2.20539e-11	TSPAN9;TSPAN9	SE_PE
cg08216099	chr2	1725761	0.281607	1.7718e-14	2.20558e-11	PXDN	SE_PE
cg16669099	chr6	138125940	-0.270099	1.84727e-14	1.37521e-10		ESE_PE
cg12947596	chr6	959086	0.23991	1.84821e-14	2.29694e-11		SE_PE
cg13424484	chr10	63803474	0.259958	1.87632e-14	2.32806e-11	ARID5B	SE_PE
cg18697991	chr3	64823081	-0.32252	1.87977e-14	3.39048e-11	MIR548A2	MSE_PE
cg06787433	chr2	235961684	-0.233585	1.88692e-14	2.3374e-11	SH3BP4	SE_PE
cg26377963	chr5	111355059	-0.211012	1.89942e-14	2.34905e-11		SE_PE
cg09791951	chr4	85553412	-0.262482	1.91743e-14	3.45022e-11	CDS1	MSE_PE
cg05098381	chr3	71301786	-0.232633	1.94266e-14	2.39861e-11	FOXP1;FOXP1	SE_PE
cg25796129	chr17	9121696	-0.246405	1.95939e-14	3.51739e-11	NTN1	MSE_PE
cg15506472	chr3	177800629	-0.238516	1.96497e-14	3.51908e-11		MSE_PE
cg22663791	chr2	161339409	-0.284275	1.99445e-14	3.56347e-11	RBMS1;RBMS1	MSE_PE
cg16123938	chr7	107574339	-0.2521	2.00414e-14	3.57238e-11	LAMB1	MSE_PE
cg18332814	chr13	24247649	0.223387	2.12218e-14	2.61602e-11	TNFRSF19	SE_PE
cg09551249	chr17	2796053	0.311364	2.12704e-14	3.78257e-11	RAP1GAP2;RAP1GAP2	MSE_PE
cg11954030	chr5	16698129	-0.285225	2.13949e-14	3.79582e-11	MYO10	MSE_PE
cg10276018	chr8	640509	-0.226541	2.21344e-14	3.91786e-11	ERICH1	MSE_PE
cg04657644	chr8	40030507	0.324145	2.23458e-14	2.75011e-11		SE_PE
cg16845233	chr10	65030562	0.201833	2.27756e-14	2.79847e-11	JMJD1C	SE_PE
cg18713221	chr14	103803076	-0.251404	2.31278e-14	2.83715e-11	EIF5;EIF5;SNORA28	SE_PE
cg01301798	chr1	68189397	0.193794	2.32252e-14	2.8445e-11	GNG12	SE_PE
cg18243661	chr10	121076483	0.418579	2.32475e-14	4.10532e-11	GRK5	MSE_PE
cg05500918	chr4	40524259	-0.175802	2.34201e-14	4.12204e-11	RBM47	MSE_PE
cg09941405	chr7	18901296	0.325748	2.34507e-14	4.12204e-11	HDAC9;HDAC9;HDAC9	MSE_PE
cg12535109	chr2	216708370	0.474498	2.35112e-14	4.12312e-11		MSE_PE
cg07327489	chr9	134554053	0.450241	2.35752e-14	3.58035e-09	RAPGEF1;RAPGEF1;RAPGEF1	ESE_MSE
cg17547864	chr5	121645297	-0.262381	2.36694e-14	2.89424e-11		SE_PE
cg02244234	chr12	102183148	-0.186331	2.38068e-14	2.90636e-11	GNPTAB	SE_PE
cg20571958	chr1	175469299	0.209854	2.41085e-14	2.93847e-11	TNR	SE_PE
cg20883040	chr12	69836934	-0.312795	2.4124e-14	4.22084e-11		MSE_PE
cg00797059	chr4	113172598	-0.316314	2.43111e-14	4.24379e-11	AP1AR;AP1AR	MSE_PE
cg15457481	chr4	100326030	0.228449	2.43784e-14	2.96661e-11		SE_PE
cg25952292	chr3	8487684	0.231944	2.45819e-14	2.98659e-11	LMCD1-AS1	SE_PE
cg06199013	chr9	4859118	-0.393998	2.45864e-14	2.593e-10	RCL1;RCL1;RCL1;RCL1	LSE_PE
cg26060802	chr10	114816714	0.25047	2.47022e-14	2.9964e-11	TCF7L2;TCF7L2;TCF7L2;TCF7L2;TCF7L2;TCF7L2;TCF7L2;TCF7L2;TCF7L2;TCF7L2;TCF7L2;TCF7L2;TCF7L2	SE_PE
cg15177892	chr17	27255171	-0.234322	2.57098e-14	4.47766e-11	PHF12;PHF12;PHF12;LOC101927018	MSE_PE
cg21422335	chr12	50612068	-0.246844	2.59538e-14	4.50981e-11	LIMA1;LIMA1;LIMA1	MSE_PE
cg06648963	chr1	68182470	-0.240997	2.60814e-14	4.52164e-11	GNG12	MSE_PE
cg23055852	chr15	73909017	-0.175949	2.61766e-14	3.17018e-11	NPTN;NPTN;NPTN;NPTN	SE_PE
cg11031221	chr17	70417517	0.370197	2.63289e-14	1.94104e-10	LINC00673	ESE_PE
cg08330652	chr3	124829407	0.258036	2.63835e-14	4.5636e-11	SLC12A8;SLC12A8	MSE_PE
cg10068788	chr8	131336410	0.253659	2.67799e-14	3.23808e-11	ASAP1;ASAP1	SE_PE
cg24899490	chr17	21191296	0.313276	2.68229e-14	1.95844e-10	MAP2K3;MAP2K3	ESE_PE
cg01562540	chr14	56274296	-0.379991	2.79619e-14	2.90859e-10		LSE_PE
cg03849851	chr6	166980629	0.212427	2.84131e-14	3.43011e-11	RPS6KA2;RPS6KA2	SE_PE
cg23352808	chr19	30436621	-0.205251	2.84764e-14	3.43228e-11	C19orf2;C19orf2	SE_PE
cg18949259	chr12	93503799	-0.221095	2.9031e-14	3.49359e-11	LOC643339	SE_PE
cg06810461	chr16	67518144	-0.184829	2.90886e-14	2.10364e-10	AGRP;AGRP	ESE_PE
cg20888995	chr3	56822059	-0.229102	2.99087e-14	3.59351e-11	ARHGEF3;ARHGEF3	SE_PE
cg00362812	chr14	69201112	0.277366	3.07389e-14	5.30486e-11		MSE_PE
cg16505200	chr15	42483216	-0.20935	3.08792e-14	3.70426e-11	VPS39;VPS39	SE_PE
cg11603417	chr3	159556950	-0.225376	3.1213e-14	3.7384e-11	SCHIP1;IQCJ-SCHIP1;IQCJ-SCHIP1;SCHIP1;SCHIP1;SCHIP1	SE_PE
cg01021283	chr10	81046551	0.19252	3.12702e-14	3.73936e-11	ZMIZ1	SE_PE
cg10276018	chr8	640509	-0.182937	3.13629e-14	3.74454e-11	ERICH1	SE_PE
cg06788764	chr1	19756350	0.281463	3.1537e-14	5.43027e-11	CAPZB	MSE_PE
cg01827571	chr5	77882104	0.38531	3.16164e-14	5.43161e-11	LHFPL2	MSE_PE
cg24607755	chr11	36171375	0.230254	3.16605e-14	3.77414e-11	LDLRAD3	SE_PE
cg22416376	chr8	17395271	-0.255548	3.17399e-14	5.43468e-11	SLC7A2;SLC7A2;SLC7A2	MSE_PE
cg21380365	chr6	27865980	-0.233058	3.17464e-14	3.77845e-11		SE_PE
cg01115917	chr4	186631481	-0.388069	3.17774e-14	5.43468e-11	SORBS2;SORBS2;SORBS2;SORBS2;SORBS2;SORBS2;SORBS2	MSE_PE
cg03745409	chr5	75668979	-0.204943	3.21328e-14	3.81845e-11		SE_PE
cg05825759	chr7	151859568	-0.117178	3.30697e-14	3.92364e-11	KMT2C	SE_PE
cg14039237	chr9	130833354	-0.19046	3.3213e-14	3.9345e-11	SLC25A25	SE_PE
cg17436053	chr6	138353944	-0.27679	3.37175e-14	5.74878e-11		MSE_PE
cg03751720	chr1	94178237	-0.397161	3.37653e-14	5.74878e-11	BCAR3	MSE_PE
cg01806956	chr1	9460830	0.146131	3.40558e-14	4.02806e-11		SE_PE
cg22477590	chr1	47155316	-0.212626	3.59156e-14	6.10119e-11	EFCAB14-AS1;EFCAB14-AS1;EFCAB14	MSE_PE
cg09423378	chr5	73208988	-0.258525	3.59274e-14	4.24281e-11	ARHGEF28;ARHGEF28;ARHGEF28	SE_PE
cg22182975	chr6	167571172	-0.220232	3.63545e-14	6.16197e-11	GPR31	MSE_PE
cg00198080	chr12	107249142	-0.254853	3.71965e-14	6.29063e-11	RIC8B	MSE_PE
cg20578532	chr1	168205258	-0.334678	3.82957e-14	3.92968e-10	SFT2D2	LSE_PE
cg11534215	chr2	240200967	-0.318504	3.86584e-14	6.52335e-11	HDAC4	MSE_PE
cg01850434	chr3	39176660	-0.507426	3.87876e-14	2.7786e-10	TTC21A;TTC21A;TTC21A;TTC21A	ESE_PE
cg11486262	chr10	44359550	0.315209	3.87978e-14	6.53236e-11	LINC00840	MSE_PE
cg16691714	chr14	69093805	0.272126	3.90542e-14	4.60491e-11		SE_PE
cg17392678	chr13	41078558	0.237729	3.96465e-14	4.6675e-11		SE_PE
cg11268421	chr2	174296957	0.216068	4.02374e-14	4.72973e-11		SE_PE
cg12503797	chr9	133748519	-0.317496	4.0402e-14	2.8672e-10	ABL1;ABL1	ESE_PE
cg04447362	chr2	237654635	0.17252	4.05415e-14	4.75811e-11		SE_PE
cg16668093	chr4	48560866	-0.276042	4.05462e-14	6.81162e-11	FRYL	MSE_PE
cg05206599	chr6	25288445	-0.144243	4.27813e-14	7.17125e-11	LRRC16A;LRRC16A	MSE_PE
cg14685822	chr10	78923974	0.29603	4.32903e-14	5.47871e-09	KCNMA1;KCNMA1;KCNMA1;KCNMA1;KCNMA1;KCNMA1	ESE_MSE
cg24367756	chr3	196156760	-0.162038	4.36155e-14	5.11099e-11	UBXN7	SE_PE
cg00747928	chr11	78181115	-0.338416	4.39566e-14	4.45043e-10	NARS2;NARS2	LSE_PE
cg04448939	chr16	52292371	-0.207817	4.4403e-14	7.42669e-11		MSE_PE
cg23428228	chr12	115878452	0.25754	4.49008e-14	5.24715e-11		SE_PE
cg10465820	chr7	116731020	-0.236011	4.49157e-14	5.24715e-11	ST7-AS2;ST7;ST7	SE_PE
cg13180496	chr11	2164237	0.298292	4.53183e-14	7.56313e-11	INS-IGF2;IGF2;IGF2-AS;IGF2-AS	MSE_PE
cg12256941	chr18	13026680	-0.203825	4.59591e-14	5.3608e-11	CEP192	SE_PE
cg00565679	chr12	115371893	0.252187	4.68354e-14	5.45464e-11		SE_PE
cg06223348	chr10	77847193	-0.293353	4.77663e-14	7.95419e-11	C10orf11;C10orf11;C10orf11	MSE_PE
cg11534215	chr2	240200967	-0.258316	4.77666e-14	5.55456e-11	HDAC4	SE_PE
cg10902850	chr3	106447444	0.213158	4.83392e-14	5.61255e-11		SE_PE
cg25683489	chr13	24245022	0.354158	4.83486e-14	3.14671e-08	TNFRSF19	MSE_Menstrual
cg20488913	chr1	66837623	0.236636	4.86531e-14	5.64038e-11	PDE4B;PDE4B;PDE4B;PDE4B;PDE4B;PDE4B;PDE4B	SE_PE
cg24063615	chr6	112557503	0.333769	4.9365e-14	8.20243e-11	LOC101927640;LAMA4;LAMA4;LAMA4	MSE_PE
cg16873710	chr17	25868579	-0.212941	5.00466e-14	5.79308e-11	KSR1	SE_PE
cg07420854	chr12	115448577	0.457648	5.10231e-14	8.45942e-11		MSE_PE
cg03611456	chr1	46986482	0.209464	5.15949e-14	5.96322e-11		SE_PE
cg20808830	chr11	67310455	-0.19502	5.19541e-14	8.59501e-11		MSE_PE
cg18798460	chr6	7562156	0.302364	5.24577e-14	5.6905e-09	DSP;DSP	ESE_MSE
cg11938718	chr2	10526453	0.157921	5.31473e-14	6.1333e-11	HPCAL1;HPCAL1	SE_PE
cg00085256	chr2	218251446	-0.302538	5.37632e-14	8.87495e-11	DIRC3	MSE_PE
cg17875401	chr18	55746121	-0.165489	5.37638e-14	6.19504e-11	NEDD4L;NEDD4L;NEDD4L;NEDD4L	SE_PE
cg16322424	chr11	66913257	0.181745	5.44783e-14	6.26785e-11	KDM2A;KDM2A	SE_PE
cg00767689	chr2	65640438	-0.425016	5.56086e-14	5.55607e-10	SPRED2	LSE_PE
cg01666088	chr8	134104479	0.171622	5.60187e-14	6.43533e-11	TG;SLA;SLA;SLA;SLA	SE_PE
cg14941199	chr10	81006500	-0.251467	5.62355e-14	9.26293e-11	ZMIZ1	MSE_PE
cg10644638	chrX	3731343	-0.23911	5.70147e-14	6.53985e-11		SE_PE
cg06948756	chr2	228376264	-0.138244	5.72884e-14	6.56134e-11	AGFG1;AGFG1;AGFG1;AGFG1	SE_PE
cg04071987	chr6	151348501	-0.242289	5.75502e-14	9.45897e-11	MTHFD1L;MTHFD1L;MTHFD1L	MSE_PE
cg18573980	chr2	85908284	0.269821	5.75847e-14	6.58534e-11		SE_PE
cg08279598	chr10	28897020	-0.188538	5.83481e-14	6.6626e-11	WAC;WAC;WAC	SE_PE
cg12874343	chr14	65115335	0.33652	5.90212e-14	9.67979e-11		MSE_PE
cg09767588	chr1	59644647	-0.190119	5.92755e-14	6.75834e-11		SE_PE
cg26438422	chr2	100497020	0.274203	5.94252e-14	6.76525e-11	AFF3;AFF3	SE_PE
cg16363413	chr15	68311899	-0.240249	5.97739e-14	6.79476e-11		SE_PE
cg18625956	chr6	43820148	-0.382661	6.00013e-14	5.9171e-10		LSE_PE
cg09215974	chr8	129129195	-0.172117	6.0133e-14	6.82536e-11		SE_PE
cg21673171	chr21	38126156	0.255989	6.06042e-14	6.86858e-11	HLCS;HLCS;HLCS	SE_PE
cg13002189	chr3	66846049	0.411579	6.10262e-14	9.98706e-11		MSE_PE
cg18257574	chr2	43358343	0.243084	6.34267e-14	7.17776e-11		SE_PE
cg09848191	chr11	35343756	0.192851	6.36263e-14	7.18963e-11	SLC1A2;SLC1A2;SLC1A2	SE_PE
cg00441262	chr7	47691423	0.280564	6.47736e-14	7.3084e-11		SE_PE
cg00963221	chr16	56491969	-0.380535	6.514e-14	6.34151e-10	OGFOD1	LSE_PE
cg00207441	chr2	3175600	-0.264251	6.51829e-14	7.34367e-11		SE_PE
cg10921877	chr9	112951406	-0.262282	6.63876e-14	1.08411e-10		MSE_PE
cg01494712	chr1	203527545	0.28457	6.65324e-14	7.4846e-11		SE_PE
cg12855915	chr15	68878828	0.164834	6.67953e-14	7.50306e-11	CORO2B	SE_PE
cg18697991	chr3	64823081	-0.348822	6.72292e-14	4.72687e-10	MIR548A2	ESE_PE
cg22405816	chr9	118135937	0.331971	6.74926e-14	1.09979e-10	2001-12-01	MSE_PE
cg17032689	chr11	102175583	-0.287933	6.84423e-14	1.11288e-10		MSE_PE
cg26174351	chr17	47481071	-0.422578	6.88601e-14	6.6188e-10		LSE_PE
cg25823077	chr1	201717654	0.256116	6.93941e-14	1.12594e-10	NAV1;IPO9-AS1;NAV1	MSE_PE
cg10324292	chr4	122612041	0.494159	7.11784e-14	1.08098e-08	ANXA5	ESE_LSE
cg09899402	chr6	106346211	0.282226	7.1299e-14	4.96702e-10		ESE_PE
cg13708055	chr15	86123699	-0.206108	7.19885e-14	8.07446e-11	AKAP13;AKAP13	SE_PE
cg22092521	chr19	859330	-0.278935	7.40026e-14	7.02419e-10	CFD	LSE_PE
cg21008129	chr15	65864617	-0.329089	7.42046e-14	1.199e-10	HACD3	MSE_PE
cg11935719	chr2	67854059	0.331374	7.42124e-14	1.199e-10		MSE_PE
cg00244854	chr3	66481913	0.211953	7.4253e-14	8.31617e-11	LRIG1	SE_PE
cg09502149	chr1	43406792	0.175291	7.51419e-14	1.21144e-10	SLC2A1	MSE_PE
cg25628315	chr8	49321145	0.408284	7.56488e-14	5.22214e-10		ESE_PE
cg22661306	chr20	5137551	0.28413	7.59142e-14	1.22129e-10	CDS2	MSE_PE
cg18798460	chr6	7562156	-0.324807	7.61562e-14	7.13936e-10	DSP;DSP	LSE_PE
cg21868496	chr2	218700130	0.224776	7.65493e-14	8.56072e-11	TNS1;TNS1;TNS1	SE_PE
cg11943735	chr4	6260806	-0.191753	7.69167e-14	8.58916e-11		SE_PE
cg23428069	chr7	106060277	0.329131	7.69988e-14	1.23543e-10		MSE_PE
cg18586479	chr16	46797340	-0.170331	7.71182e-14	1.23543e-10	MYLK3	MSE_PE
cg12799029	chr17	984184	0.215771	7.73973e-14	8.63014e-11	ABR;ABR;ABR	SE_PE
cg03119191	chr2	8676902	0.246301	7.75321e-14	5.30393e-10		ESE_PE
cg26314722	chr1	234867300	0.283675	7.76021e-14	1.24056e-10		MSE_PE
cg06957368	chr4	186696162	0.238157	7.81727e-14	8.70382e-11	SORBS2;SORBS2;SORBS2;SORBS2;SORBS2;SORBS2;SORBS2	SE_PE
cg07231039	chr12	130609572	0.370628	7.81876e-14	1.2473e-10		MSE_PE
cg03470439	chr10	100901025	0.22569	7.94261e-14	8.83043e-11	HPSE2;HPSE2;HPSE2;HPSE2	SE_PE
cg25875280	chr16	67768836	-0.125953	8.14e-14	1.29582e-10	RANBP10	MSE_PE
cg03751720	chr1	94178237	-0.317923	8.235e-14	9.14211e-11	BCAR3	SE_PE
cg17211596	chr10	5638081	0.555179	8.28795e-14	3.14671e-08		MSE_Menstrual
cg11647370	chr19	50744361	-0.151084	8.33928e-14	9.23117e-11	MYH14;MYH14;MYH14	SE_PE
cg10681561	chr7	138660613	-0.176355	8.33953e-14	9.23117e-11	KIAA1549;KIAA1549	SE_PE
cg10864056	chr5	132452454	-0.411208	8.33958e-14	5.65413e-10		ESE_PE
cg11179695	chr6	129982785	-0.372946	8.36205e-14	1.32838e-10	ARHGAP18	MSE_PE
cg16151538	chr20	33676388	-0.232429	8.40867e-14	1.33061e-10	TRPC4AP;TRPC4AP	MSE_PE
cg06122463	chr9	98667802	-0.183757	8.41108e-14	1.33061e-10	ERCC6L2;ERCC6L2	MSE_PE
cg18200389	chr6	30170340	-0.252136	8.48146e-14	1.33895e-10	TRIM26	MSE_PE
cg10864056	chr5	132452454	-0.493484	8.59486e-14	7.9591e-10		LSE_PE
cg11416061	chr9	83643546	0.205212	8.60441e-14	9.5105e-11		SE_PE
cg22477590	chr1	47155316	-0.170136	8.6376e-14	9.53331e-11	EFCAB14-AS1;EFCAB14-AS1;EFCAB14	SE_PE
cg23450528	chr3	14291395	-0.29418	8.7274e-14	1.37492e-10		MSE_PE
cg02037573	chr3	45148056	0.141424	8.99052e-14	9.90387e-11	CDCP1	SE_PE
cg15699057	chr10	12186533	-0.143132	8.99943e-14	9.90387e-11	SEC61A2;SEC61A2;SEC61A2;SEC61A2;SEC61A2	SE_PE
cg18115174	chr12	116725771	-0.203034	9.06277e-14	9.95445e-11		SE_PE
cg27240317	chr8	117363782	0.220777	9.07161e-14	9.95445e-11		SE_PE
cg27133780	chr3	32474793	-0.266277	9.17798e-14	1.00566e-10	CMTM7;CMTM7	SE_PE
cg23361127	chr5	73939283	0.377557	9.46119e-14	6.33553e-10		ESE_PE
cg09123555	chr12	51398584	-0.296098	9.51149e-14	6.33553e-10	SLC11A2;SLC11A2;SLC11A2;SLC11A2;SLC11A2;SLC11A2;SLC11A2;SLC11A2;SLC11A2;SLC11A2;SLC11A2;SLC11A2;SLC11A2;SLC11A2;SLC11A2;SLC11A2;SLC11A2;SLC11A2	ESE_PE
cg08419450	chr10	90013989	0.380037	9.52339e-14	1.49721e-10		MSE_PE
cg22652934	chr21	36180035	0.203085	9.63437e-14	1.51153e-10	RUNX1;RUNX1	MSE_PE
cg17306687	chr3	132046988	-0.322285	9.69382e-14	8.86862e-10	ACPP;ACPP;ACPP	LSE_PE
cg06223348	chr10	77847193	-0.235734	9.77772e-14	1.06984e-10	C10orf11;C10orf11;C10orf11	SE_PE
cg25500077	chr2	28838875	-0.288092	9.98732e-14	1.0912e-10	PLB1;PLB1	SE_PE
cg10068788	chr8	131336410	0.337115	1.02087e-13	6.7408e-10	ASAP1;ASAP1	ESE_PE
cg07374465	chr1	111996064	-0.185969	1.02422e-13	1.11744e-10	ATP5F1	SE_PE
cg19971438	chr10	5339754	-0.176724	1.02671e-13	1.11855e-10		SE_PE
cg27217933	chr6	138182674	-0.251721	1.03697e-13	1.62354e-10	LOC100130476	MSE_PE
cg23361127	chr5	73939283	0.277725	1.05124e-13	1.14363e-10		SE_PE
cg10193874	chr11	111180594	-0.449215	1.06913e-13	9.66479e-10		LSE_PE
cg01495332	chr7	50798564	-0.295231	1.07745e-13	1.68346e-10	GRB10;GRB10;GRB10	MSE_PE
cg04886611	chr7	102557016	0.243044	1.08415e-13	1.17775e-10	LRRC17;LRRC17;FBXL13;FBXL13;FBXL13;FBXL13	SE_PE
cg27032548	chr15	52421104	-0.207035	1.08632e-13	7.11111e-10	GNB5;GNB5	ESE_PE
cg07904045	chr3	8782064	0.213534	1.08941e-13	1.69864e-10	CAV3;CAV3	MSE_PE
cg13779845	chr11	115064812	-0.29247	1.11254e-13	1.73115e-10	CADM1;CADM1;CADM1;CADM1;CADM1	MSE_PE
cg08671782	chr10	3847515	0.552561	1.11888e-13	1.41603e-08		ESE_LSE
cg18822905	chr5	77882454	0.357762	1.13153e-13	1.01085e-09	LHFPL2	LSE_PE
cg10939332	chr10	15202173	-0.229309	1.13176e-13	1.22771e-10	NMT2;NMT2	SE_PE
cg03261268	chr16	66142008	0.195416	1.13736e-13	1.23202e-10		SE_PE
cg26082742	chr7	140264660	0.256244	1.14325e-13	1.7753e-10	DENND2A	MSE_PE
cg23613023	chr12	115353932	0.34015	1.1442e-13	7.42597e-10		ESE_PE
cg25376471	chr8	131401571	-0.291708	1.15453e-13	1.78916e-10	ASAP1;ASAP1	MSE_PE
cg17370665	chr14	69162065	0.339511	1.16636e-13	7.50564e-10		ESE_PE
cg25683489	chr13	24245022	0.329705	1.17359e-13	5.63462e-08	TNFRSF19	SE_Menstrual
cg08263856	chr5	149852666	0.183101	1.18192e-13	1.27847e-10		SE_PE
cg04667640	chr16	72982116	-0.246221	1.19448e-13	1.8473e-10	ZFHX3;ZFHX3	MSE_PE
cg09943385	chr2	235910985	-0.356297	1.2259e-13	7.82255e-10	SH3BP4	ESE_PE
cg15503706	chr17	35679212	-0.241485	1.23514e-13	1.90629e-10	ACACA;ACACA;ACACA	MSE_PE
cg27240317	chr8	117363782	0.270459	1.24473e-13	1.9151e-10		MSE_PE
cg01513063	chr17	75470567	-0.148273	1.24589e-13	1.9151e-10	SEPT9;SEPT9;SEPT9;SEPT9;SEPT9;SEPT9;SEPT9	MSE_PE
cg06062378	chr5	112387002	0.203778	1.26042e-13	1.36144e-10	MCC;MCC	SE_PE
cg16301559	chr6	17279040	0.19928	1.27388e-13	1.37402e-10		SE_PE
cg14969125	chr22	32959103	0.260845	1.28649e-13	1.97352e-10	SYN3;SYN3;SYN3	MSE_PE
cg04988216	chr1	64471626	-0.204671	1.30586e-13	1.99919e-10	ROR1;ROR1	MSE_PE
cg00636314	chr7	46785130	0.245893	1.33274e-13	1.43548e-10		SE_PE
cg01456124	chr6	106819515	-0.313002	1.34282e-13	2.05164e-10		MSE_PE
cg14488626	chr5	168569433	-0.231319	1.36646e-13	2.08356e-10	SLIT3;SLIT3	MSE_PE
cg07420854	chr12	115448577	0.496964	1.41084e-13	8.92763e-10		ESE_PE
cg03675434	chr17	71477102	-0.267749	1.43176e-13	2.17451e-10	SDK2	MSE_PE
cg20732440	chr1	1749888	-0.229973	1.43183e-13	2.17451e-10	GNB1;GNB1;GNB1	MSE_PE
cg12082793	chr1	20218923	-0.265589	1.43902e-13	2.18107e-10	OTUD3	MSE_PE
cg11570494	chr12	42628974	-0.172062	1.44963e-13	1.55916e-10	YAF2;YAF2;YAF2;YAF2;YAF2	SE_PE
cg25952292	chr3	8487684	0.276776	1.45999e-13	2.20844e-10	LMCD1-AS1	MSE_PE
cg17211596	chr10	5638081	0.520493	1.48407e-13	5.63462e-08		SE_Menstrual
cg07033577	chr17	55540785	0.416472	1.49079e-13	9.35555e-10	MSI2;MSI2	ESE_PE
cg17656939	chr6	152079424	-0.209716	1.49327e-13	2.25429e-10	ESR1	MSE_PE
cg13792961	chr18	55725691	-0.320082	1.50698e-13	2.27047e-10	NEDD4L;NEDD4L;NEDD4L;NEDD4L	MSE_PE
cg11012616	chr14	35835542	0.18816	1.51809e-13	2.28268e-10		MSE_PE
cg14612133	chr5	14406585	-0.13372	1.51907e-13	1.63154e-10	TRIO	SE_PE
cg09948345	chr2	134907228	-0.219896	1.52443e-13	2.28769e-10		MSE_PE
cg07925311	chr16	57835436	0.211478	1.54991e-13	9.64687e-10	KIFC3;KIFC3	ESE_PE
cg22818506	chr5	125827352	-0.430945	1.55387e-13	1.372e-09	GRAMD3;GRAMD3;GRAMD3;GRAMD3;GRAMD3	LSE_PE
cg07443710	chr10	71206848	0.202216	1.5623e-13	1.6756e-10		SE_PE
cg11784002	chr22	30745171	-0.38796	1.58626e-13	1.38451e-09	SF3A1	LSE_PE
cg20250250	chr14	100479169	0.203331	1.61328e-13	1.72783e-10		SE_PE
cg22992794	chr5	136822658	0.24342	1.6166e-13	1.72896e-10	SPOCK1	SE_PE
cg17449339	chr3	15823705	-0.244693	1.62225e-13	2.42968e-10	ANKRD28;ANKRD28	MSE_PE
cg21922298	chr4	77115630	0.239507	1.62896e-13	1.73972e-10	SCARB2;SCARB2	SE_PE
cg06126530	chr20	48937834	0.132159	1.63514e-13	2.44417e-10	LINC01271	MSE_PE
cg09031262	chr7	46792852	-0.219459	1.64348e-13	2.4518e-10		MSE_PE
cg01644482	chr1	116830862	-0.405375	1.67698e-13	1.43385e-09		LSE_PE
cg15994604	chr11	34676683	-0.252375	1.68057e-13	1.43385e-09	EHF	LSE_PE
cg09403494	chr7	151377791	-0.369201	1.68077e-13	2.50252e-10	PRKAG2;PRKAG2	MSE_PE
cg09125248	chr13	31620197	0.226265	1.69903e-13	1.81201e-10		SE_PE
cg22647260	chr12	26125938	0.159074	1.71034e-13	1.82151e-10	RASSF8;RASSF8;RASSF8	SE_PE
cg00727314	chr14	61980811	-0.171465	1.71681e-13	1.82584e-10	PRKCH	SE_PE
cg04281309	chr3	156320480	-0.305538	1.71996e-13	2.55586e-10		MSE_PE
cg08431272	chr12	113684629	-0.171316	1.72811e-13	1.83529e-10	TPCN1;TPCN1;TPCN1	SE_PE
cg26232470	chr7	134603932	-0.235548	1.73436e-13	1.83936e-10	CALD1;CALD1;CALD1;CALD1;CALD1	SE_PE
cg07772362	chr17	48986020	-0.252794	1.73671e-13	2.5757e-10		MSE_PE
cg00591952	chr15	69715033	-0.174056	1.7399e-13	1.84265e-10	KIF23;KIF23;KIF23	SE_PE
cg15586392	chr8	142238691	-0.176744	1.7467e-13	1.84728e-10	SLC45A4	SE_PE
cg04281309	chr3	156320480	-0.33788	1.7479e-13	1.07907e-09		ESE_PE
cg22108567	chr7	5535582	-0.136745	1.77603e-13	1.87569e-10	MIR589;FBXL18	SE_PE
cg23919882	chr2	206566436	0.177812	1.81984e-13	1.91929e-10	NRP2;NRP2;NRP2;NRP2;NRP2;NRP2	SE_PE
cg07356373	chr3	129539753	-0.248735	1.8275e-13	1.54189e-09	TMCC1;TMCC1	LSE_PE
cg16243571	chr15	25982360	-0.295193	1.83092e-13	2.71014e-10	ATP10A	MSE_PE
cg21976145	chr20	45989084	0.212517	1.84515e-13	1.94328e-10		SE_PE
cg06475541	chr13	34731213	0.196526	1.85331e-13	1.94917e-10		SE_PE
cg23564869	chr2	227566082	0.345645	1.85521e-13	1.54807e-09		LSE_PE
cg05867368	chr9	89336196	0.310833	1.85719e-13	2.74368e-10		MSE_PE
cg16736826	chr1	41951512	0.205852	1.8624e-13	1.14049e-09	EDN2	ESE_PE
cg05161170	chr6	11815209	-0.186877	1.89283e-13	1.98798e-10		SE_PE
cg24367756	chr3	196156760	-0.194411	1.93758e-13	2.85687e-10	UBXN7	MSE_PE
cg12018487	chr10	30020120	-0.193518	1.94212e-13	2.03693e-10	SVIL	SE_PE
cg16820783	chr1	149978715	-0.192266	1.98039e-13	2.0742e-10	OTUD7B	SE_PE
cg17710865	chr3	193640360	-0.310211	2.03798e-13	2.99909e-10		MSE_PE
cg06255986	chr7	55254148	0.281351	2.04739e-13	3.00711e-10	EGFR-AS1;EGFR	MSE_PE
cg26763488	chr10	105507847	0.53582	2.08886e-13	2.26596e-08	SH3PXD2A;SH3PXD2A-AS1	ESE_LSE
cg03196376	chr4	146454404	-0.347429	2.12856e-13	1.75686e-09	SMAD1;SMAD1	LSE_PE
cg07231039	chr12	130609572	0.295528	2.14148e-13	2.23984e-10		SE_PE
cg11734354	chr2	47416787	0.279243	2.14256e-13	3.14069e-10		MSE_PE
cg02244234	chr12	102183148	-0.220832	2.14661e-13	3.14069e-10	GNPTAB	MSE_PE
cg25804857	chr11	114005721	0.334575	2.17149e-13	3.17098e-10	ZBTB16;ZBTB16	MSE_PE
cg12503797	chr9	133748519	-0.369628	2.19642e-13	1.79338e-09	ABL1;ABL1	LSE_PE
cg19637104	chr6	114293633	-0.217279	2.23555e-13	2.33501e-10	HDAC2;HDAC2;LOC101927768	SE_PE
cg06948756	chr2	228376264	-0.183247	2.23765e-13	1.35932e-09	AGFG1;AGFG1;AGFG1;AGFG1	ESE_PE
cg23642951	chr9	132512535	0.340921	2.26576e-13	3.3023e-10	PTGES	MSE_PE
cg14141086	chr21	40451371	0.362128	2.30841e-13	2.4078e-10		SE_PE
cg14546099	chr7	117222532	-0.210399	2.37873e-13	3.4603e-10	CFTR	MSE_PE
cg09120934	chr11	120187999	-0.125853	2.3867e-13	2.48604e-10	POU2F3	SE_PE
cg20309640	chr1	178027432	-0.226812	2.39686e-13	2.49322e-10		SE_PE
cg18153418	chr2	235614056	0.338099	2.4149e-13	3.5062e-10		MSE_PE
cg13577676	chr2	85936001	-0.279865	2.44033e-13	1.47068e-09		ESE_PE
cg16463738	chr6	132452935	0.221161	2.44368e-13	2.53843e-10		SE_PE
cg25440534	chr5	108137789	0.28306	2.46246e-13	3.56843e-10	FER;FER;FER	MSE_PE
cg15159359	chr11	71804574	-0.274699	2.49024e-13	3.60181e-10	LRTOMT;LRTOMT;LRTOMT;LRTOMT;LRTOMT;LRTOMT;LRTOMT;LRTOMT	MSE_PE
cg10692528	chr12	6605071	-0.208694	2.52911e-13	2.62359e-10	NCAPD2	SE_PE
cg22270818	chr5	132578576	-0.260187	2.54138e-13	2.63272e-10	FSTL4	SE_PE
cg00373170	chr14	31727960	-0.147075	2.5759e-13	3.71863e-10		MSE_PE
cg19281948	chr2	109211667	0.295176	2.596e-13	3.74054e-10	LIMS1;LIMS1;LIMS1	MSE_PE
cg07819108	chr8	128921817	0.366489	2.62892e-13	2.12368e-09	PVT1	LSE_PE
cg26174351	chr17	47481071	-0.343267	2.6535e-13	1.58655e-09		ESE_PE
cg20808830	chr11	67310455	-0.154488	2.6686e-13	2.76074e-10		SE_PE
cg00825969	chr2	143624880	-0.24373	2.68658e-13	2.77557e-10		SE_PE
cg10405002	chr8	126114527	-0.209706	2.70318e-13	3.88759e-10	NSMCE2	MSE_PE
cg26554494	chr1	219346607	-0.175624	2.73199e-13	2.18371e-09	LYPLAL1	LSE_PE
cg10324292	chr4	122612041	0.389699	2.76613e-13	2.62555e-08	ANXA5	ESE_MSE
cg25683489	chr13	24245022	0.196347	2.76761e-13	3.97272e-10	TNFRSF19	MSE_PE
cg01202651	chr15	41533639	-0.275523	2.77814e-13	3.98031e-10	CHP1	MSE_PE
cg19958593	chr14	87265617	0.255759	2.78459e-13	2.87292e-10		SE_PE
cg24190821	chr7	129475723	-0.206589	2.7883e-13	3.98735e-10	UBE2H;UBE2H;UBE2H	MSE_PE
cg11888982	chr8	116231420	0.242233	2.80499e-13	2.89004e-10		SE_PE
cg10465820	chr7	116731020	-0.2811	2.80991e-13	4.01069e-10	ST7-AS2;ST7;ST7	MSE_PE
cg04277172	chr20	44410366	0.129169	2.82278e-13	2.90442e-10	WFDC3	SE_PE
cg03935981	chr17	56007065	-0.323593	2.82932e-13	4.02449e-10	CUEDC1	MSE_PE
cg05953639	chr2	64019783	0.360712	2.83018e-13	4.02449e-10		MSE_PE
cg05488384	chr1	180562680	-0.299877	2.85159e-13	2.25556e-09		LSE_PE
cg00735080	chr21	47285121	0.296691	2.85217e-13	4.04819e-10	PCBP3;PCBP3	MSE_PE
cg04795040	chr4	79025020	-0.23348	2.86354e-13	2.93989e-10	FRAS1;FRAS1	SE_PE
cg09331790	chr11	61772128	0.236175	2.865e-13	2.93989e-10		SE_PE
cg16248435	chr6	15358299	-0.141734	2.94365e-13	3.01652e-10	JARID2	SE_PE
cg01589587	chr14	76002440	-0.223675	2.99378e-13	3.06376e-10	BATF	SE_PE
cg07684862	chr7	94122172	-0.161837	3.00538e-13	3.0715e-10		SE_PE
cg15023940	chr14	68832143	0.318521	3.05724e-13	1.81367e-09	RAD51B;RAD51B;RAD51B	ESE_PE
cg21553447	chr16	81642622	-0.306661	3.0622e-13	4.33819e-10	CMIP;CMIP	MSE_PE
cg05875308	chr3	156854187	-0.192884	3.09821e-13	4.38103e-10		MSE_PE
cg00244111	chr3	149086884	-0.192563	3.10935e-13	3.17349e-10	TM4SF1	SE_PE
cg16243364	chr7	116676215	-0.240058	3.12396e-13	4.40923e-10	ST7;ST7	MSE_PE
cg18053954	chr14	80770083	0.148954	3.15082e-13	3.21149e-10	DIO2-AS1	SE_PE
cg24107351	chr8	110562312	-0.195789	3.17951e-13	3.23638e-10	EBAG9;EBAG9;EBAG9	SE_PE
cg20259501	chr20	48939655	-0.161898	3.19037e-13	3.24309e-10		SE_PE
cg03071245	chr13	37463034	-0.261008	3.44224e-13	4.84944e-10	SMAD9;SMAD9	MSE_PE
cg16464007	chr3	188002729	0.554776	3.44417e-13	2.6962e-09	LPP;LPP;LPP	LSE_PE
cg05239310	chr14	95651984	-0.260324	3.45023e-13	4.85169e-10	CLMN	MSE_PE
cg07982740	chr20	44410114	0.183309	3.5227e-13	3.57613e-10	WFDC3	SE_PE
cg16984897	chr11	3875715	-0.117765	3.52747e-13	3.57619e-10	STIM1;STIM1;STIM1	SE_PE
cg23613143	chr2	43297403	-0.171752	3.53418e-13	3.57822e-10		SE_PE
cg20888995	chr3	56822059	-0.27002	3.54986e-13	4.98257e-10	ARHGEF3;ARHGEF3	MSE_PE
cg16463738	chr6	132452935	0.270608	3.55706e-13	4.98346e-10		MSE_PE
cg08447373	chr5	90478943	-0.350876	3.57823e-13	2.77256e-09		LSE_PE
cg10588052	chr1	165872479	-0.200816	3.58657e-13	2.1112e-09	UCK2	ESE_PE
cg08645153	chr16	72942661	-0.288297	3.60161e-13	5.03659e-10	ZFHX3;ZFHX3	MSE_PE
cg13947609	chr2	173786457	0.169802	3.60824e-13	3.64834e-10	RAPGEF4;RAPGEF4;RAPGEF4;RAPGEF4	SE_PE
cg12655112	chr15	42261154	-0.363058	3.66908e-13	2.14315e-09	EHD4	ESE_PE
cg00723553	chr6	20218373	-0.185218	3.71495e-13	3.75124e-10		SE_PE
cg02427830	chr1	25579520	-0.283161	3.71635e-13	2.15419e-09		ESE_PE
cg21421984	chr7	98520513	-0.193082	3.83657e-13	5.3553e-10	TRRAP	MSE_PE
cg24489161	chr12	50595889	0.218172	3.88363e-13	5.41103e-10	LIMA1;LIMA1;LIMA1;LIMA1	MSE_PE
cg03082902	chr12	27727207	0.301641	3.89541e-13	5.41751e-10	PPFIBP1;PPFIBP1;PPFIBP1;PPFIBP1	MSE_PE
cg05703358	chr15	68644950	0.372652	3.93677e-13	3.32152e-08	ITGA11	ESE_MSE
cg10662345	chr16	55534162	0.242082	3.96407e-13	3.99748e-10	MMP2;MMP2;MMP2;MMP2;MMP2	SE_PE
cg04907724	chr14	70170645	-0.217629	4.02472e-13	4.05326e-10	SUSD6	SE_PE
cg23321410	chr15	36882309	-0.247949	4.02829e-13	5.59206e-10	C15orf41;C15orf41	MSE_PE
cg15978565	chr2	11894464	0.313679	4.06513e-13	4.08852e-10	LPIN1	SE_PE
cg00512333	chr8	40018174	-0.189518	4.09419e-13	4.1123e-10		SE_PE
cg10625097	chr7	30790764	-0.173508	4.11529e-13	4.12804e-10	INMT;INMT;INMT-FAM188B	SE_PE
cg14273269	chr15	57927978	-0.319816	4.1356e-13	5.73056e-10	GCOM1;GCOM1;GCOM1;GCOM1;GCOM1;MYZAP;MYZAP;GCOM1;GCOM1;GCOM1	MSE_PE
cg26438422	chr2	100497020	0.325804	4.19398e-13	5.80087e-10	AFF3;AFF3	MSE_PE
cg21587439	chr1	218832411	0.335716	4.21631e-13	2.42116e-09	MIR548F3	ESE_PE
cg27626578	chr11	111692315	-0.191224	4.22427e-13	4.23176e-10	ALG9;ALG9;ALG9;ALG9	SE_PE
cg01871427	chr12	90341955	0.331319	4.24068e-13	2.42116e-09		ESE_PE
cg25025836	chr11	19799182	0.264711	4.34351e-13	4.34548e-10	NAV2;NAV2;NAV2;NAV2	SE_PE
cg19607503	chr4	95965661	-0.200778	4.35215e-13	4.3484e-10	BMPR1B;BMPR1B	SE_PE
cg23105907	chr6	109379814	-0.311666	4.38365e-13	3.35275e-09	SESN1	LSE_PE
cg17837410	chr15	96812418	0.211398	4.40233e-13	4.39275e-10	NR2F2-AS1;NR2F2-AS1	SE_PE
cg19056691	chr12	111777251	-0.361431	4.41532e-13	3.35275e-09	CUX2	LSE_PE
cg24397554	chr11	67845357	-0.277228	4.45529e-13	6.1511e-10	CHKA;CHKA	MSE_PE
cg24099140	chr22	36728977	0.264783	4.48534e-13	2.54173e-09	MYH9	ESE_PE
cg24150567	chr3	48733950	-0.238192	4.49007e-13	4.47443e-10	IP6K2;IP6K2;IP6K2;IP6K2;IP6K2;IP6K2;IP6K2;IP6K2;IP6K2;IP6K2	SE_PE
cg10923428	chr2	216529704	0.344837	4.52708e-13	6.23887e-10	LINC00607	MSE_PE
cg25648622	chr1	226054015	0.212932	4.53286e-13	4.51114e-10	TMEM63A	SE_PE
cg00688685	chr8	126351174	-0.237576	4.55344e-13	4.5257e-10	NSMCE2	SE_PE
cg22298956	chr13	41507863	-0.194933	4.56454e-13	6.2791e-10	ELF1;ELF1	MSE_PE
cg21449567	chr3	155022360	-0.221253	4.56988e-13	4.5361e-10		SE_PE
cg04134975	chr11	111649151	-0.218671	4.61319e-13	4.56825e-10		SE_PE
cg02250018	chr17	64489560	0.255301	4.6143e-13	4.56825e-10	PRKCA	SE_PE
cg20168086	chr18	21215484	0.23404	4.62413e-13	4.57202e-10	ANKRD29;ANKRD29	SE_PE
cg12442677	chr16	29980368	-0.199305	4.64012e-13	4.58186e-10	TMEM219;TMEM219	SE_PE
cg20923263	chr2	178484766	-0.20004	4.65954e-13	4.59506e-10	TTC30A	SE_PE
cg27133780	chr3	32474793	-0.31819	4.73907e-13	6.5074e-10	CMTM7;CMTM7	MSE_PE
cg22176709	chr3	193859889	0.19075	4.78424e-13	4.71192e-10		SE_PE
cg01643513	chr12	57674078	0.347525	4.88776e-13	2.74926e-09	R3HDM2	ESE_PE
cg23100976	chr9	132779129	0.26158	4.92629e-13	6.75227e-10	FNBP1	MSE_PE
cg25125528	chr16	56491971	-0.297625	5.02728e-13	2.80694e-09	OGFOD1	ESE_PE
cg00219663	chr14	31806028	-0.131283	5.06464e-13	4.98161e-10	HEATR5A	SE_PE
cg11264570	chr16	22296661	-0.185848	5.08216e-13	4.99238e-10	EEF2K	SE_PE
cg26213131	chr2	100494615	0.395938	5.12926e-13	3.85632e-09	AFF3;AFF3	LSE_PE
cg18154786	chr3	149281123	0.130893	5.15465e-13	5.05706e-10	WWTR1;WWTR1;WWTR1	SE_PE
cg17974341	chr6	136928645	0.325385	5.19941e-13	7.11378e-10	MAP3K5	MSE_PE
cg11217679	chr8	81070832	-0.442998	5.22149e-13	7.13113e-10	TPD52;TPD52;TPD52;TPD52;TPD52;TPD52;TPD52	MSE_PE
cg11943735	chr4	6260806	-0.227939	5.26029e-13	7.17123e-10		MSE_PE
cg13523445	chr14	70119857	0.153665	5.26606e-13	5.15968e-10	SUSD6	SE_PE
cg16010218	chr15	60666863	0.199541	5.34349e-13	5.22881e-10	ANXA2;ANXA2;ANXA2;ANXA2	SE_PE
cg06880930	chr16	57147300	-0.33659	5.38622e-13	7.32975e-10	CPNE2	MSE_PE
cg16283273	chr16	88668734	-0.362401	5.68281e-13	7.71952e-10	ZC3H18;ZC3H18	MSE_PE
cg00362812	chr14	69201112	0.290709	5.69226e-13	3.15503e-09		ESE_PE
cg05141485	chr5	176972593	0.501982	5.72903e-13	4.35031e-08	FAM193B;FAM193B	ESE_MSE
cg05338974	chr9	75733971	0.261215	5.82066e-13	7.89266e-10		MSE_PE
cg16880865	chr5	131605459	0.173012	5.8432e-13	5.71043e-10	PDLIM4;PDLIM4	SE_PE
cg04836020	chr2	74165521	-0.128708	5.93286e-13	5.7906e-10	DGUOK;DGUOK	SE_PE
cg20629316	chr1	64413782	-0.21378	5.95162e-13	3.27488e-09	ROR1;ROR1	ESE_PE
cg18368565	chr13	52533943	-0.137406	5.99408e-13	5.84284e-10	ATP7B;ATP7B;ATP7B	SE_PE
cg08041943	chr3	48246754	-0.260713	6.09538e-13	5.93203e-10		SE_PE
cg01894045	chr7	116921755	0.176579	6.1012e-13	5.93203e-10	WNT2;WNT2	SE_PE
cg11431233	chr2	72108247	0.202434	6.1945e-13	6.01504e-10		SE_PE
cg17091528	chr2	65613591	-0.180561	6.23369e-13	6.04536e-10	SPRED2	SE_PE
cg11179695	chr6	129982785	-0.397227	6.24495e-13	3.41156e-09	ARHGAP18	ESE_PE
cg00467960	chr11	35773194	-0.145265	6.33777e-13	6.13846e-10	TRIM44	SE_PE
cg16505200	chr15	42483216	-0.243466	6.34714e-13	8.59122e-10	VPS39;VPS39	MSE_PE
cg24258234	chr5	131557918	-0.296324	6.44658e-13	4.7992e-09	P4HA2;P4HA2;P4HA2;P4HA2;P4HA2	LSE_PE
cg24771527	chr13	44811688	-0.248862	6.49809e-13	8.77988e-10		MSE_PE
cg20651995	chr2	69525471	0.237357	6.63283e-13	8.94602e-10		MSE_PE
cg08931023	chr1	31429562	-0.138216	6.63977e-13	6.42277e-10	PUM1;PUM1	SE_PE
cg17633300	chr5	172356674	0.202213	6.6614e-13	6.4355e-10	ERGIC1	SE_PE
cg16816358	chr5	34485329	0.400817	6.69314e-13	3.63029e-09		ESE_PE
cg15201259	chr6	90845604	0.149079	6.72013e-13	6.48399e-10	BACH2;BACH2	SE_PE
cg16736826	chr1	41951512	0.181584	6.72161e-13	9.04969e-10	EDN2	MSE_PE
cg22348578	chr17	55418828	-0.254615	6.75431e-13	6.5087e-10	MSI2;MSI2	SE_PE
cg24223207	chr2	75830828	-0.367966	6.78296e-13	5.00059e-09		LSE_PE
cg22961181	chr7	3282715	-0.188241	6.80897e-13	3.66692e-09		ESE_PE
cg17211596	chr10	5638081	0.571966	6.83089e-13	5.187e-07		ESE_Menstrual
cg15914721	chr2	54801429	-0.293449	6.88518e-13	9.2535e-10	SPTBN1;SPTBN1	MSE_PE
cg10950284	chr2	122019462	-0.363477	6.90385e-13	5.04077e-09	TFCP2L1	LSE_PE
cg08779252	chr12	124875481	0.209885	6.98872e-13	6.72604e-10	NCOR2;NCOR2;NCOR2	SE_PE
cg03470439	chr10	100901025	0.266993	7.12043e-13	9.55277e-10	HPSE2;HPSE2;HPSE2;HPSE2	MSE_PE
cg27209679	chr6	143220056	-0.265633	7.13404e-13	6.85722e-10	HIVEP2	SE_PE
cg07717914	chr7	90253718	0.242625	7.15916e-13	6.87266e-10	CDK14	SE_PE
cg17476247	chr3	128085246	-0.421285	7.30284e-13	5.28131e-09	EEFSEC	LSE_PE
cg16816358	chr5	34485329	0.361682	7.34647e-13	9.83863e-10		MSE_PE
cg13779845	chr11	115064812	-0.31208	7.42667e-13	3.97141e-09	CADM1;CADM1;CADM1;CADM1;CADM1	ESE_PE
cg23854572	chr10	64874001	-0.269569	7.44643e-13	9.95494e-10		MSE_PE
cg10384676	chr5	35130385	0.187986	7.48848e-13	7.17972e-10	PRLR	SE_PE
cg24000206	chr1	218550762	0.283013	7.64946e-13	7.32481e-10	TGFB2;TGFB2	SE_PE
cg15013410	chr2	62039096	-0.147467	7.65662e-13	1.02179e-09		MSE_PE
cg04936136	chr10	73625109	0.206214	7.6972e-13	7.36125e-10		SE_PE
cg01689269	chr9	86912300	0.251743	7.97261e-13	1.0621e-09	SLC28A3;SLC28A3;SLC28A3	MSE_PE
cg17633300	chr5	172356674	0.248266	8.0112e-13	1.06537e-09	ERGIC1	MSE_PE
cg13521944	chr22	45596948	0.268659	8.10489e-13	7.74139e-10	C22orf9;C22orf9;MIR1249	SE_PE
cg05252126	chr1	53879429	0.304697	8.11029e-13	1.07666e-09		MSE_PE
cg14476562	chr9	14159600	-0.235279	8.23591e-13	1.09143e-09	NFIB	MSE_PE
cg02570354	chr3	31728749	-0.253924	8.25383e-13	1.0919e-09	OSBPL10	MSE_PE
cg13119036	chr2	28492416	-0.319049	8.2687e-13	4.39077e-09	BRE;BRE;BRE;BRE;BRE;BRE	ESE_PE
cg01655487	chr13	73911006	-0.227925	8.27239e-13	1.09245e-09		MSE_PE
cg10380094	chr1	178252770	0.266757	8.29889e-13	1.09405e-09	RASAL2	MSE_PE
cg12690186	chr1	110365246	0.338742	8.38658e-13	1.10369e-09		MSE_PE
cg14559922	chr8	117436618	0.186232	8.71999e-13	8.31844e-10		SE_PE
cg00175395	chr6	4610744	0.214964	8.7373e-13	8.3245e-10	KU-MEL-3	SE_PE
cg17497790	chr5	34494483	0.198011	8.76763e-13	8.34293e-10		SE_PE
cg12874343	chr14	65115335	0.260222	8.83372e-13	8.3953e-10		SE_PE
cg04984154	chr6	4492029	-0.174662	8.85201e-13	8.40216e-10		SE_PE
cg07193722	chr14	74264778	-0.356174	8.85597e-13	6.34409e-09	LOC100506476	LSE_PE
cg20400810	chr6	108937952	-0.248682	9.06489e-13	1.1909e-09	FOXO3;FOXO3	MSE_PE
cg14789529	chr1	206941464	0.307406	9.09164e-13	1.19235e-09	IL10	MSE_PE
cg01789792	chr1	858547	0.113836	9.13955e-13	8.66426e-10		SE_PE
cg26777694	chr2	165766169	-0.202377	9.17703e-13	8.68894e-10	SLC38A11;SLC38A11	SE_PE
cg24871226	chr12	109232209	0.250416	9.1833e-13	1.20032e-09	SSH1;MIR619;SSH1	MSE_PE
cg02037573	chr3	45148056	0.166626	9.18401e-13	1.20032e-09	CDCP1	MSE_PE
cg06411776	chr12	48231137	-0.165956	9.21935e-13	8.71814e-10		SE_PE
cg17732995	chr4	7817654	0.38625	9.2343e-13	1.20481e-09	AFAP1;AFAP1	MSE_PE
cg04907724	chr14	70170645	-0.263841	9.25648e-13	1.20564e-09	SUSD6	MSE_PE
cg02056156	chr1	22089742	-0.174659	9.26116e-13	8.74679e-10	USP48;USP48	SE_PE
cg02509576	chr2	68053187	0.227363	9.34407e-13	8.81413e-10	LOC101927701	SE_PE
cg08237761	chr13	95938293	-0.26032	9.36032e-13	1.21514e-09	ABCC4;ABCC4;ABCC4;ABCC4	MSE_PE
cg13588922	chr7	20449946	-0.189271	9.36146e-13	1.21514e-09	ITGB8	MSE_PE
cg02502786	chr22	34269310	-0.196799	9.36893e-13	8.82662e-10	LARGE;LARGE	SE_PE
cg14696444	chr22	45596957	0.474983	9.49733e-13	6.73995e-09	C22orf9;C22orf9;MIR1249	LSE_PE
cg03942871	chr7	102574105	-0.239552	9.51943e-13	1.23354e-09	LRRC17;FBXL13;LRRC17;FBXL13	MSE_PE
cg12323754	chr3	187824844	-0.11888	9.54315e-13	8.97961e-10		SE_PE
cg03449259	chr9	121789685	-0.168176	9.66758e-13	1.2506e-09		MSE_PE
cg01237067	chr12	131301107	-0.170878	9.76787e-13	9.17968e-10	STX2;STX2	SE_PE
cg11504297	chr15	71902446	-0.334688	9.77705e-13	1.26261e-09	THSD4;THSD4	MSE_PE
cg08086264	chr9	34992705	0.10903	9.82818e-13	9.22495e-10	DNAJB5;DNAJB5;DNAJB5	SE_PE
cg22541962	chr10	51574776	0.258217	9.86252e-13	9.24575e-10	NCOA4;NCOA4;NCOA4;NCOA4;TIMM23B;TIMM23B;TIMM23B	SE_PE
cg17591816	chr1	172239092	0.244775	9.98189e-13	9.34611e-10	DNM3;DNM3	SE_PE
cg18115174	chr12	116725771	-0.239088	1.00745e-12	1.29881e-09		MSE_PE
cg16307638	chr1	24745267	-0.262849	1.01662e-12	5.36088e-09	NIPAL3	ESE_PE
cg00916310	chr10	3852447	0.255361	1.02533e-12	5.36951e-09		ESE_PE
cg10775849	chr16	72957911	-0.210318	1.03732e-12	9.70058e-10	ZFHX3;ZFHX3	SE_PE
cg11234106	chr7	33545173	-0.206284	1.03983e-12	1.33829e-09	BBS9;BBS9;BBS9;BBS9	MSE_PE
cg13093589	chr4	100800793	-0.175015	1.04133e-12	5.41596e-09	LAMTOR3;LAMTOR3;LAMTOR3	ESE_PE
cg22318901	chr13	34253578	0.260346	1.04784e-12	9.78687e-10		SE_PE
cg00175395	chr6	4610744	0.291174	1.05816e-12	5.46604e-09	KU-MEL-3	ESE_PE
cg08257147	chr7	150728338	-0.317599	1.06925e-12	5.48601e-09	ABCB8;ABCB8;ABCB8;ABCB8;ABCB8	ESE_PE
cg14210790	chr15	70877277	0.136206	1.07339e-12	1.37914e-09		MSE_PE
cg04449045	chr17	29893915	-0.354842	1.07752e-12	5.49132e-09		ESE_PE
cg19774788	chr3	52127988	0.139246	1.07837e-12	1.00597e-09	WDR51A;WDR51A;WDR51A	SE_PE
cg23557663	chr8	38293255	-0.216294	1.08903e-12	1.39688e-09	FGFR1;FGFR1;FGFR1;FGFR1;FGFR1;FGFR1;FGFR1;FGFR1;FGFR1	MSE_PE
cg24974582	chr22	30646485	0.168872	1.09502e-12	1.02024e-09		SE_PE
cg11107451	chr2	42542416	0.256079	1.09826e-12	1.02201e-09	EML4;EML4	SE_PE
cg15023940	chr14	68832143	0.373055	1.10001e-12	7.73415e-09	RAD51B;RAD51B;RAD51B	LSE_PE
cg19275872	chr17	63780325	0.189982	1.10131e-12	1.02359e-09	CEP112;CEP112;CEP112;CEP112	SE_PE
cg07772362	chr17	48986020	-0.199066	1.10291e-12	1.02383e-09		SE_PE
cg03158194	chr2	203773242	-0.238829	1.10624e-12	1.02566e-09	WDR12	SE_PE
cg16691714	chr14	69093805	0.315335	1.11625e-12	1.42938e-09		MSE_PE
cg00214140	chr9	97786649	-0.220008	1.13069e-12	1.44542e-09	C9orf3;C9orf3	MSE_PE
cg05334190	chr13	44880206	0.16714	1.16192e-12	1.48285e-09		MSE_PE
cg01021283	chr10	81046551	0.245285	1.16287e-12	5.88679e-09	ZMIZ1	ESE_PE
cg12688435	chr3	153317750	0.159491	1.16909e-12	1.08261e-09		SE_PE
cg12751042	chr12	12874288	-0.240998	1.22748e-12	1.1353e-09	CDKN1B	SE_PE
cg25376471	chr8	131401571	-0.227012	1.25282e-12	1.15733e-09	ASAP1;ASAP1	SE_PE
cg04936136	chr10	73625109	0.251608	1.2569e-12	1.60137e-09		MSE_PE
cg17838848	chr5	146835079	-0.238598	1.2596e-12	1.60213e-09	DPYSL3	MSE_PE
cg13519834	chr6	143145810	-0.174884	1.26992e-12	6.38617e-09	HIVEP2	ESE_PE
cg04995246	chr2	44677362	-0.218687	1.27653e-12	1.62095e-09	CAMKMT	MSE_PE
cg22873594	chr6	133452255	0.155756	1.27971e-12	1.18074e-09		SE_PE
cg16243571	chr15	25982360	-0.230919	1.29429e-12	1.19273e-09	ATP10A	SE_PE
cg20507414	chr10	15014525	-0.174412	1.30023e-12	1.19675e-09	MEIG1	SE_PE
cg14941199	chr10	81006500	-0.192854	1.31497e-12	1.20885e-09	ZMIZ1	SE_PE
cg11444242	chr19	16982864	-0.306344	1.32618e-12	9.2388e-09	SIN3B;SIN3B;SIN3B	LSE_PE
cg13753423	chr8	22546240	-0.232148	1.34684e-12	1.23666e-09	EGR3;EGR3;EGR3	SE_PE
cg21031875	chr10	101691159	0.211981	1.34878e-12	1.23695e-09	DNMBP;DNMBP-AS1	SE_PE
cg19275872	chr17	63780325	0.233193	1.35292e-12	1.71508e-09	CEP112;CEP112;CEP112;CEP112	MSE_PE
cg08729279	chr2	216708378	0.281578	1.36325e-12	1.24871e-09		SE_PE
cg06296640	chr2	47270917	0.240252	1.37249e-12	6.85655e-09	TTC7A;TTC7A;TTC7A;TTC7A	ESE_PE
cg18767057	chr17	76175611	0.156639	1.3765e-12	1.25933e-09	TK1	SE_PE
cg14401624	chr2	114037124	-0.15538	1.41075e-12	1.28911e-09	PAX8;PAX8;PAX8;PAX8	SE_PE
cg08037719	chr1	41962778	-0.271154	1.41361e-12	1.29017e-09		SE_PE
cg09403494	chr7	151377791	-0.287941	1.41845e-12	1.29303e-09	PRKAG2;PRKAG2	SE_PE
cg18093497	chr4	17068799	0.262919	1.4192e-12	1.7961e-09		MSE_PE
cg00564080	chr9	134554002	0.445064	1.42248e-12	1.35019e-07	RAPGEF1;RAPGEF1;RAPGEF1	ESE_LSE
cg00533995	chr8	37483458	-0.220504	1.42773e-12	1.80389e-09		MSE_PE
cg26358122	chrX	77225856	-0.15866	1.44829e-12	1.82683e-09	ATP7A;PGAM4	MSE_PE
cg22961181	chr7	3282715	-0.16761	1.46271e-12	1.84196e-09		MSE_PE
cg00834924	chr15	85956922	0.268368	1.4658e-12	1.84279e-09	AKAP13;AKAP13	MSE_PE
cg05340482	chr14	103803242	-0.159616	1.47664e-12	1.34446e-09	EIF5;EIF5;SNORA28	SE_PE
cg12513294	chr11	3889218	-0.205991	1.48139e-12	1.34717e-09	STIM1;STIM1;STIM1	SE_PE
cg25652701	chr7	105348517	-0.507845	1.48477e-12	1.02496e-08	ATXN7L1	LSE_PE
cg06885857	chr2	201994096	0.286552	1.49242e-12	1.87316e-09	CFLAR;CFLAR;CFLAR;CFLAR;CFLAR;CFLAR;CFLAR;CFLAR	MSE_PE
cg03624610	chr12	57546097	0.0943928	1.52603e-12	1.38611e-09	LRP1	SE_PE
cg09120934	chr11	120187999	-0.149698	1.53091e-12	1.9183e-09	POU2F3	MSE_PE
cg14612133	chr5	14406585	-0.157674	1.54209e-12	1.92912e-09	TRIO	MSE_PE
cg02551564	chr15	99696562	-0.397374	1.54989e-12	7.65259e-09	TTC23;TTC23;TTC23	ESE_PE
cg06932519	chr6	35746380	-0.21522	1.55199e-12	7.65259e-09	CLPSL2;CLPSL2;CLPSL2;CLPSL2	ESE_PE
cg08447373	chr5	90478943	-0.256563	1.58325e-12	1.97736e-09		MSE_PE
cg14990842	chr12	94203740	-0.413219	1.64063e-12	8.03745e-09	CRADD	ESE_PE
cg26472557	chr10	114666813	-0.221398	1.66704e-12	1.51237e-09		SE_PE
cg05703358	chr15	68644950	-0.294829	1.69152e-12	2.10911e-09	ITGA11	MSE_PE
cg04525653	chr6	152375589	0.150419	1.69348e-12	1.53453e-09	ESR1;ESR1;ESR1;ESR1;ESR1;ESR1	SE_PE
cg16701694	chr8	100632579	0.142269	1.70232e-12	1.53958e-09	VPS13B;VPS13B	SE_PE
cg24950003	chr6	20566024	0.211462	1.70311e-12	1.53958e-09	CDKAL1	SE_PE
cg09105928	chr19	953332	0.206115	1.70914e-12	1.5416e-09	ARID3A	SE_PE
cg16085019	chr1	41396096	-0.186463	1.70931e-12	2.1278e-09		MSE_PE
cg12362791	chr9	71633887	-0.264801	1.71056e-12	1.5416e-09		SE_PE
cg21876255	chr16	50231479	-0.134756	1.71143e-12	1.5416e-09	PAPD5;PAPD5	SE_PE
cg21316598	chr20	43210220	-0.249911	1.72158e-12	2.13649e-09	PKIG;PKIG;PKIG;PKIG;PKIG	MSE_PE
cg20103352	chr15	57308286	0.301019	1.72192e-12	2.13649e-09	TCF12;TCF12;TCF12;TCF12	MSE_PE
cg02438638	chr2	206627521	-0.112473	1.72239e-12	1.54963e-09	NRP2;NRP2;NRP2;NRP2;NRP2	SE_PE
cg13429093	chr2	43710387	-0.204035	1.72589e-12	1.55094e-09	THADA;THADA;THADA	SE_PE
cg06011270	chr17	25572026	-0.235339	1.72931e-12	2.14215e-09		MSE_PE
cg23473546	chr8	117240469	-0.172181	1.74495e-12	1.56622e-09	LINC00536	SE_PE
cg06791963	chr17	59363303	0.195372	1.74711e-12	1.56631e-09	BCAS3;BCAS3	SE_PE
cg18573980	chr2	85908284	0.311877	1.75147e-12	2.16607e-09		MSE_PE
cg05488384	chr1	180562680	-0.240968	1.76943e-12	8.61285e-09		ESE_PE
cg04818689	chr22	42035011	-0.288699	1.77409e-12	1.58717e-09	XRCC6;XRCC6;XRCC6;XRCC6	SE_PE
cg09787640	chr4	169646378	0.228618	1.77457e-12	1.58717e-09	PALLD;PALLD;PALLD	SE_PE
cg16894226	chr3	150445816	-0.117776	1.80033e-12	1.60832e-09		SE_PE
cg05773366	chr12	27201898	-0.132106	1.80735e-12	1.61269e-09		SE_PE
cg07586149	chr6	170675788	-0.177943	1.83349e-12	1.25428e-08	FAM120B;FAM120B;FAM120B;FAM120B	LSE_PE
cg23386928	chr9	16137159	0.326929	1.83546e-12	8.87735e-09		ESE_PE
cg06124668	chr1	204096028	-0.186702	1.84021e-12	2.27212e-09	SOX13	MSE_PE
cg25894668	chr11	62646871	-0.220302	1.87521e-12	2.31157e-09	SLC3A2;SLC3A2;SLC3A2;SLC3A2	MSE_PE
cg02153681	chr2	20714818	0.272902	1.88599e-12	2.3211e-09		MSE_PE
cg01554357	chr1	164750454	0.365494	1.88631e-12	9.06559e-09	PBX1	ESE_PE
cg18615437	chr10	106094821	-0.241586	1.90293e-12	2.33816e-09	ITPRIP;ITPRIP	MSE_PE
cg06567193	chr15	89193660	-0.2432	1.91305e-12	1.705e-09	ISG20;ISG20;ISG20;ISG20;ISG20;ISG20;ISG20	SE_PE
cg11667400	chr13	99963609	0.222244	1.92094e-12	1.71003e-09	UBAC2;UBAC2;UBAC2	SE_PE
cg19090437	chr4	38080799	0.171887	1.93276e-12	1.71854e-09	TBC1D1	SE_PE
cg23679325	chr10	101680806	-0.194571	1.96006e-12	2.40446e-09	DNMBP	MSE_PE
cg09551249	chr17	2796053	0.316329	1.97435e-12	9.38269e-09	RAP1GAP2;RAP1GAP2	ESE_PE
cg16464007	chr3	188002729	0.44639	1.97701e-12	9.38269e-09	LPP;LPP;LPP	ESE_PE
cg07976134	chr10	73909534	-0.17596	1.97821e-12	1.7569e-09	ASCC1;ASCC1;ASCC1;ASCC1	SE_PE
cg16284880	chr20	49738043	-0.17594	2.00484e-12	1.77847e-09		SE_PE
cg02983324	chr5	131699261	-0.16592	2.005e-12	2.45563e-09	LOC553103	MSE_PE
cg26722417	chr12	11326931	-0.176583	2.0197e-12	1.78956e-09		SE_PE
cg13083810	chr6	31139156	-0.295107	2.03475e-12	2.48804e-09	POU5F1	MSE_PE
cg17732995	chr4	7817654	0.308763	2.03661e-12	1.80243e-09	AFAP1;AFAP1	SE_PE
cg03611456	chr1	46986482	0.241017	2.0489e-12	2.50132e-09		MSE_PE
cg00239772	chr19	6268065	0.25832	2.06225e-12	2.51358e-09	MLLT1	MSE_PE
cg22591040	chr3	58106772	-0.124471	2.0623e-12	1.82305e-09	FLNB;FLNB;FLNB;FLNB	SE_PE
cg05555990	chr12	32721391	0.165609	2.07407e-12	1.83132e-09	FGD4;FGD4;FGD4;FGD4;FGD4	SE_PE
cg04155803	chr17	54400451	-0.286623	2.08753e-12	2.54032e-09	ANKFN1	MSE_PE
cg01941585	chr12	66240388	-0.191325	2.08863e-12	1.84203e-09	HMGA2;HMGA2	SE_PE
cg17032689	chr11	102175583	-0.219763	2.10526e-12	1.85454e-09		SE_PE
cg08623810	chr11	64427416	0.173992	2.11898e-12	1.86447e-09	NRXN2;NRXN2	SE_PE
cg01643513	chr12	57674078	0.248611	2.14562e-12	1.88572e-09	R3HDM2	SE_PE
cg17482227	chr13	111160844	-0.294636	2.16134e-12	1.89734e-09	COL4A2-AS1;COL4A2	SE_PE
cg18332814	chr13	24247649	0.252697	2.16668e-12	2.63242e-09	TNFRSF19	MSE_PE
cg13805890	chr8	145017261	0.1572	2.18689e-12	1.91756e-09	PLEC;PLEC;PLEC;PLEC;PLEC;PLEC;PLEC	SE_PE
cg16034567	chrX	13783126	-0.126414	2.21175e-12	1.93712e-09	OFD1	SE_PE
cg05161170	chr6	11815209	-0.219065	2.21796e-12	2.6904e-09		MSE_PE
cg11287077	chr5	158590712	0.215598	2.22107e-12	1.94264e-09	RNF145	SE_PE
cg17457832	chr7	7726748	-0.17858	2.22317e-12	1.94264e-09	RPA3;UMAD1;UMAD1;UMAD1	SE_PE
cg21316598	chr20	43210220	-0.201779	2.2406e-12	1.95562e-09	PKIG;PKIG;PKIG;PKIG;PKIG	SE_PE
cg24067911	chr6	16729610	0.226675	2.25351e-12	1.96463e-09	ATXN1;ATXN1	SE_PE
cg25042875	chr15	94569741	0.297826	2.26446e-12	2.74243e-09	LINC01581	MSE_PE
cg00534502	chr17	80822180	-0.157655	2.26972e-12	1.97649e-09	TBCD	SE_PE
cg26998535	chr10	103699237	0.241798	2.275e-12	2.75081e-09	C10orf76	MSE_PE
cg27217933	chr6	138182674	-0.262282	2.28447e-12	1.07745e-08	LOC100130476	ESE_PE
cg02771997	chr7	102475694	0.212581	2.29596e-12	1.99705e-09	FBXL13;FBXL13;FBXL13;FBXL13	SE_PE
cg10364017	chr1	59155412	-0.196539	2.30605e-12	2.00353e-09	MYSM1	SE_PE
cg22257680	chr3	176828875	-0.2904	2.30692e-12	1.56406e-08	TBL1XR1	LSE_PE
cg14024063	chr7	115957394	0.186649	2.30863e-12	2.78703e-09		MSE_PE
cg05338974	chr9	75733971	0.206639	2.3226e-12	2.0156e-09		SE_PE
cg00232745	chr3	140999728	-0.257952	2.3298e-12	2.80454e-09	PXYLP1;PXYLP1;PXYLP1	MSE_PE
cg09741917	chr2	98702260	-0.119502	2.33051e-12	2.80454e-09	VWA3B	MSE_PE
cg00980106	chr20	48895688	-0.162583	2.34004e-12	2.02842e-09	LINC01272	SE_PE
cg16102419	chr9	14320403	0.208719	2.34309e-12	2.02875e-09	NFIB	SE_PE
cg00564080	chr9	134554002	0.356283	2.34344e-12	1.5139e-07	RAPGEF1;RAPGEF1;RAPGEF1	ESE_MSE
cg11607949	chr7	40097078	-0.184379	2.36653e-12	2.84338e-09	CDK13;CDK13	MSE_PE
cg15320811	chr12	50955961	-0.202098	2.39247e-12	1.12142e-08	DIP2B	ESE_PE
cg15997497	chr11	95948847	0.247021	2.40072e-12	2.87989e-09	MAML2	MSE_PE
cg03071245	chr13	37463034	-0.333587	2.41206e-12	1.60271e-08	SMAD9;SMAD9	LSE_PE
cg01820965	chr18	20936551	-0.329987	2.43263e-12	1.60271e-08	TMEM241;TMEM241	LSE_PE
cg00318034	chr5	131681008	-0.299692	2.43479e-12	1.60271e-08	LOC553103	LSE_PE
cg01183384	chr9	716332	-0.383103	2.44835e-12	1.60271e-08	KANK1;KANK1;KANK1;KANK1	LSE_PE
cg20700731	chr1	41951480	0.220252	2.4532e-12	1.14284e-08	EDN2	ESE_PE
cg09236551	chr1	10221878	-0.344549	2.54191e-12	1.64125e-08	UBE4B;UBE4B	LSE_PE
cg10257110	chr16	56640568	-0.160096	2.54308e-12	2.1994e-09		SE_PE
cg26620147	chr12	58210716	-0.336872	2.55046e-12	1.64125e-08	AVIL	LSE_PE
cg23288078	chr8	124268173	-0.289169	2.58203e-12	1.64761e-08	ZHX1;ZHX1	LSE_PE
cg13805890	chr8	145017261	0.192886	2.5921e-12	3.10457e-09	PLEC;PLEC;PLEC;PLEC;PLEC;PLEC;PLEC	MSE_PE
cg04657644	chr8	40030507	0.365385	2.63797e-12	3.15323e-09		MSE_PE
cg20160004	chr5	59012129	-0.413219	2.64103e-12	3.15323e-09	PDE4D;PDE4D;PDE4D	MSE_PE
cg11197533	chr3	129205338	0.212856	2.64288e-12	2.28312e-09	IFT122;IFT122;IFT122;IFT122;IFT122;IFT122;IFT122	SE_PE
cg21818891	chr11	35310917	0.339145	2.67349e-12	1.23787e-08	SLC1A2	ESE_PE
cg27048597	chr8	26469274	0.348753	2.68745e-12	1.5139e-07	DPYSL2;DPYSL2;DPYSL2	ESE_MSE
cg09342609	chr3	188008251	-0.242227	2.73965e-12	1.26081e-08	LPP;LPP;LPP	ESE_PE
cg21327712	chr1	111744503	-0.142661	2.74646e-12	2.3699e-09	DENND2D;DENND2D	SE_PE
cg11979507	chr9	21856487	0.331494	2.74671e-12	1.5139e-07	MTAP	ESE_MSE
cg01787955	chr14	61272933	-0.197122	2.75425e-12	2.37392e-09	MNAT1;MNAT1	SE_PE
cg07407715	chr8	70090573	0.225502	2.7713e-12	2.38591e-09		SE_PE
cg25137918	chr12	52545323	-0.132369	2.77327e-12	3.30592e-09		MSE_PE
cg12978167	chr9	84459145	0.333009	2.79117e-12	1.5139e-07		ESE_MSE
cg05654769	chr12	65918546	0.167798	2.7948e-12	2.40342e-09	LOC100507065;LOC100507065;LOC100507065	SE_PE
cg18657788	chr6	47163923	0.186273	2.83036e-12	2.43124e-09		SE_PE
cg15195508	chr2	28903667	-0.265327	2.84517e-12	1.30149e-08		ESE_PE
cg04358770	chr4	101903118	-0.392435	2.84924e-12	1.80297e-08		LSE_PE
cg22298956	chr13	41507863	-0.152732	2.86209e-12	2.45572e-09	ELF1;ELF1	SE_PE
cg26473189	chr2	48710712	-0.193893	2.87946e-12	2.46783e-09	KLRAQ1;KLRAQ1;KLRAQ1;KLRAQ1	SE_PE
cg27241873	chr17	11515343	-0.186515	2.88996e-12	2.47404e-09	DNAH9	SE_PE
cg23585886	chr5	35118300	0.317912	2.91147e-12	1.32259e-08	PRLR;PRLR;PRLR;PRLR;PRLR;PRLR;PRLR	ESE_PE
cg23530232	chr1	9302240	-0.408878	2.91245e-12	1.82773e-08	H6PD;H6PD	LSE_PE
cg19056691	chr12	111777251	-0.289868	2.92614e-12	1.32259e-08	CUX2	ESE_PE
cg09685472	chr16	81527427	0.173709	2.93228e-12	3.48999e-09	CMIP	MSE_PE
cg03523889	chr14	76291662	0.210441	2.94881e-12	2.52158e-09	TTLL5	SE_PE
cg14810355	chr2	219161722	-0.203069	2.96075e-12	2.52894e-09	PNKD	SE_PE
cg21369890	chr6	86100013	-0.349653	2.96339e-12	1.3315e-08		ESE_PE
cg10399764	chr9	115517223	0.183109	2.97804e-12	2.54086e-09	SNX30	SE_PE
cg18914751	chr5	135342478	0.250102	2.97921e-12	3.54029e-09		MSE_PE
cg23428228	chr12	115878452	0.292992	2.99735e-12	3.55628e-09		MSE_PE
cg25268357	chr20	7837541	0.242253	3.01115e-12	2.56622e-09		SE_PE
cg07267600	chr12	2750053	0.336642	3.03231e-12	1.34731e-08	CACNA1C;CACNA1C;CACNA1C;CACNA1C;CACNA1C;CACNA1C;CACNA1C;CACNA1C;CACNA1C;CACNA1C;CACNA1C;CACNA1C;CACNA1C;CACNA1C;CACNA1C;CACNA1C;CACNA1C;CACNA1C;CACNA1C;CACNA1C;CACNA1C;CACNA1C;CACNA1C	ESE_PE
cg20494891	chr15	59642565	0.2891	3.03406e-12	1.34731e-08	MYO1E	ESE_PE
cg22648168	chr3	114791726	0.186435	3.03591e-12	2.58442e-09	ZBTB20;ZBTB20	SE_PE
cg03233225	chr2	7172021	0.134775	3.0561e-12	2.59869e-09	RNF144A	SE_PE
cg00935068	chr2	136826503	-0.259564	3.05625e-12	1.90196e-08		LSE_PE
cg19687091	chr2	98626884	-0.265145	3.07475e-12	3.64242e-09		MSE_PE
cg27536168	chr6	129984778	-0.321772	3.08083e-12	1.90196e-08	ARHGAP18	LSE_PE
cg24161080	chr18	33889787	0.254506	3.0866e-12	1.36267e-08	FHOD3;FHOD3;FHOD3	ESE_PE
cg17600393	chr2	1051107	0.171521	3.08714e-12	2.62215e-09	SNTG2	SE_PE
cg05532541	chr9	5846896	0.246321	3.09491e-12	2.62581e-09		SE_PE
cg16248435	chr6	15358299	-0.166617	3.0963e-12	3.66224e-09	JARID2	MSE_PE
cg08663985	chr1	85036298	0.190227	3.09985e-12	2.62707e-09	CTBS	SE_PE
cg03815480	chr16	48492439	0.277649	3.15761e-12	1.38596e-08	MIR5095	ESE_PE
cg13065475	chr14	61176368	-0.134419	3.16943e-12	2.68169e-09	SIX4	SE_PE
cg12849528	chr2	234180471	-0.227729	3.17399e-12	2.68169e-09	ATG16L1;ATG16L1;ATG16L1;ATG16L1;ATG16L1	SE_PE
cg02291875	chr2	109233545	-0.182131	3.1749e-12	2.68169e-09	LIMS1;LIMS1;LIMS1;LIMS1	SE_PE
cg15937520	chr21	29889709	-0.257087	3.26977e-12	1.42634e-08		ESE_PE
cg13708055	chr15	86123699	-0.236317	3.27097e-12	3.86283e-09	AKAP13;AKAP13	MSE_PE
cg11319855	chr15	71587838	0.418153	3.28717e-12	1.42634e-08	THSD4	ESE_PE
cg23966214	chr17	48203188	-0.188064	3.30926e-12	2.79208e-09	SAMD14	SE_PE
cg06062378	chr5	112387002	0.235226	3.31164e-12	3.90477e-09	MCC;MCC	MSE_PE
cg17838848	chr5	146835079	-0.189942	3.35208e-12	2.82506e-09	DPYSL3	SE_PE
cg23166964	chr12	124493296	-0.303979	3.36084e-12	2.0581e-08	ZNF664;ZNF664;ZNF664-FAM101A	LSE_PE
cg13145815	chr20	51644954	0.19959	3.38133e-12	2.84656e-09	TSHZ2	SE_PE
cg13157669	chr8	124585573	-0.204569	3.38477e-12	3.98482e-09		MSE_PE
cg23105371	chr5	148777226	0.202778	3.43044e-12	2.8847e-09		SE_PE
cg12082793	chr1	20218923	-0.203748	3.46178e-12	2.90784e-09	OTUD3	SE_PE
cg15389227	chr7	122442439	-0.236773	3.47785e-12	2.91811e-09	CADPS2;CADPS2;CADPS2	SE_PE
cg04360675	chr4	90630122	0.180602	3.48994e-12	2.92502e-09		SE_PE
cg25179876	chr10	33483109	-0.241705	3.51143e-12	4.12753e-09	NRP1	MSE_PE
cg25894668	chr11	62646871	-0.177055	3.5269e-12	2.95274e-09	SLC3A2;SLC3A2;SLC3A2;SLC3A2	SE_PE
cg23386928	chr9	16137159	0.387268	3.55243e-12	2.15802e-08		LSE_PE
cg08507135	chr6	167356786	-0.158599	3.56304e-12	2.97839e-09	RNASET2	SE_PE
cg00997809	chr2	233636214	-0.154736	3.56538e-12	2.97839e-09	KCNJ13;KCNJ13;KCNJ13;GIGYF2;GIGYF2;GIGYF2;GIGYF2;GIGYF2	SE_PE
cg23932104	chr2	162223400	-0.172412	3.57931e-12	2.98674e-09	PSMD14	SE_PE
cg17113038	chr5	119951827	0.255591	3.59067e-12	2.99292e-09	PRR16;PRR16;PRR16;PRR16	SE_PE
cg19522770	chr15	75397468	0.13258	3.6111e-12	3.00666e-09		SE_PE
cg06434454	chr5	5146320	0.406866	3.62732e-12	4.25716e-09	ADAMTS16	MSE_PE
cg13223011	chr8	11706268	-0.346275	3.65687e-12	4.28523e-09	CTSB;CTSB;CTSB;CTSB;CTSB	MSE_PE
cg04134975	chr11	111649151	-0.258389	3.71069e-12	4.34159e-09		MSE_PE
cg07925311	chr16	57835436	0.238501	3.75735e-12	2.25057e-08	KIFC3;KIFC3	LSE_PE
cg16152984	chr16	81632948	-0.333983	3.76407e-12	2.25057e-08	CMIP;CMIP	LSE_PE
cg01280022	chr11	88136111	0.247869	3.77925e-12	3.14321e-09		SE_PE
cg22992505	chr2	158712427	0.237337	3.79134e-12	3.14982e-09	ACVR1;ACVR1	SE_PE
cg08498542	chr3	69261753	0.272167	3.81065e-12	4.45169e-09	FRMD4B	MSE_PE
cg06383411	chr3	42946536	-0.128766	3.81158e-12	3.16317e-09	ZNF662;ZNF662	SE_PE
cg11486262	chr10	44359550	0.319225	3.84017e-12	1.65683e-08	LINC00840	ESE_PE
cg20494891	chr15	59642565	0.260056	3.85198e-12	4.49306e-09	MYO1E	MSE_PE
cg23190689	chr5	38468525	0.155049	3.86761e-12	3.20617e-09		SE_PE
cg20158974	chr15	93716864	0.172075	3.92984e-12	3.2542e-09		SE_PE
cg00198080	chr12	107249142	-0.190428	3.94748e-12	3.26525e-09	RIC8B	SE_PE
cg11213850	chr11	62194179	0.226688	3.9599e-12	3.27196e-09		SE_PE
cg05613187	chr2	171875180	-0.204495	3.9847e-12	1.70947e-08	TLK1;TLK1;TLK1	ESE_PE
cg03760621	chr7	143104506	0.130955	4.00001e-12	3.30151e-09	EPHA1-AS1;EPHA1	SE_PE
cg02616964	chr7	100043970	0.360134	4.02143e-12	1.71554e-08		ESE_PE
cg10011935	chr15	89428479	-0.140719	4.09202e-12	3.37379e-09	HAPLN3;HAPLN3	SE_PE
cg07912401	chr18	55732626	-0.301901	4.13545e-12	1.75432e-08	NEDD4L;NEDD4L;NEDD4L;NEDD4L	ESE_PE
cg04155803	chr17	54400451	-0.229405	4.21786e-12	3.47377e-09	ANKFN1	SE_PE
cg10984256	chr12	50082044	-0.171976	4.27319e-12	3.51552e-09	FMNL3;FMNL3	SE_PE
cg12519569	chr16	56316719	-0.200587	4.2797e-12	3.51707e-09	GNAO1;GNAO1	SE_PE
cg25855415	chr3	127831506	0.312901	4.29907e-12	1.8136e-08	RUVBL1	ESE_PE
cg14284762	chr5	67522142	-0.123214	4.33983e-12	3.56262e-09	PIK3R1	SE_PE
cg13976731	chr9	94666754	-0.262953	4.36995e-12	5.08942e-09	ROR2	MSE_PE
cg25549238	chr6	158361968	0.413373	4.42041e-12	3.72957e-07	SNX9	ESE_LSE
cg22928365	chr3	42099175	-0.174565	4.44964e-12	5.17429e-09		MSE_PE
cg05500918	chr4	40524259	-0.129585	4.49501e-12	3.68603e-09	RBM47	SE_PE
cg15320811	chr12	50955961	-0.180291	4.53472e-12	5.26517e-09	DIP2B	MSE_PE
cg01942776	chr14	30920008	-0.259598	4.57686e-12	1.92012e-08		ESE_PE
cg06880930	chr16	57147300	-0.262997	4.63077e-12	3.79326e-09	CPNE2	SE_PE
cg20631419	chr15	68314487	-0.230064	4.65159e-12	5.39262e-09		MSE_PE
cg22251207	chr1	175287194	-0.223779	4.66687e-12	2.76856e-08		LSE_PE
cg17656939	chr6	152079424	-0.159386	4.67602e-12	3.8262e-09	ESR1	SE_PE
cg26140260	chr12	19343900	0.364736	4.68353e-12	2.30034e-07	PLEKHA5;PLEKHA5;PLEKHA5;PLEKHA5	ESE_MSE
cg09440559	chr1	16576546	-0.21609	4.6949e-12	5.43453e-09	FBXO42	MSE_PE
cg14740901	chr9	102874024	-0.199635	4.78011e-12	5.52474e-09	INVS;INVS;INVS	MSE_PE
cg11289878	chr4	111121682	-0.183217	4.84416e-12	5.59026e-09		MSE_PE
cg18987823	chr2	28863269	0.332202	4.84699e-12	2.30034e-07	PLB1;PLB1	ESE_MSE
cg01468426	chr8	41896277	-0.1888	4.88252e-12	2.0371e-08	MYST3;MYST3;MYST3	ESE_PE
cg04376478	chr7	148545162	-0.210912	4.90898e-12	4.0125e-09	EZH2;EZH2;EZH2;EZH2;EZH2	SE_PE
cg08074858	chr8	61467086	0.247738	4.92789e-12	4.02362e-09	RAB2A;RAB2A	SE_PE
cg03424058	chr1	215791864	-0.183342	4.93961e-12	2.04965e-08	KCTD3	ESE_PE
cg26060802	chr10	114816714	0.279412	4.96976e-12	5.7265e-09	TCF7L2;TCF7L2;TCF7L2;TCF7L2;TCF7L2;TCF7L2;TCF7L2;TCF7L2;TCF7L2;TCF7L2;TCF7L2;TCF7L2;TCF7L2	MSE_PE
cg02526439	chr8	89053427	-0.158088	5.03557e-12	4.10713e-09	MMP16	SE_PE
cg23463310	chr11	65188784	-0.176933	5.07104e-12	5.83435e-09	NEAT1	MSE_PE
cg10923428	chr2	216529704	0.363308	5.07877e-12	2.09594e-08	LINC00607	ESE_PE
cg01494712	chr1	203527545	0.321999	5.07936e-12	5.83508e-09		MSE_PE
cg17650764	chr17	46080118	0.229142	5.12412e-12	4.17487e-09		SE_PE
cg16161415	chr4	156549571	0.237094	5.13009e-12	4.17525e-09		SE_PE
cg03629335	chr4	100126967	-0.288667	5.13603e-12	5.89127e-09	LOC100507053;ADH6;ADH6	MSE_PE
cg12521566	chr1	8244615	-0.17203	5.13682e-12	4.17625e-09		SE_PE
cg24447152	chr1	9391804	-0.171612	5.16057e-12	4.19107e-09	SPSB1	SE_PE
cg25855415	chr3	127831506	0.229696	5.16913e-12	4.19354e-09	RUVBL1	SE_PE
cg11132390	chr2	38003833	0.180714	5.17801e-12	4.19626e-09		SE_PE
cg19687091	chr2	98626884	-0.213053	5.18659e-12	4.19873e-09		SE_PE
cg06055229	chr5	124077966	0.192693	5.21139e-12	4.21431e-09	ZNF608	SE_PE
cg01301798	chr1	68189397	0.215674	5.25156e-12	6.0147e-09	GNG12	MSE_PE
cg05252126	chr1	53879429	0.324372	5.31566e-12	2.18185e-08		ESE_PE
cg19834704	chr7	134378231	0.131038	5.31599e-12	4.29433e-09		SE_PE
cg12953999	chr2	101469674	-0.242096	5.35652e-12	6.12567e-09	NPAS2	MSE_PE
cg09730407	chr2	85763195	-0.195275	5.39516e-12	4.35366e-09		SE_PE
cg04304139	chr5	41414745	0.250413	5.67728e-12	6.48273e-09	PLCXD3	MSE_PE
cg11550340	chr12	3217332	0.230915	5.76184e-12	6.56941e-09	TSPAN9;TSPAN9	MSE_PE
cg14527110	chr5	131561292	-0.199669	5.7846e-12	2.36156e-08	P4HA2;P4HA2;P4HA2;P4HA2;P4HA2	ESE_PE
cg25804857	chr11	114005721	0.416218	5.79586e-12	3.41167e-08	ZBTB16;ZBTB16	LSE_PE
cg00207441	chr2	3175600	-0.298862	5.82514e-12	6.63162e-09		MSE_PE
cg23530232	chr1	9302240	-0.335549	5.88022e-12	2.38776e-08	H6PD;H6PD	ESE_PE
cg16070605	chr8	131330249	0.192987	6.01271e-12	4.84684e-09	ASAP1;ASAP1	SE_PE
cg18615437	chr10	106094821	-0.260922	6.01777e-12	2.43062e-08	ITPRIP;ITPRIP	ESE_PE
cg16307638	chr1	24745267	-0.304239	6.07533e-12	3.54867e-08	NIPAL3	LSE_PE
cg12409910	chr8	67996092	-0.266048	6.12567e-12	3.55076e-08	CSPP1;CSPP1;CSPP1	LSE_PE
cg12360599	chr6	140065004	0.19332	6.1358e-12	6.97483e-09		MSE_PE
cg01115917	chr4	186631481	-0.38771	6.18989e-12	2.48691e-08	SORBS2;SORBS2;SORBS2;SORBS2;SORBS2;SORBS2;SORBS2	ESE_PE
cg15882034	chr19	40443675	-0.289749	6.23796e-12	2.49303e-08		ESE_PE
cg13548217	chr15	93141152	-0.209509	6.28241e-12	5.05887e-09		SE_PE
cg08237761	chr13	95938293	-0.203694	6.30243e-12	5.06962e-09	ABCC4;ABCC4;ABCC4;ABCC4	SE_PE
cg26213131	chr2	100494615	0.313381	6.30262e-12	2.50569e-08	AFF3;AFF3	ESE_PE
cg00565679	chr12	115371893	0.282925	6.33519e-12	7.19072e-09		MSE_PE
cg08752433	chr12	111016566	0.235006	6.36438e-12	5.11403e-09	PPTC7	SE_PE
cg18005280	chr3	66463731	0.485498	6.40404e-12	2.53275e-08	LRIG1	ESE_PE
cg23055852	chr15	73909017	-0.195092	6.4532e-12	7.30651e-09	NPTN;NPTN;NPTN;NPTN	MSE_PE
cg26306421	chr1	204570424	-0.197489	6.45644e-12	5.18252e-09		SE_PE
cg15358855	chr11	129830237	0.260754	6.46151e-12	7.30651e-09	PRDM10;PRDM10	MSE_PE
cg08041943	chr3	48246754	-0.30552	6.46607e-12	7.30651e-09		MSE_PE
cg02056156	chr1	22089742	-0.228614	6.50696e-12	2.55945e-08	USP48;USP48	ESE_PE
cg05241923	chr9	136010810	0.202131	6.53898e-12	2.55945e-08	RALGDS	ESE_PE
cg18327783	chr6	148454505	0.213123	6.54074e-12	7.37991e-09		MSE_PE
cg20645656	chr2	27943136	0.199217	6.57638e-12	5.27322e-09		SE_PE
cg18814052	chr5	122736095	-0.240786	6.59489e-12	5.28248e-09	CEP120;CEP120	SE_PE
cg16284456	chr1	164679394	0.214647	6.65269e-12	5.32317e-09	PBX1;PBX1;PBX1	SE_PE
cg15358855	chr11	129830237	0.211492	6.6655e-12	5.3278e-09	PRDM10;PRDM10	SE_PE
cg07113397	chr16	50301690	-0.247272	6.66744e-12	7.5117e-09	ADCY7	MSE_PE
cg02417659	chr14	100829591	-0.180709	6.76164e-12	5.39897e-09	WARS;WARS;WARS;WARS	SE_PE
cg12860679	chr1	198265258	-0.208923	6.79737e-12	5.4218e-09	NEK7	SE_PE
cg20759825	chr8	95224880	0.220149	6.86589e-12	5.4707e-09	CDH17	SE_PE
cg14810355	chr2	219161722	-0.245646	6.8697e-12	7.72811e-09	PNKD	MSE_PE
cg02361196	chr9	130866500	-0.305071	6.93102e-12	3.98715e-08	SLC25A25;SLC25A25;SLC25A25;SLC25A25;SLC25A25	LSE_PE
cg04886611	chr7	102557016	0.276264	6.99698e-12	7.85964e-09	LRRC17;LRRC17;FBXL13;FBXL13;FBXL13;FBXL13	MSE_PE
cg03042131	chr9	4238802	0.212736	7.0323e-12	5.59742e-09	GLIS3	SE_PE
cg02461380	chr3	45147482	0.306617	7.14994e-12	2.78424e-08	CDCP1	ESE_PE
cg08074858	chr8	61467086	0.302954	7.21946e-12	8.09758e-09	RAB2A;RAB2A	MSE_PE
cg14816361	chr17	65604940	-0.324715	7.28553e-12	2.82257e-08	PITPNC1;PITPNC1	ESE_PE
cg25424029	chr13	110840177	-0.251002	7.31896e-12	5.81949e-09	COL4A1	SE_PE
cg10521230	chr3	137798210	0.15095	7.32795e-12	5.82054e-09	DZIP1L;DZIP1L	SE_PE
cg26060817	chr5	14406676	-0.231013	7.3378e-12	8.21818e-09	TRIO	MSE_PE
cg05390859	chr2	144842144	0.216092	7.39295e-12	5.86604e-09	GTDC1;GTDC1;GTDC1;GTDC1;GTDC1;GTDC1;GTDC1	SE_PE
cg03600432	chr12	109006223	0.326261	7.42234e-12	2.86097e-08		ESE_PE
cg12024427	chr9	75749061	-0.240183	7.47269e-12	8.35692e-09		MSE_PE
cg27048597	chr8	26469274	0.422076	7.49596e-12	5.69202e-07	DPYSL2;DPYSL2;DPYSL2	ESE_LSE
cg18906405	chr11	61463485	-0.172755	7.51503e-12	8.39191e-09	DAGLA	MSE_PE
cg19680831	chr17	63510385	0.241102	7.54112e-12	5.97366e-09		SE_PE
[truncated: 23,489 more rows]

## Sheet: Data 5
Supplementary Data 5. Significantly differentially methylated regions between menstrual cycle phases.
Chromosome	Start_bp	End_bp	Width (bp)	no.cpgs	min_smoothed_fdr	Stouffer	HMFDR	Fisher	maxdiff	meandiff	overlapping.genes	Comparison
chr11	12875566	12875633	68	2	1.51448e-82	2.656e-71	1.15927e-42	6.03788e-71	-0.0651533	-0.0538625	TEAD1	SE_PE
chr10	74008048	74008773	726	3	7.26564e-79	1.71676e-47	2.95158e-50	1.63005e-63	-0.0228589	-0.012897	NA	SE_PE
chr14	69351024	69351311	288	2	1.82052e-76	3.75414e-58	1.17868e-48	4.77274e-62	-0.0589534	-0.0427814	ACTN1	SE_PE
chr17	47480679	47481492	814	5	2.19082e-78	7.03782e-30	6.20088e-34	1.0881e-58	-0.0478478	-0.0213372	RP11-81K2.1, RP11-1079K10.4, PHB	SE_PE
chr7	30790683	30791913	1231	6	7.97651e-79	3.53029e-13	5.06778e-48	1.68997e-51	-0.0747133	-0.0171552	INMT, INMT-FAM188B	SE_PE
chr16	56491969	56491971	3	2	5.31007e-59	2.55665e-51	6.52924e-32	4.56775e-51	-0.0345466	-0.0299997	OGFOD1	SE_PE
chr16	58460141	58461109	969	2	2.16138e-62	1.3305e-22	1.16515e-47	4.98878e-46	-0.108805	-0.056866	RP11-481J2.2	SE_PE
chr2	168970426	168970900	475	2	3.52474e-62	2.11008e-20	1.52326e-46	7.43406e-45	-0.0468852	-0.023823	STK39	SE_PE
chr14	103870751	103871452	702	6	3.16811e-61	6.32561e-19	6.44471e-36	1.12043e-43	-0.0856185	-0.0263234	MARK3	SE_PE
chr14	104199432	104200691	1260	3	5.31801e-62	5.90401e-10	1.25188e-45	2.01831e-42	-0.0299862	-0.0106446	ZFYVE21, PPP1R13B	SE_PE
chr5	142248483	142249731	1249	5	1.68778e-66	1.01473e-10	9.02749e-45	2.40478e-42	-0.0663724	-0.0168339	ARHGAP26, ARHGAP26-AS1	SE_PE
chr3	150445816	150446063	248	3	3.25177e-52	3.88036e-32	4.27532e-35	2.72784e-42	-0.0466352	-0.0190548	NA	SE_PE
chr8	33417841	33418796	956	2	6.21331e-55	7.21668e-25	3.15972e-42	3.08238e-41	-0.0441472	-0.0252902	RNF122	SE_PE
chr17	19840295	19841008	714	2	3.39266e-58	4.31876e-18	1.78126e-42	8.14721e-41	-0.0423969	-0.0211366	AKAP10	SE_PE
chr12	58209548	58211237	1690	9	4.24438e-70	5.86994e-10	4.64674e-23	5.94386e-39	-0.0249647	-0.00668036	AVIL	SE_PE
chr1	26225987	26226649	663	2	1.37084e-54	9.31428e-24	1.88286e-39	1.4447e-38	-0.0376601	-0.0231062	STMN1	SE_PE
chr12	124492549	124493296	748	2	2.13145e-54	2.72355e-20	6.60151e-40	1.85504e-38	-0.0274303	-0.0173209	ZNF664, FAM101A	SE_PE
chr4	87980297	87981092	796	2	3.90827e-54	1.83933e-19	6.72641e-40	2.21784e-38	-0.0492574	-0.02644	AFF1	SE_PE
chr2	71345584	71346581	998	4	1.77562e-58	1.54077e-13	4.68758e-35	3.15263e-38	-0.032674	-0.014283	MCEE	SE_PE
chr22	50746699	50747878	1180	7	1.47072e-57	1.33255e-05	5.83482e-29	7.27428e-38	-0.0515719	-0.0109054	DENND6B	SE_PE
chr3	60752789	60753508	720	2	2.89491e-52	1.30112e-19	2.09685e-38	5.59465e-37	-0.0405387	-0.0194922	FHIT	SE_PE
chr8	11706030	11706799	770	5	1.62944e-49	3.99246e-16	1.83502e-27	8.72806e-36	-0.0582071	-0.0227762	CTSB	SE_PE
chr4	47854334	47854713	380	2	1.19515e-46	2.88665e-14	4.66085e-37	1.95332e-35	-0.0515882	-0.0258005	NFXL1	SE_PE
chr3	14290289	14291441	1153	4	7.23667e-39	1.02367e-26	7.81446e-21	7.80286e-35	-0.0375051	-0.0246295	NA	SE_PE
chr20	4150774	4153047	2274	8	4.24418e-75	5.92919e-06	2.49699e-40	9.96575e-35	-0.0757901	-0.0140219	SMOX	SE_PE
chr8	49320596	49321145	550	2	4.20292e-43	1.66014e-30	6.72528e-29	8.0798e-34	0.065265	0.0481231	NA	SE_PE
chr14	75765352	75766014	663	4	2.19238e-50	4.75455e-19	1.85786e-32	5.81203e-33	-0.0613592	-0.022431	NA	SE_PE
chr8	19041618	19042579	962	2	9.52634e-47	1.09009e-16	2.48481e-34	7.17494e-33	0.0465241	0.0245535	RP11-1080G15.1	SE_PE
chr5	73527843	73528392	550	2	2.21191e-46	5.84854e-17	1.04048e-33	2.63627e-32	0.0644084	0.0339963	NA	SE_PE
chr21	34127603	34127686	84	2	1.24403e-36	1.08447e-27	3.39991e-27	3.73968e-31	-0.0230286	-0.0144541	PAXBP1	SE_PE
chr5	77882104	77882454	351	3	1.1539e-37	2.76944e-25	8.88194e-19	4.85077e-31	0.048763	0.0304084	LHFPL2	SE_PE
chr2	16837255	16838119	865	3	1.13397e-40	6.53299e-15	2.18832e-30	7.87408e-31	-0.0464544	-0.0214021	FAM49A	SE_PE
chr16	72957911	72958938	1028	3	1.29962e-39	9.3546e-16	8.35434e-25	8.23839e-31	-0.0239732	-0.0148564	ZFHX3	SE_PE
chr6	136915088	136915556	469	3	1.5339e-40	2.43562e-24	7.39402e-26	4.11195e-30	0.0690917	0.0363585	MAP3K5	SE_PE
chr3	186352883	186353721	839	4	9.38854e-43	6.56988e-07	8.25422e-34	8.30551e-30	-0.0383207	-0.0112754	NA	SE_PE
chr16	67517246	67518179	934	8	1.58685e-48	1.13261e-05	1.68691e-20	5.11203e-29	-0.0280295	-0.0088134	RP11-297D21.4, AGRP	SE_PE
chr14	78031892	78032088	197	2	2.53145e-34	4.14204e-13	1.65053e-30	5.30193e-29	-0.0446996	-0.0228633	SPTLC2	SE_PE
chr11	111180594	111180896	303	2	2.66645e-36	1.37122e-10	2.88456e-30	9.99362e-29	-0.0464019	-0.0233119	NA	SE_PE
chr16	2135250	2136968	1719	10	1.23489e-60	0.00189403	2.62187e-31	1.01848e-28	-0.0429517	-0.00574581	TSC2	SE_PE
chr11	61462803	61463485	683	3	6.54913e-36	5.11043e-21	2.27144e-19	1.08974e-28	-0.0363186	-0.0159469	DAGLA	SE_PE
chr1	41950237	41952221	1985	10	3.59543e-47	1.54642e-08	1.53486e-16	5.52836e-28	0.0225915	0.00827243	EDN2	SE_PE
chr10	45491549	45491912	364	2	1.2013e-35	2.53745e-15	4.2414e-29	7.91273e-28	-0.0276503	-0.0152621	NA	SE_PE
chr8	124267603	124268173	571	2	1.23497e-37	2.29302e-12	8.2223e-29	2.49211e-27	-0.0248149	-0.0121091	ZHX1-C8ORF76, ZHX1	SE_PE
chr8	28268413	28269396	984	3	8.41369e-43	5.79604e-08	2.0212e-29	7.64608e-27	-0.0423076	-0.0165355	FBXO16	SE_PE
chr10	5638081	5639042	962	6	1.26512e-40	9.93458e-10	1.76767e-22	1.57789e-26	0.05687	0.0146035	RP13-463N16.6	SE_PE
chr8	124525772	124526866	1095	3	1.28108e-33	7.88935e-13	1.5371e-26	6.69285e-26	-0.0556145	-0.0221777	FBXO32	SE_PE
chr2	69525461	69525471	11	2	1.16499e-29	2.51063e-26	4.28187e-14	1.15738e-25	0.0306511	0.0302861	NA	SE_PE
chr3	127769619	127770634	1016	4	8.37776e-42	1.83602e-06	3.24797e-29	1.30662e-25	-0.0708788	-0.0163071	SEC61A1	SE_PE
chr3	45146969	45148056	1088	3	1.55632e-32	5.09101e-16	5.63815e-18	3.43912e-25	0.0549005	0.0272295	CDCP1	SE_PE
chr4	77119206	77119588	383	2	2.82355e-32	5.01185e-19	1.14274e-24	4.37601e-25	-0.0463446	-0.0272876	SCARB2	SE_PE
chr10	106093659	106096153	2495	13	7.16373e-42	1.108e-11	6.22698e-15	1.38993e-24	-0.0354783	-0.00969917	ITPRIP	SE_PE
chr2	47420454	47420867	414	2	3.86116e-33	4.87109e-12	9.60623e-26	2.30051e-24	0.0762939	0.0406325	AC073283.4	SE_PE
chr9	140639428	140639443	16	2	1.34622e-29	6.06001e-20	8.37257e-23	3.40438e-24	-0.0157299	-0.0148263	EHMT1	SE_PE
chr6	106346211	106347146	936	2	6.18729e-32	1.24929e-11	1.84143e-25	4.54429e-24	0.0484883	0.0244848	NA	SE_PE
chr14	68831098	68832143	1046	3	1.66801e-36	6.33659e-10	8.85762e-26	6.22241e-24	0.0555745	0.0229893	RAD51B	SE_PE
chr5	132451490	132452454	965	2	2.43178e-31	1.7478e-11	3.09325e-25	7.61013e-24	-0.0459058	-0.0232471	NA	SE_PE
chr5	131554186	131555010	825	2	1.00676e-32	2.48699e-12	7.57753e-25	1.52853e-23	-0.0414772	-0.0223965	P4HA2	SE_PE
chr11	78180825	78181115	291	2	1.00507e-28	2.29176e-12	1.06633e-24	2.08617e-23	-0.034486	-0.0175984	NARS2	SE_PE
chr18	51746758	51747223	466	2	5.6169e-29	1.8203e-21	2.36965e-19	4.37424e-23	-0.0185139	-0.0173317	MBD2	SE_PE
chr12	51398584	51399745	1162	4	9.24808e-40	3.1006e-05	7.74999e-27	4.45563e-23	-0.031555	-0.00668588	SLC11A2	SE_PE
chr1	153538406	153541104	2699	12	1.23875e-30	3.52088e-05	4.80333e-17	5.87535e-23	0.0410777	0.00841898	S100A2	SE_PE
chr18	55731770	55733450	1681	4	2.7776e-34	0.000149099	1.68556e-26	8.07864e-23	-0.0337789	-0.00780649	NEDD4L	SE_PE
chr1	12517202	12517834	633	2	2.8569e-31	4.83052e-16	4.20512e-23	8.49193e-23	0.0603266	0.0224962	VPS13D	SE_PE
chr8	67995162	67996256	1095	3	1.31091e-29	8.54067e-09	7.51819e-25	1.49451e-22	-0.0213618	-0.00883731	CSPP1, COPS5	SE_PE
chr14	61804599	61805337	739	2	2.92387e-31	6.05556e-11	6.7519e-24	1.55748e-22	-0.0402698	-0.0197593	PRKCH	SE_PE
chr15	52420568	52421104	537	2	2.16777e-30	2.5298e-09	8.1539e-24	2.15676e-22	-0.00723998	-0.00366741	CTD-2184D3.7, GNB5	SE_PE
chr15	60666575	60667100	526	3	4.02818e-30	1.18162e-14	1.0315e-15	2.52986e-22	0.026738	0.0170639	ANXA2	SE_PE
chr3	66463355	66463731	377	2	1.67509e-28	1.04447e-12	2.29934e-23	3.18148e-22	0.0492427	0.0250765	LRIG1	SE_PE
chr12	115353932	115354527	596	3	9.82801e-35	2.04133e-06	1.19163e-24	4.75658e-22	0.0213479	0.00682775	NA	SE_PE
chr20	45313109	45314291	1183	6	8.704e-37	0.00286761	1.71294e-26	1.05224e-21	-0.0224369	-0.0029895	TP53RK	SE_PE
chr22	45595966	45597767	1802	10	6.75486e-37	1.479e-08	6.33439e-15	1.31515e-21	0.0459327	0.0115453	KIAA0930, MIR1249	SE_PE
chr7	117328320	117329378	1059	3	1.75488e-28	1.86248e-12	1.42148e-12	1.39974e-21	-0.0216999	-0.0104829	CFTR	SE_PE
chr16	57835436	57836242	807	2	5.52473e-37	6.25413e-13	1.66765e-22	1.71496e-21	0.0263278	0.0134302	CTD-2600O9.1, KIFC3	SE_PE
chr3	39176143	39176660	518	2	1.99765e-29	8.49891e-10	8.52983e-23	2.02981e-21	-0.0352612	-0.0165603	TTC21A	SE_PE
chr17	17615189	17616235	1047	3	2.71992e-28	1.14553e-14	7.42827e-13	2.59562e-21	0.0313408	0.0195931	RAI1	SE_PE
chr7	128044655	128045684	1030	3	5.78669e-33	5.41068e-06	7.29283e-24	2.96018e-21	-0.0384663	-0.0130486	IMPDH1	SE_PE
chr2	122018686	122019462	777	2	3.08784e-29	3.50876e-08	1.29236e-22	3.31569e-21	-0.0455258	-0.0227903	TFCP2L1	SE_PE
chr15	63358260	63358672	413	2	1.6038e-27	1.34549e-11	4.37533e-22	6.68633e-21	-0.0404168	-0.0220001	TPM1	SE_PE
chr13	111159564	111161276	1713	6	1.69515e-33	1.01459e-10	5.51035e-14	9.57017e-21	-0.0500417	-0.0184224	COL4A2, COL4A2-AS1	SE_PE
chr2	216708370	216708378	9	2	1.69643e-26	3.9918e-21	3.45788e-13	1.09878e-20	0.0336774	0.0311365	LINC00607	SE_PE
chr5	125826400	125827352	953	2	1.44246e-28	3.2911e-09	4.95511e-22	1.16578e-20	-0.0566268	-0.0271096	GRAMD3	SE_PE
chr10	34398955	34399844	890	6	1.97622e-32	1.06093e-08	5.1865e-13	1.66407e-20	0.0455098	0.0135609	PARD3	SE_PE
chr19	5621182	5622140	959	3	5.58029e-37	0.000171611	6.06347e-23	2.6828e-20	-0.0518847	-0.0175253	SAFB2	SE_PE
chr6	140069730	140069947	218	2	1.88092e-24	4.09902e-18	6.05794e-18	3.17924e-20	0.0415746	0.0311909	NA	SE_PE
chr6	129982785	129983370	586	2	1.60308e-25	1.39334e-18	6.48596e-17	5.60251e-20	-0.0601603	-0.0400362	ARHGAP18	SE_PE
chr4	94240982	94242325	1344	3	3.49113e-30	0.000340526	1.36592e-22	5.71241e-20	-0.0195799	-0.00686884	GRID2	SE_PE
chr11	36170552	36171531	980	4	1.97977e-28	2.14567e-08	2.88152e-13	6.55441e-20	0.0259762	0.00888073	LDLRAD3	SE_PE
chr18	33889204	33889787	584	2	2.43113e-27	2.8395e-10	3.84319e-21	7.04697e-20	0.0461779	0.0235114	FHOD3	SE_PE
chr16	1581834	1583463	1630	9	2.47606e-40	0.00127221	7.15399e-24	7.33743e-20	-0.0315136	-0.00776006	TMEM204, IFT140	SE_PE
chr8	40018174	40018327	154	2	2.92919e-23	2.05601e-20	7.36297e-12	7.47471e-20	-0.0259944	-0.0190134	NA	SE_PE
chr17	70417517	70418164	648	2	2.46723e-27	1.41681e-08	4.58211e-21	1.048e-19	0.0521836	0.0258563	LINC00511	SE_PE
chr5	14183036	14183872	837	5	1.88089e-32	2.21614e-05	2.8599e-23	1.18547e-19	-0.0407102	-0.0124739	TRIO	SE_PE
chr8	99478938	99479374	437	2	1.42449e-25	1.21187e-09	7.33242e-21	1.45767e-19	0.0486656	0.0246052	STK3	SE_PE
chr2	136826451	136826503	53	2	5.14652e-22	2.87361e-09	8.3146e-21	1.73561e-19	-0.0301938	-0.0151304	NA	SE_PE
chr2	65640438	65641018	581	2	2.78387e-28	1.39275e-11	1.89015e-20	2.00046e-19	-0.0311508	-0.0205566	SPRED2	SE_PE
chr1	168204394	168206005	1612	4	5.03617e-29	0.00187922	6.64237e-23	2.60422e-19	-0.0399039	-0.0109769	SFT2D2	SE_PE
chr20	48385019	48385709	691	2	1.17707e-25	1.12747e-15	1.46804e-18	2.72972e-19	-0.0315358	-0.0100768	NA	SE_PE
chr6	112557272	112558319	1048	4	2.91597e-23	3.65868e-17	1.24678e-12	3.66847e-19	0.0254494	0.0194285	RP11-506B6.6, LAMA4	SE_PE
chr5	34717940	34719296	1357	4	1.61097e-27	6.80773e-08	2.69081e-18	4.48174e-19	-0.0310467	-0.0106029	RAI14	SE_PE
chr6	3386102	3386584	483	2	1.82484e-25	1.32111e-08	2.24764e-20	4.84303e-19	-0.036637	-0.0176269	SLC22A23	SE_PE
chr20	48937200	48939655	2456	7	1.36442e-17	2.9982e-05	2.49687e-13	6.64652e-19	-0.0283514	0.000534411	RP11-290F20.2	SE_PE
chr9	16137159	16137672	514	2	1.42449e-25	1.48067e-09	4.18323e-20	7.651e-19	0.0305602	0.0152122	NA	SE_PE
chr2	233636020	233637587	1568	6	1.32007e-20	6.6727e-10	1.1957e-08	9.54732e-19	-0.018551	-0.00719157	GIGYF2, KCNJ13	SE_PE
chr5	73611882	73612203	322	2	5.7195e-23	3.63067e-17	6.02838e-16	1.43625e-18	0.0243163	0.0197411	NA	SE_PE
chr5	131561058	131561482	425	4	2.83053e-24	2.78974e-06	3.16445e-21	2.10651e-18	-0.031683	-0.0117887	P4HA2	SE_PE
chr7	47512240	47512256	17	2	1.06228e-21	8.06425e-16	5.30925e-17	2.3312e-18	-0.0304039	-0.0211568	TNS3	SE_PE
chr16	12212548	12213533	986	2	1.26797e-25	8.04636e-10	1.51429e-19	2.39053e-18	-0.0503918	-0.0241898	SNX29	SE_PE
chr21	29889548	29889709	162	2	1.99915e-21	8.47958e-08	1.11546e-19	2.41358e-18	-0.0433547	-0.0224755	AF131217.1	SE_PE
chr22	36728080	36728977	898	2	7.02704e-25	7.53875e-09	1.73995e-19	3.31944e-18	0.0205951	0.0111149	MYH9	SE_PE
chr5	131762292	131763124	833	6	1.2922e-29	8.23918e-11	7.87156e-11	3.95692e-18	0.0254542	0.0130247	C5orf56, AC116366.5	SE_PE
chr11	115158091	115158206	116	2	1.58871e-21	3.22824e-13	2.55879e-18	4.29883e-18	-0.0223064	-0.0157872	CADM1	SE_PE
chr20	44410114	44410366	253	2	2.78038e-21	1.18032e-18	3.20546e-10	4.64396e-18	0.028186	0.0241407	WFDC3	SE_PE
chr11	128450029	128450259	231	2	6.65975e-22	1.87359e-11	7.03203e-19	4.96048e-18	0.0204328	0.0116028	ETS1	SE_PE
chr5	35118197	35119222	1026	5	2.66931e-27	3.87449e-11	2.1402e-13	5.37042e-18	0.0302076	0.0123487	PRLR	SE_PE
chr9	118135710	118135937	228	2	1.48778e-21	2.62744e-17	2.77573e-14	6.75603e-18	0.0492128	0.0355603	2001-12-01	SE_PE
chr1	233840242	233841181	940	3	7.67604e-29	7.9454e-08	1.09494e-19	9.52302e-18	-0.038202	-0.0165395	NA	SE_PE
chr3	38042347	38042992	646	2	2.26994e-25	4.08862e-08	6.09641e-19	1.20537e-17	-0.0282074	-0.0132981	VILL	SE_PE
chr14	69201112	69201490	379	2	8.64087e-23	7.8393e-16	9.47517e-16	1.23798e-17	0.0435658	0.0329693	NA	SE_PE
chr14	103802942	103803242	301	3	6.06707e-24	8.03849e-14	8.33555e-11	1.6228e-17	-0.0134575	-0.00924011	EIF5	SE_PE
chr3	127993483	127993946	464	2	1.86239e-23	8.55871e-12	6.31795e-18	2.53788e-17	0.0137434	0.0116154	EEFSEC	SE_PE
chr11	46296020	46296795	776	6	1.34495e-23	0.000134905	4.6314e-19	2.76015e-17	-0.0388332	-0.00485405	CTD-2589M5.4	SE_PE
chr1	164750253	164750454	202	2	3.41026e-20	3.78918e-05	1.36851e-18	2.92845e-17	0.059778	0.0296477	PBX1	SE_PE
chr19	56732667	56732932	266	2	1.25028e-20	7.74941e-07	1.74485e-18	3.62804e-17	-0.0233202	-0.0119179	ZSCAN5A	SE_PE
chr5	68326727	68327097	371	3	6.97681e-23	8.09081e-10	2.23433e-13	3.62957e-17	-0.0351672	-0.0200183	NA	SE_PE
chr1	40284404	40285318	915	2	8.61002e-23	2.42298e-09	2.93335e-18	4.16748e-17	-0.0341278	-0.0135831	NA	SE_PE
chr9	130865618	130866500	883	2	4.65067e-23	1.89132e-08	2.4218e-18	4.26853e-17	-0.0407322	-0.0220003	SLC25A25	SE_PE
chr1	25579520	25580410	891	2	4.39391e-23	7.94384e-08	2.22685e-18	4.29277e-17	-0.0322475	-0.0161662	C1orf63	SE_PE
chr13	42119546	42120657	1112	3	9.97152e-27	1.32517e-06	6.91018e-19	4.95257e-17	0.037109	0.01369	NA	SE_PE
chr2	47270648	47270917	270	2	8.46365e-21	1.98877e-08	3.45057e-18	5.98107e-17	0.0416758	0.019311	TTC7A	SE_PE
chr9	117669965	117670604	640	2	1.86239e-23	3.73304e-09	4.61722e-18	6.66164e-17	0.0354881	0.0153685	TNFSF8	SE_PE
chr6	138125940	138126767	828	2	4.00944e-23	1.38275e-06	3.41172e-18	7.01472e-17	-0.0316272	-0.0155381	NA	SE_PE
chr2	114027644	114028273	630	2	2.19212e-23	2.90494e-06	3.45057e-18	7.15034e-17	-0.0252158	-0.0126714	PAX8-AS1, PAX8	SE_PE
chr1	92067193	92067575	383	2	1.93764e-21	2.29057e-07	3.75311e-18	7.38664e-17	-0.0324664	-0.0164858	NA	SE_PE
chr10	3851722	3852447	726	2	6.24924e-24	3.34825e-11	1.69025e-17	8.34466e-17	0.0263015	0.00808723	NA	SE_PE
chr2	28491946	28492416	471	2	2.37287e-22	6.46522e-10	9.12636e-18	9.51593e-17	-0.0509537	-0.0286724	BRE	SE_PE
chr16	81642149	81643461	1313	4	9.65439e-28	2.67568e-08	1.29865e-15	1.2073e-16	-0.0493569	-0.016582	CMIP	SE_PE
chr18	20791748	20791780	33	2	9.35686e-19	3.96916e-08	7.24699e-18	1.26659e-16	-0.0240472	-0.0127407	CABLES1, TMEM241	SE_PE
chr11	115064812	115064845	34	2	1.19758e-19	7.33189e-13	1.80356e-16	1.41104e-16	-0.027591	-0.0204772	CADM1	SE_PE
chr2	113304419	113305097	679	2	6.87803e-23	1.14173e-07	9.80668e-18	1.79948e-16	-0.0283483	-0.0144883	POLR1B	SE_PE
chr7	56075616	56075705	90	2	1.24819e-18	1.95835e-05	9.01488e-18	1.84034e-16	-0.0246778	-0.0125251	NA	SE_PE
chr3	10247112	10247487	376	2	1.68972e-21	7.57641e-16	2.62849e-13	1.954e-16	0.0262308	0.0212783	IRAK2	SE_PE
chr3	15823696	15823705	10	2	1.93871e-19	3.10918e-15	4.99674e-14	2.38146e-16	-0.0384594	-0.0295186	ANKRD28	SE_PE
chr1	22153389	22154023	635	2	1.72773e-22	4.27781e-08	1.90011e-17	3.15785e-16	-0.030299	-0.0158866	HSPG2	SE_PE
chr2	216695280	216696255	976	3	7.10211e-22	3.44611e-10	1.48858e-16	3.24805e-16	-0.0410573	-0.0101122	LINC00607	SE_PE
chr22	25373685	25373866	182	2	7.57784e-19	4.12956e-08	2.18746e-17	3.59411e-16	-0.0352549	-0.0166174	KIAA1671	SE_PE
chr1	207004445	207005028	584	3	1.99907e-22	3.68532e-10	1.21297e-14	3.86804e-16	-0.0204405	-0.0112758	IL19	SE_PE
chr1	23855119	23855149	31	2	1.41773e-18	8.57859e-10	4.59807e-17	4.167e-16	-0.0179062	-0.0109137	E2F2	SE_PE
chr22	40672689	40672737	49	2	6.32338e-20	4.72424e-14	1.32227e-14	6.11149e-16	-0.0174019	-0.0111688	TNRC6B	SE_PE
chr7	46792852	46794371	1520	3	1.62198e-19	9.57816e-13	5.54104e-13	6.91174e-16	-0.0212371	-0.00670936	AC011294.3	SE_PE
chr9	95869973	95870860	888	3	1.18285e-21	0.000100821	7.71657e-18	8.94874e-16	-0.0234609	-0.0105987	C9orf89	SE_PE
chr1	206763683	206764266	584	2	5.31208e-22	2.6811e-08	6.09997e-17	8.98273e-16	0.0510016	0.0249732	EIF2D	SE_PE
chr12	109232103	109232307	205	4	1.50045e-21	1.99272e-11	5.17885e-12	9.0922e-16	0.0200896	0.0093126	SSH1	SE_PE
chr14	74263737	74264899	1163	4	2.92809e-23	0.364133	2.58257e-19	9.75635e-16	-0.0268596	-0.00668016	RP5-1021I20.1	SE_PE
chr3	193640334	193640360	27	2	9.27292e-18	5.57574e-08	6.4795e-17	1.01903e-15	-0.0310168	-0.0174357	NA	SE_PE
chr1	234700323	234700636	314	3	1.70079e-20	1.20707e-16	4.47522e-07	1.04501e-15	0.0298235	0.0282658	NA	SE_PE
chr2	109190922	109191921	1000	2	5.10648e-19	1.4537e-12	2.08723e-15	1.07417e-15	0.0348079	0.0286754	LIMS1	SE_PE
chr13	43451113	43451777	665	2	1.21092e-21	6.19505e-08	9.28628e-17	1.4395e-15	0.0625936	0.0290189	NA	SE_PE
chr2	69396932	69397300	369	3	2.26109e-20	3.56438e-09	4.08461e-15	1.60498e-15	0.0304463	0.015982	ANTXR1	SE_PE
chr12	50612068	50612833	766	2	1.78563e-21	0.000137863	8.97853e-17	1.73348e-15	-0.0112448	-0.00513889	LIMA1, RP3-405J10.2	SE_PE
chr8	128921817	128922521	705	2	2.44479e-22	6.11479e-08	1.22212e-16	1.85745e-15	0.0443478	0.0208029	PVT1	SE_PE
chr22	32437574	32437865	292	3	5.21283e-20	3.48667e-05	1.18662e-17	2.10727e-15	-0.0344649	-0.0120632	NA	SE_PE
chr4	177714618	177715595	978	3	2.35249e-24	5.12691e-05	1.0903e-17	2.11689e-15	0.0440741	0.0144236	NA	SE_PE
chr10	80383717	80384267	551	2	5.60168e-21	9.26942e-06	1.14347e-16	2.1682e-15	0.0441638	0.0219266	LINC00856	SE_PE
chr17	48124267	48125064	798	2	1.70764e-21	6.38755e-10	3.4127e-16	2.19359e-15	0.0375443	0.0163061	NA	SE_PE
chr7	115957053	115957394	342	2	5.70995e-19	3.79094e-15	8.64535e-12	2.549e-15	0.0252321	0.0208572	CAV2, AC073130.3, AC002066.1	SE_PE
chr3	156320480	156320821	342	2	1.15692e-19	1.41533e-10	6.89203e-16	2.61038e-15	-0.0437683	-0.0262938	NA	SE_PE
chr21	35190231	35190823	593	4	1.99879e-21	1.80592e-06	4.21634e-16	4.23524e-15	-0.0205772	-0.00824451	ITSN1, AP000304.12	SE_PE
chr11	73306367	73307123	757	2	5.26392e-21	1.31371e-07	2.89049e-16	4.43856e-15	-0.0220596	-0.00946271	FAM168A	SE_PE
chr1	19756350	19756839	490	2	1.56779e-18	6.10115e-15	1.71429e-11	4.68738e-15	0.0389046	0.032521	CAPZB	SE_PE
chr9	27408242	27409180	939	2	6.64572e-20	4.28595e-07	3.59141e-16	5.92821e-15	0.0495835	0.0254237	MOB3B	SE_PE
chr7	101525598	101526238	641	3	5.19443e-22	9.16715e-08	3.72651e-16	6.2603e-15	0.0503373	0.0169966	CUX1	SE_PE
chr10	52267147	52267535	389	2	2.23088e-19	7.03317e-07	4.84424e-16	8.09675e-15	-0.0157791	-0.00831164	SGMS1	SE_PE
chr16	9538889	9540331	1443	4	3.72574e-25	3.0727e-07	4.8932e-16	8.45033e-15	-0.0227956	-0.0106557	RP11-243A14.3	SE_PE
chr1	29537082	29537948	867	2	5.3402e-20	1.82901e-07	6.50285e-16	9.73945e-15	-0.0144566	-0.00656538	MECR	SE_PE
chr1	26603970	26604930	961	2	4.82919e-19	2.22772e-09	1.99072e-15	1.31572e-14	-0.0310733	-0.0180241	CEP85	SE_PE
chr9	98667058	98667802	745	2	6.57055e-21	6.89361e-08	1.15487e-15	1.4975e-14	-0.0127069	-0.00591024	ERCC6L2, RNA5SP289	SE_PE
chr3	128079636	128081597	1962	9	1.75878e-24	0.00213651	4.07738e-19	1.66944e-14	-0.0272903	-0.00403402	EEFSEC, MIR1280	SE_PE
chr9	101644362	101644716	355	2	5.54989e-17	6.09645e-15	2.40028e-08	2.1676e-14	0.022417	0.0197549	NA	SE_PE
chr10	114666813	114667023	211	2	1.06944e-17	1.04708e-14	3.01611e-09	2.85446e-14	-0.0278992	-0.0228161	NA	SE_PE
chr1	46033129	46035287	2159	6	6.68377e-27	0.0115033	4.58241e-19	3.13789e-14	-0.0235696	-0.00220357	AKR1A1	SE_PE
chr8	103816801	103818062	1262	5	3.62558e-24	6.3987e-05	1.01648e-13	3.28518e-14	0.0396259	0.0140772	KB-1732A1.1	SE_PE
chr5	35129387	35130547	1161	3	4.3455e-19	1.59056e-11	2.14501e-09	3.37003e-14	0.0319214	0.0228029	PRLR	SE_PE
chr12	109006223	109007114	892	3	5.78666e-23	4.18148e-05	2.68953e-16	3.79195e-14	0.0462174	0.0141798	NA	SE_PE
chr8	80992699	80994056	1358	7	4.04502e-28	1.4299e-05	6.10115e-14	4.58945e-14	-0.0163231	-0.00583707	TPD52	SE_PE
chr22	38458823	38459051	229	2	2.21043e-17	1.14597e-10	3.11382e-14	4.65812e-14	-0.0588244	-0.0337129	PICK1, RP5-1039K5.13	SE_PE
chr4	100125999	100126967	969	2	1.82592e-18	5.33136e-11	5.13825e-14	4.92057e-14	-0.0348146	-0.0136424	RP11-696N14.1, ADH6	SE_PE
chr8	134104425	134105078	654	3	1.77671e-19	8.573e-13	1.93059e-10	5.12762e-14	0.0293207	0.0207245	TG, SLA	SE_PE
chr4	186631193	186631937	745	3	1.1716e-19	0.000122377	3.91308e-16	5.29019e-14	-0.045021	-0.0155161	SORBS2	SE_PE
chr5	168569433	168569592	160	2	3.87261e-16	1.84488e-06	3.32631e-15	5.30864e-14	-0.0148486	-0.00860212	SLIT3	SE_PE
chr3	115509674	115509739	66	2	7.4105e-16	2.88136e-07	4.24325e-15	5.80994e-14	0.0366278	0.0200511	NA	SE_PE
chr7	140264601	140264660	60	2	7.96997e-17	3.45437e-12	5.85252e-13	6.40227e-14	0.0386161	0.0284953	DENND2A	SE_PE
chr14	100829347	100829591	245	2	2.07732e-17	2.23064e-14	1.06391e-08	6.80592e-14	-0.0135841	-0.012019	WARS	SE_PE
chr9	37957355	37957725	371	2	1.78253e-17	1.0149e-06	5.68987e-15	8.50196e-14	-0.0194099	-0.00910592	RP11-613M10.9, SHB	SE_PE
chr9	136010195	136011466	1272	3	1.63266e-23	0.000108405	6.84706e-16	1.00601e-13	0.0321967	0.011207	RALGDS	SE_PE
chr13	37462303	37463034	732	2	4.93531e-19	3.08187e-07	8.6294e-15	1.12661e-13	-0.0346613	-0.0193816	SMAD9	SE_PE
chr7	116511339	116511993	655	2	5.95366e-19	3.70924e-07	9.9173e-15	1.30627e-13	-0.0116097	-0.00798302	CAPZA2	SE_PE
chr5	112585185	112586110	926	2	3.48772e-18	6.05811e-07	9.90537e-15	1.36924e-13	0.0356463	0.0196846	MCC	SE_PE
chr20	49737577	49738043	467	2	2.3525e-16	6.64832e-14	3.55439e-09	1.50469e-13	-0.0201405	-0.0189706	NA	SE_PE
chr12	50582358	50582585	228	2	4.31297e-16	3.2886e-07	1.30934e-14	1.6647e-13	-0.0366468	-0.0209047	LIMA1, RP3-405J10.3	SE_PE
chr3	124829407	124829683	277	2	3.21292e-17	4.97043e-12	2.15347e-12	1.68882e-13	0.0380523	0.0255022	SLC12A8	SE_PE
chr14	102917906	102918789	884	3	7.91417e-25	0.000805479	1.0315e-15	1.80785e-13	-0.0250061	-0.00785222	TECPR2	SE_PE
chr10	81955971	81956231	261	2	3.51777e-16	3.33865e-06	1.25332e-14	1.92753e-13	0.0245966	0.0132226	ANXA11	SE_PE
chr1	24745138	24746043	906	7	2.34202e-25	0.608425	1.79953e-19	2.02584e-13	-0.0349594	-0.00438604	NIPAL3	SE_PE
chr10	35713017	35714639	1623	4	3.92627e-21	3.88869e-09	7.32858e-11	2.38967e-13	-0.0418621	-0.0120353	CCNY	SE_PE
chr6	151347666	151348501	836	2	2.58396e-18	4.27355e-06	1.56505e-14	2.40964e-13	-0.0383745	-0.0194857	MTHFD1L	SE_PE
chr18	20936515	20936551	37	2	9.10503e-16	2.2707e-09	6.843e-14	2.42955e-13	-0.0306751	-0.0198474	TMEM241	SE_PE
chr1	59521880	59523557	1678	5	1.38439e-16	9.64472e-11	1.76989e-11	2.51468e-13	-0.023313	-0.0125444	RP11-145M4.3, RP11-145M4.2	SE_PE
chr14	35834536	35835542	1007	4	4.17929e-20	1.13086e-09	1.14663e-12	2.56891e-13	0.0279168	0.00969421	NA	SE_PE
chr2	67853677	67854059	383	2	4.51028e-17	1.34593e-07	2.57209e-14	2.72855e-13	0.050034	0.0288164	AC010987.5	SE_PE
chr15	42260283	42261154	872	2	4.76775e-18	4.77294e-06	1.88657e-14	2.89298e-13	-0.0174197	-0.00949629	EHD4	SE_PE
chr3	105733106	105733168	63	2	7.89157e-15	4.57936e-05	2.22432e-14	3.62147e-13	0.0361132	0.0190616	NA	SE_PE
chr1	8424793	8425258	466	3	1.02181e-17	0.000226434	3.78221e-15	3.94359e-13	-0.0246124	-0.00666747	RERE	SE_PE
chr8	8172820	8173791	972	2	2.36539e-17	8.68353e-06	2.75735e-14	4.26222e-13	-0.0598506	-0.0284963	NA	SE_PE
chr3	112372544	112372999	456	4	9.59034e-20	1.10959e-05	6.09739e-13	4.36097e-13	0.0414668	0.0142949	NA	SE_PE
chr14	31806028	31806843	816	3	6.11234e-17	2.94686e-09	1.49411e-09	4.72605e-13	-0.0116285	-0.00528332	HEATR5A, RP11-176H8.1	SE_PE
chr16	81526361	81528229	1869	10	9.21361e-27	0.00380018	3.27123e-13	4.77537e-13	0.0270353	0.00559687	CMIP	SE_PE
chr7	33972666	33973655	990	3	6.02767e-22	0.000147342	4.19111e-15	5.03565e-13	0.0392393	0.0109808	BMPER	SE_PE
chr9	17018194	17018509	316	2	5.13823e-16	7.02577e-07	5.10367e-14	6.31831e-13	-0.0237697	-0.0126551	NA	SE_PE
chr15	62736587	62736814	228	2	4.65216e-16	6.88833e-11	2.08002e-12	6.85427e-13	0.0414733	0.0216018	TLN2	SE_PE
chr7	150728263	150729457	1195	5	1.16935e-21	0.0250435	7.28556e-17	7.32533e-13	-0.051808	-0.0114006	ABCB8	SE_PE
chr15	78342494	78342826	333	2	1.26575e-16	1.2229e-05	5.28311e-14	8.02921e-13	-0.0216855	-0.0112695	TBC1D2B	SE_PE
chr7	18901092	18901296	205	2	3.91415e-15	5.75411e-07	7.43028e-14	8.69934e-13	0.0324161	0.01668	HDAC9	SE_PE
chr9	132512535	132513241	707	2	9.12256e-18	4.25579e-06	7.07676e-14	1.00292e-12	0.0416254	0.021229	PTGES	SE_PE
chr10	121076483	121077022	540	2	5.29791e-19	7.80564e-07	9.18027e-14	1.09476e-12	0.0618405	0.0275102	GRK5	SE_PE
chr11	47176841	47177507	667	2	1.91312e-18	4.45829e-07	1.05027e-13	1.15126e-12	-0.0309292	-0.0175025	C11orf49	SE_PE
chr9	135769402	135769942	541	2	3.08719e-17	5.75586e-05	7.48185e-14	1.16922e-12	-0.0233117	-0.0116972	TSC1	SE_PE
chr8	37482537	37483497	961	4	7.5181e-20	2.67597e-05	6.23105e-15	1.19526e-12	-0.0361202	-0.00836158	RP11-150O12.4	SE_PE
chr5	14405632	14408364	2733	12	1.82983e-29	0.00116747	1.95719e-09	1.2621e-12	-0.0207139	-0.00510112	TRIO	SE_PE
chr2	75829982	75830828	847	2	6.35399e-17	6.65869e-09	3.59604e-13	1.2713e-12	-0.0425659	-0.0274788	NA	SE_PE
chr17	2795775	2796878	1104	3	6.12031e-18	0.000209314	1.1687e-14	1.33541e-12	0.0327914	0.00909982	RAP1GAP2	SE_PE
chr11	117795589	117796586	998	2	2.22689e-16	1.11562e-07	1.66567e-13	1.37477e-12	-0.0154179	-0.00823204	TMPRSS13	SE_PE
chr2	157254895	157255372	478	2	7.96997e-17	1.60598e-05	1.03549e-13	1.54079e-12	-0.0202391	-0.00967138	NA	SE_PE
chr1	64471626	64472603	978	3	1.65063e-16	1.23516e-08	4.5437e-12	1.61556e-12	-0.0141151	-0.00114229	ROR1	SE_PE
chr11	34607820	34608602	783	4	1.18936e-23	0.00280673	1.55446e-15	1.64249e-12	-0.0164981	-0.00115223	NA	SE_PE
chr22	31602671	31603094	424	2	2.48853e-15	7.09698e-13	1.85872e-08	1.65622e-12	-0.020353	-0.0151174	RNF185	SE_PE
chr5	80537989	80538478	490	2	1.03567e-16	8.59303e-06	1.19042e-13	1.70808e-12	-0.0348325	-0.0182379	CKMT2, CKMT2-AS1, CTD-2248H3.1	SE_PE
chr11	34675716	34676683	968	2	5.92435e-17	1.1154e-06	1.59233e-13	1.88837e-12	-0.0300628	-0.0169937	EHF	SE_PE
chr2	206514240	206515226	987	2	1.9861e-16	0.000216428	1.35042e-13	2.09948e-12	0.0439008	0.0216837	NA	SE_PE
chr6	5422880	5423638	759	2	3.413e-17	7.92635e-07	2.06199e-13	2.29024e-12	-0.0321132	-0.017553	FARS2	SE_PE
chr11	13336674	13337732	1059	3	2.08783e-19	6.76183e-06	1.02645e-13	2.40588e-12	0.0296858	0.0119516	ARNTL	SE_PE
chr21	37499659	37500450	792	2	5.5144e-18	5.43584e-06	1.86968e-13	2.53871e-12	-0.0212554	-0.0110267	NA	SE_PE
chr10	90031307	90031655	349	3	1.03657e-16	3.87034e-08	1.05729e-12	2.63681e-12	0.0331418	0.0167709	NA	SE_PE
chr16	67768238	67768836	599	2	5.86633e-17	5.08228e-05	2.03391e-13	3.04622e-12	-0.0171507	-0.00831599	RANBP10	SE_PE
chr18	3008771	3009125	355	2	2.39895e-15	2.8778e-06	2.90547e-13	3.62917e-12	0.0551744	0.0270311	LPIN2	SE_PE
chr11	35132801	35133274	474	2	4.59962e-16	1.09563e-10	2.34338e-11	3.92188e-12	0.0296142	0.0214833	NA	SE_PE
chr1	204095587	204096028	442	2	1.52851e-16	1.50421e-09	4.2989e-12	4.72101e-12	-0.0293363	-0.0186949	SOX13	SE_PE
chr1	110363867	110365246	1380	3	8.6564e-18	8.22446e-06	3.21921e-13	4.94159e-12	0.0199169	0.00850116	NA	SE_PE
chr1	43406792	43407645	854	2	2.60285e-16	1.04459e-07	7.56564e-13	4.96867e-12	0.0209096	0.0134679	SLC2A1	SE_PE
chr11	57554072	57555065	994	2	2.74566e-16	3.63088e-05	3.69403e-13	5.33498e-12	-0.0380867	-0.0194378	TMX2-CTNND1, RP11-691N7.6, CTNND1	SE_PE
chr16	23405957	23407518	1562	5	1.40369e-13	0.000140032	3.77055e-11	5.35389e-12	-0.0270943	-0.0107113	COG7	SE_PE
chr4	38162264	38163323	1060	3	8.45981e-19	7.45432e-06	2.10087e-13	5.9952e-12	0.0488599	0.0176335	NA	SE_PE
chr2	216616133	216616185	53	2	1.2431e-14	3.16774e-12	1.97345e-08	6.05835e-12	0.0295337	0.0267889	LINC00607	SE_PE
chr18	55725691	55726171	481	2	7.47254e-16	6.36233e-06	5.64134e-13	7.20633e-12	-0.0173491	-0.00582125	NEDD4L	SE_PE
chr9	75748226	75749061	836	2	2.08797e-16	0.00052372	5.10021e-13	7.61394e-12	-0.0327197	-0.0166238	NA	SE_PE
chr16	15973723	15974677	955	2	1.71862e-15	5.35038e-08	1.57407e-12	7.72037e-12	-0.0185982	-0.0125472	FOPNL	SE_PE
chr11	102027686	102028770	1085	3	4.15241e-18	4.01445e-07	2.31562e-11	7.945e-12	-0.0176436	-0.000418386	YAP1	SE_PE
chr12	51346423	51347944	1522	6	1.23126e-22	0.0314953	2.84195e-16	8.3804e-12	-0.0205898	-0.00455405	HIGD1C	SE_PE
chr8	17591744	17593012	1269	3	1.28609e-16	0.000904607	6.67565e-14	8.44138e-12	0.0380166	0.0129558	MTUS1	SE_PE
chr7	116730466	116731139	674	6	9.68846e-20	4.79266e-06	3.14828e-10	9.12931e-12	-0.0157455	-0.00810902	ST7, ST7-OT4, ST7-AS2	SE_PE
chr6	43820148	43820914	767	6	1.23538e-20	0.0117786	4.73659e-15	1.08112e-11	-0.0217198	-0.00161882	NA	SE_PE
chr7	101517752	101518899	1148	5	1.2342e-22	0.000274056	5.29346e-14	1.24533e-11	-0.0292844	-0.010361	CUX1	SE_PE
chr16	56640057	56641373	1317	5	1.7362e-18	0.00117422	1.07752e-08	1.46832e-11	0.0252867	0.00114251	NA	SE_PE
chr1	178252770	178253267	498	2	1.51945e-15	9.90876e-05	1.04073e-12	1.47778e-11	0.0260197	0.0134644	RASAL2	SE_PE
chr6	106818756	106819515	760	2	3.80102e-16	0.000159058	1.04073e-12	1.49295e-11	-0.0172952	-0.00893563	NA	SE_PE
chr4	113172257	113172598	342	2	2.01613e-14	6.07454e-06	1.46392e-12	1.73568e-11	-0.0272013	-0.0141549	AP1AR	SE_PE
chr3	5027597	5028953	1357	7	9.00919e-23	0.000202435	1.57353e-12	1.88434e-11	0.0252307	0.00748755	NA	SE_PE
chr17	21190370	21192412	2043	8	2.12829e-23	0.000575597	5.14734e-13	1.91676e-11	0.0185171	0.00637161	MAP2K3	SE_PE
chr15	62149079	62149916	838	3	2.39823e-14	1.24568e-11	1.00073e-06	2.08606e-11	-0.0295338	-0.022501	VPS13C	SE_PE
chr5	5146265	5146805	541	5	9.21262e-18	3.92962e-05	1.08402e-11	2.29674e-11	0.0182755	0.0114292	ADAMTS16, CTD-2297D10.1	SE_PE
chr3	48733109	48733950	842	4	2.57547e-19	6.70618e-06	1.78971e-09	2.40388e-11	-0.0268444	-0.0156374	IP6K2	SE_PE
chr16	57145993	57147300	1308	4	1.28738e-17	2.19077e-08	1.51671e-08	2.58189e-11	-0.0235808	-0.012251	CPNE2	SE_PE
chr12	131616937	131617481	545	5	6.61648e-19	8.9163e-09	2.50928e-05	2.59753e-11	0.0110341	0.00642173	GPR133	SE_PE
chr11	57558977	57559965	989	4	8.93614e-19	1.63341e-06	1.34441e-11	2.60824e-11	-0.028061	-0.00440772	TMX2-CTNND1, RP11-691N7.6, CTNND1	SE_PE
chr15	67058859	67059858	1000	2	1.64034e-14	8.15911e-08	6.62892e-12	2.7953e-11	-0.0213343	-0.00783829	SMAD6	SE_PE
chr22	30804749	30805217	469	6	9.3061e-19	3.35009e-07	1.50883e-07	2.81703e-11	-0.029597	-0.0123659	SEC14L2, RNF215	SE_PE
chr2	239870614	239871152	539	2	2.29634e-15	1.61918e-05	2.55774e-12	3.17083e-11	0.0327868	0.0145276	NA	SE_PE
chr2	54800117	54801429	1313	3	3.90822e-15	4.55939e-06	3.29676e-11	3.36658e-11	-0.0340747	-0.00659291	SPTBN1	SE_PE
chr11	32122687	32123448	762	2	5.13823e-16	5.62377e-07	4.7741e-12	3.4669e-11	-0.00694395	-0.00575787	RCN1, RP1-65P5.3	SE_PE
chr4	17068050	17068799	750	2	1.28743e-15	2.89917e-06	3.55839e-12	3.56852e-11	0.0357198	0.0190908	RP11-141E13.1	SE_PE
chr6	25287830	25288445	616	6	1.25421e-19	0.000441986	2.96713e-13	3.69538e-11	-0.0211767	-0.00723259	LRRC16A	SE_PE
chr13	44880206	44880831	626	2	1.49489e-15	1.41543e-06	4.52921e-12	3.95285e-11	0.0145512	0.0064136	NA	SE_PE
chr2	206563299	206566436	3138	6	6.26194e-14	4.53391e-07	1.15157e-09	4.19385e-11	0.0173672	0.00968854	NRP2	SE_PE
chr10	44359161	44359550	390	2	2.03774e-14	0.000182368	3.05406e-12	4.19713e-11	0.0390053	0.0196929	LINC00840	SE_PE
chr15	57308286	57309138	853	2	9.1279e-16	0.000237559	3.05577e-12	4.22235e-11	0.0471873	0.0236258	TCF12	SE_PE
chr6	31138420	31139796	1377	8	1.73326e-22	4.62125e-05	1.26188e-06	4.56168e-11	-0.0159736	-0.00624166	POU5F1	SE_PE
chr11	71804574	71804586	13	2	1.23518e-13	3.28017e-07	8.06639e-12	4.78217e-11	-0.0146288	-0.00883816	LRTOMT, LAMTOR1	SE_PE
chr15	42483216	42483955	740	2	8.86647e-15	3.53791e-09	7.40852e-11	4.88582e-11	-0.0189667	-0.0148783	VPS39	SE_PE
chr11	86262117	86262631	515	2	4.47073e-15	2.81988e-07	9.72096e-12	5.37841e-11	0.037728	0.0203653	RP11-317J19.1, ME3	SE_PE
chr8	125666883	125668387	1505	6	1.72957e-19	0.0311031	2.41316e-13	5.90833e-11	-0.0159941	-0.00568904	MTSS1	SE_PE
chr6	136928645	136929561	917	2	7.12464e-15	0.000203094	4.41755e-12	5.98714e-11	0.0483857	0.0231544	MAP3K5	SE_PE
chr10	73486251	73486801	551	3	2.32546e-15	0.000413725	8.10912e-13	6.64825e-11	0.0235561	0.00961333	CDH23, C10orf105	SE_PE
chrX	9437922	9437997	76	2	1.55327e-13	2.26238e-11	9.3418e-07	6.79948e-11	-0.0213043	-0.0211076	TBL1X	SE_PE
chr1	226916100	226916320	221	2	2.08788e-13	1.6458e-07	1.60791e-11	7.00509e-11	-0.0215269	-0.00777701	ITPKB	SE_PE
chr15	36987427	36988061	635	3	2.50596e-15	0.00305457	8.41203e-13	7.26531e-11	-0.0203454	-0.00802575	C15orf41	SE_PE
chr16	80769383	80770191	809	5	9.511e-23	0.0450389	1.18185e-14	7.28512e-11	-0.0274266	-0.00723416	CDYL2	SE_PE
chr17	7972996	7973689	694	2	1.88676e-15	0.000505726	5.91715e-12	8.04934e-11	-0.0226548	-0.0116541	NA	SE_PE
chr15	59642138	59642565	428	2	5.2414e-14	0.00196365	7.29085e-12	9.93906e-11	0.015704	0.00825962	MYO1E, RP11-356M20.3	SE_PE
chr10	72997126	72997755	630	2	5.43331e-15	2.7096e-05	8.42169e-12	1.00036e-10	-0.0314072	-0.0167205	UNC5B	SE_PE
chr12	12663031	12663353	323	2	9.69526e-14	5.95156e-05	8.9139e-12	1.11187e-10	0.0290922	0.0147497	DUSP16	SE_PE
chr4	100325677	100326030	354	2	5.79774e-14	3.59388e-08	5.93322e-11	1.14421e-10	0.0369688	0.0239272	NA	SE_PE
chr1	201717192	201717654	463	2	3.75627e-14	0.000131904	8.84634e-12	1.14506e-10	0.0307498	0.0154114	NAV1, IPO9-AS1	SE_PE
chr15	49429402	49430666	1265	3	1.70088e-15	1.44971e-05	2.71781e-11	1.22953e-10	-0.0161232	-0.00821993	COPS2, Y_RNA	SE_PE
chr8	38794254	38795218	965	4	1.11346e-18	0.0331836	2.15927e-13	1.34484e-10	-0.0116262	-0.00227542	PLEKHA2	SE_PE
chr8	17394438	17396139	1702	6	7.91149e-20	0.0243089	1.94967e-11	1.37408e-10	-0.031001	-0.0097451	SLC7A2	SE_PE
chr13	99969116	99969273	158	2	1.68854e-13	6.01947e-11	3.62985e-07	1.43472e-10	0.02894	0.0268395	UBAC2	SE_PE
chr2	238110829	238111355	527	2	1.04541e-12	6.27103e-11	4.46746e-07	1.54533e-10	0.0340437	0.0261866	NA	SE_PE
chr4	48560866	48560881	16	2	3.34874e-13	2.21617e-05	1.38993e-11	1.56368e-10	-0.0280743	-0.0156947	FRYL	SE_PE
chr3	112095926	112096801	876	2	1.79844e-14	0.000491555	1.21535e-11	1.60337e-10	-0.0150896	-0.00758296	NA	SE_PE
chr12	120116577	120117313	737	3	3.23973e-16	0.00022044	3.90803e-11	1.71568e-10	-0.0267694	-0.0130604	PRKAB1	SE_PE
chr2	109211017	109211667	651	2	9.73853e-15	1.60108e-06	2.39667e-11	1.72275e-10	0.0353271	0.0214347	LIMS1	SE_PE
chr8	25101786	25101815	30	2	3.25552e-12	9.37553e-07	3.22414e-11	1.96739e-10	-0.0398175	-0.0231966	DOCK5	SE_PE
chr18	3305544	3306098	555	2	3.84367e-16	0.00197955	1.60135e-11	2.11794e-10	0.0442452	0.021738	RP11-838N2.5	SE_PE
chr6	15358299	15359091	793	2	1.13787e-13	5.47716e-09	6.03304e-10	2.32854e-10	-0.0167497	-0.0113215	JARID2	SE_PE
chr15	65863758	65864617	860	3	1.00366e-18	0.00940967	1.8696e-12	2.33025e-10	-0.0490694	-0.0164678	PTPLAD1	SE_PE
chr2	219161722	219161826	105	2	5.30506e-13	7.72199e-10	5.05788e-09	2.34617e-10	-0.0215335	-0.0174344	PNKD	SE_PE
chr3	32474566	32474793	228	2	4.69605e-13	2.47638e-08	2.01133e-10	2.34879e-10	-0.0191549	-0.00688076	CMTM7	SE_PE
chr2	28903667	28904455	789	3	3.11341e-17	0.00157375	2.63423e-12	2.41263e-10	-0.00823922	-0.000568846	NA	SE_PE
chr1	16345293	16346434	1142	7	4.01835e-19	0.0126109	3.76119e-14	2.50901e-10	0.0244003	0.0041894	CLCNKA, HSPB7	SE_PE
chr10	103698992	103699807	816	3	1.43666e-15	4.56608e-06	1.7246e-11	2.58374e-10	0.0327938	0.0123964	C10orf76	SE_PE
chr6	166980629	166981042	414	2	9.805e-14	3.02513e-07	6.86021e-11	2.68138e-10	0.0284531	0.0185963	RPS6KA2	SE_PE
chr3	14326090	14327253	1164	3	5.38212e-17	4.04165e-05	9.94338e-12	2.7133e-10	-0.0214186	-0.00768419	RP11-536I6.2	SE_PE
chr15	45415994	45416372	379	2	1.25859e-14	5.59762e-05	2.4506e-11	2.8538e-10	-0.0182581	-0.0107483	DUOXA1	SE_PE
chr10	30020120	30020140	21	2	1.48635e-12	1.40335e-08	4.07387e-10	2.91475e-10	-0.0290362	-0.0225095	SVIL	SE_PE
chr3	156854187	156855093	907	2	6.97572e-14	5.40367e-06	3.60798e-11	3.08701e-10	-0.0133544	-0.00599925	NA	SE_PE
chr5	73208988	73209024	37	2	2.89492e-12	2.9691e-07	8.48562e-11	3.15454e-10	-0.0189498	-0.0143307	ARHGEF28	SE_PE
chr12	124875481	124876650	1170	5	1.0186e-18	4.8393e-05	3.363e-09	3.23757e-10	0.0353607	0.0150267	NCOR2	SE_PE
chr15	45723310	45725895	2586	8	1.09114e-19	1.40806e-05	9.77581e-08	3.46461e-10	-0.0145892	-0.00583174	C15orf48, MIR147B, RP11-519G16.5	SE_PE
chr8	124584964	124585573	610	2	2.9908e-14	6.75963e-06	3.99036e-11	3.49972e-10	-0.0242844	-0.0132627	NA	SE_PE
chr2	65613591	65614530	940	2	2.21876e-12	5.48133e-09	1.20907e-09	3.54982e-10	-0.0228774	-0.013612	SPRED2	SE_PE
chr20	39190789	39191619	831	2	4.06503e-14	2.38348e-05	3.38794e-11	3.56855e-10	0.0296172	0.0152487	NA	SE_PE
chr6	4610696	4610744	49	2	4.07817e-13	3.97877e-09	1.6649e-09	3.57707e-10	0.0181043	0.0108264	NA	SE_PE
chr3	182981632	182982242	611	3	2.5273e-14	0.000232719	6.03583e-12	3.68033e-10	-0.0219718	-0.0107255	B3GNT5, MCF2L2	SE_PE
chr2	173786457	173787028	572	2	7.22841e-14	1.09329e-08	7.29667e-10	3.75177e-10	0.0231705	0.0188066	RAPGEF4	SE_PE
chr2	235961352	235962605	1254	5	2.31926e-18	0.000135055	1.1687e-10	3.87632e-10	-0.0299462	-0.0105733	SH3BP4	SE_PE
chr15	86123481	86125255	1775	6	8.51927e-16	5.10334e-05	4.84468e-10	3.89868e-10	-0.0298983	-0.0117868	AKAP13	SE_PE
chr12	26125772	26126393	622	3	1.69173e-13	4.99573e-05	5.46454e-10	3.92344e-10	0.0114215	0.0068847	RASSF8	SE_PE
chr14	31727551	31727960	410	2	1.60298e-13	4.65168e-05	3.83122e-11	4.25865e-10	-0.0102219	-0.00327227	RP11-596D21.1, Y_RNA	SE_PE
chr1	206941464	206942346	883	2	6.77284e-14	0.00133468	3.38794e-11	4.33441e-10	0.0223992	0.010747	IL10	SE_PE
chr12	46949341	46951522	2182	4	1.04092e-16	9.00066e-06	7.25625e-11	4.41301e-10	0.0211354	0.00134768	RP11-446N19.1	SE_PE
chr10	81045939	81046551	613	4	2.19202e-15	0.000917502	1.49574e-10	4.58118e-10	0.0282265	0.0103243	ZMIZ1	SE_PE
chr12	27727207	27727640	434	2	1.88697e-13	7.17591e-05	4.03791e-11	4.6249e-10	0.0344171	0.0174794	PPFIBP1	SE_PE
chr3	55001120	55002570	1451	6	1.1724e-21	0.317928	1.77572e-14	4.75907e-10	0.0214699	0.00402695	CACNA2D3	SE_PE
chr8	41894281	41895100	820	2	5.45598e-14	7.45998e-05	4.27655e-11	4.89234e-10	-0.00660495	-0.00395934	KAT6A	SE_PE
chr16	48492439	48493052	614	2	4.9523e-14	5.89401e-05	4.36313e-11	4.89726e-10	0.0317932	0.015249	NA	SE_PE
chr10	45458010	45459700	1691	3	5.53121e-17	0.00586011	4.85853e-12	5.29562e-10	-0.0300985	-0.0110378	RASSF4	SE_PE
chr8	40029947	40030507	561	2	2.08172e-14	1.77955e-05	5.50021e-11	5.35617e-10	0.0458698	0.0211346	RP11-470M17.2	SE_PE
chr8	129129195	129129211	17	2	7.11358e-12	5.43608e-07	1.36507e-10	5.53748e-10	-0.0125445	-0.00789088	NA	SE_PE
chr10	5339609	5339754	146	2	3.12617e-12	1.75113e-07	2.23709e-10	5.56842e-10	-0.0159361	-0.0113179	NA	SE_PE
chr10	114816211	114816714	504	2	1.20959e-13	1.34946e-05	5.9928e-11	5.57553e-10	0.0252819	0.0163001	TCF7L2	SE_PE
chr15	25982360	25982864	505	3	1.51609e-16	9.1826e-08	3.57819e-09	5.60996e-10	-0.025234	-0.0113139	ATP10A	SE_PE
chr2	20738909	20739982	1074	3	1.51253e-15	0.000200138	2.34484e-11	5.70424e-10	-0.0340912	-0.0156594	NA	SE_PE
chr5	121645128	121645297	170	2	5.35464e-12	2.24499e-05	5.78849e-11	5.77226e-10	-0.0392582	-0.0201246	NA	SE_PE
chr20	45989084	45989595	512	2	1.16545e-13	8.49828e-08	3.88656e-10	6.31014e-10	0.0329841	0.0185865	NA	SE_PE
chr1	68189397	68189919	523	2	9.33672e-14	0.000232737	5.68901e-11	6.81444e-10	0.0222807	0.0117146	GNG12	SE_PE
chr5	73399136	73399693	558	4	1.0733e-16	0.0257739	9.31486e-13	6.97826e-10	-0.0195237	-0.00332571	NA	SE_PE
chr21	35320017	35320667	651	4	3.40429e-19	0.00858734	1.72312e-12	7.63571e-10	0.0221778	0.00738284	LINC00649	SE_PE
chr2	10525765	10526453	689	2	1.10668e-14	2.55559e-06	1.22666e-10	7.65299e-10	0.0260506	0.0145066	HPCAL1	SE_PE
chr2	228375421	228376264	844	2	4.40747e-14	4.65878e-06	1.31227e-10	9.23538e-10	-0.0125136	-0.0101194	AGFG1	SE_PE
chr2	43358343	43358521	179	2	1.01776e-11	3.46155e-06	1.43555e-10	9.35976e-10	0.0218414	0.0133332	NA	SE_PE
chr6	27865980	27866735	756	2	9.4147e-14	0.00257693	7.55689e-11	9.39739e-10	-0.0250542	-0.0125023	NA	SE_PE
chr12	12874288	12874295	8	2	4.41272e-12	1.76092e-08	2.2706e-09	9.74867e-10	-0.0375956	-0.0280513	CDKN1B	SE_PE
chr19	858760	859983	1224	9	1.23228e-17	0.81662	1.04588e-16	1.01681e-09	-0.0300779	-0.00285836	CFD	SE_PE
chr3	196156760	196157488	729	2	5.19458e-15	3.66182e-05	1.0222e-10	1.02367e-09	-0.0155434	-0.00722498	UBXN7	SE_PE
chr12	115371590	115371893	304	2	4.5753e-12	2.26366e-05	1.09093e-10	1.02401e-09	0.0390489	0.020655	NA	SE_PE
chr13	41077833	41078558	726	2	2.54211e-14	8.95212e-05	9.33499e-11	1.02416e-09	0.0252073	0.0123304	NA	SE_PE
chr14	69093204	69093805	602	2	2.8325e-14	0.000142574	9.20982e-11	1.04453e-09	0.0299543	0.0153364	RAD51B	SE_PE
chr6	22113460	22113516	57	2	4.29039e-12	4.28065e-10	1.74305e-06	1.07238e-09	0.0330083	0.0274709	CASC15	SE_PE
chr1	9460204	9460830	627	3	7.67544e-16	2.07548e-05	1.20842e-10	1.14777e-09	0.0249081	0.010813	NA	SE_PE
chr7	134603932	134603944	13	2	1.13094e-11	5.07885e-07	3.67872e-10	1.17997e-09	-0.0149812	-0.00862519	CALD1	SE_PE
chr11	35343756	35343789	34	2	4.25474e-11	1.27473e-05	1.43793e-10	1.20332e-09	0.0296827	0.0171078	SLC1A2	SE_PE
chr15	68878828	68879032	205	2	6.40575e-12	1.08464e-05	1.50061e-10	1.21612e-09	0.0221555	0.0133674	CORO2B	SE_PE
chr11	2163299	2165136	1838	8	1.01658e-24	0.0628786	2.63783e-14	1.26943e-09	0.0278358	0.00404705	IGF2-AS, IGF2, INS-IGF2	SE_PE
chr2	85908284	85908875	592	2	2.12915e-13	4.65935e-05	1.31707e-10	1.32388e-09	0.0440793	0.0225952	NA	SE_PE
chr4	5570187	5570715	529	5	2.50509e-17	0.0255941	1.08042e-12	1.52238e-09	-0.0276828	-0.00480024	EVC2	SE_PE
chr11	35310041	35311522	1482	3	3.90169e-16	0.10594	1.30565e-11	1.52369e-09	0.0272415	0.0093436	SLC1A2	SE_PE
chr11	12561215	12561320	106	2	1.64037e-12	5.51554e-10	7.89387e-06	1.63779e-09	0.0280281	0.0236568	RP11-51B23.3	SE_PE
chr10	63875703	63875970	268	4	1.6063e-13	0.00833432	5.17667e-12	1.72993e-09	-0.0127721	-0.0031913	NA	SE_PE
chr11	63869793	63871823	2031	10	2.49745e-26	0.0789348	1.36146e-13	1.75271e-09	0.0333162	0.00660684	RP11-21A7A.2, FLRT1, MACROD1	SE_PE
chr8	117363782	117364688	907	2	7.08498e-13	0.000115702	1.99089e-10	2.10687e-09	0.0364245	0.01973	NA	SE_PE
chr5	149852666	149853625	960	2	1.28615e-12	1.79593e-05	2.55693e-10	2.11343e-09	0.0144775	0.0058085	NA	SE_PE
chr5	73938574	73939283	710	2	2.12097e-13	5.54246e-05	2.28726e-10	2.22991e-09	0.0427362	0.021156	HEXB	SE_PE
chr6	20565154	20566024	871	2	4.35944e-12	6.35728e-08	3.07915e-09	2.27338e-09	0.0232276	0.0193702	CDKAL1	SE_PE
chr15	71094688	71095285	598	5	1.21107e-15	7.61649e-05	2.97284e-06	2.28293e-09	0.0250964	0.0111209	RPL29P30	SE_PE
chr14	62052478	62053557	1080	4	7.78148e-17	0.000229443	2.80662e-11	2.3195e-09	0.0308071	0.00197807	RP11-47I22.4, RP11-47I22.3	SE_PE
chr1	203526553	203527830	1278	4	1.78124e-14	0.000194421	2.99384e-10	2.32945e-09	0.0482122	0.0180447	NA	SE_PE
chr13	40924484	40925154	671	4	1.60298e-13	0.0581774	3.9197e-12	2.37475e-09	-0.013501	-0.00170121	NA	SE_PE
chr6	108909893	108910772	880	4	2.87779e-15	1.88621e-06	1.47948e-06	2.38853e-09	-0.0279604	-0.0098048	FOXO3	SE_PE
chr5	14429386	14429708	323	2	2.36054e-12	2.24589e-09	2.30514e-07	2.48797e-09	-0.0176718	-0.013823	TRIO	SE_PE
chr22	43117775	43118522	748	3	1.7455e-17	0.00978412	3.49627e-11	2.97876e-09	0.0344711	0.0104845	NA	SE_PE
chr3	141205007	141205767	761	8	1.97267e-25	0.614094	2.9953e-15	3.06627e-09	0.0324826	0.00494817	NA	SE_PE
chr11	61772128	61772344	217	2	2.38478e-11	3.85911e-06	5.87978e-10	3.12483e-09	0.0345075	0.0181961	NA	SE_PE
chr11	19798397	19799633	1237	10	1.16609e-19	0.105897	4.33517e-09	3.26464e-09	0.0186411	0.00227799	NAV2	SE_PE
chr1	201438757	201439578	822	3	3.82209e-19	0.00173742	4.93303e-11	3.3245e-09	-0.0222673	-0.00875728	NA	SE_PE
chr4	141622275	141622957	683	3	9.24356e-14	1.28423e-06	1.82756e-07	3.33917e-09	-0.0107646	-0.00640118	TBC1D9	SE_PE
chr3	195003826	195004826	1001	3	9.80482e-14	1.11009e-06	2.34073e-06	3.52553e-09	-0.0139929	-0.00911238	ACAP2	SE_PE
chr2	201992999	201994096	1098	5	1.22135e-13	0.0223478	1.82846e-12	3.6223e-09	0.0379012	0.0102065	CFLAR	SE_PE
chr2	11894060	11894464	405	2	3.53263e-12	3.08569e-06	8.17705e-10	3.85569e-09	0.0381764	0.0147224	LPIN1	SE_PE
chr12	6604190	6605071	882	2	1.66444e-13	1.5813e-05	5.24717e-10	3.87585e-09	-0.0216543	-0.00828171	NCAPD2	SE_PE
chr14	61979890	61980811	922	2	9.35911e-13	0.000735506	3.65168e-10	4.11979e-09	-0.0181899	-0.00882515	PRKCH	SE_PE
chr10	65030325	65030562	238	3	2.54148e-12	0.0035081	8.3954e-11	4.13611e-09	0.0147983	0.00574438	JMJD1C	SE_PE
chr12	113684389	113684629	241	2	6.97501e-11	0.000918486	3.67058e-10	4.169e-09	-0.0212625	-0.0107708	TPCN1	SE_PE
chr21	40451371	40451926	556	2	1.69882e-12	0.000205207	4.81561e-10	4.98693e-09	0.0324458	0.0172631	NA	SE_PE
chr7	46785011	46785553	543	3	6.4598e-13	0.000119974	4.30643e-10	5.05853e-09	0.039843	0.0167989	AC011294.3	SE_PE
chr16	46797340	46797622	283	3	2.92929e-11	0.0090701	6.10846e-11	5.42453e-09	-0.0209234	-0.00760331	MYLK3	SE_PE
chr9	140702993	140703637	645	3	9.45257e-16	0.0171183	5.84235e-11	5.48781e-09	-0.0278838	-0.00929951	EHMT1	SE_PE
chr13	40714200	40714464	265	2	1.42273e-11	9.01697e-09	1.29924e-07	5.49129e-09	0.0177535	0.0137365	NA	SE_PE
chr11	120187747	120187999	253	2	8.58629e-11	0.00131442	4.97209e-10	5.6109e-09	-0.0109214	-0.00587573	POU2F3	SE_PE
chr20	4536278	4536509	232	2	1.91253e-11	4.52145e-09	5.58298e-07	5.76632e-09	0.0271657	0.0237641	NA	SE_PE
chr7	151858956	151860448	1493	3	5.38042e-15	0.00287302	1.17709e-10	5.81841e-09	-0.0195318	-0.00692635	KMT2C	SE_PE
chr12	66240055	66240388	334	2	8.58961e-12	3.87308e-07	3.68407e-09	5.85749e-09	-0.010177	-0.00977703	HMGA2	SE_PE
chr11	67309816	67310455	640	2	8.21312e-13	0.000624509	5.52149e-10	6.04484e-09	-0.0225252	-0.0116305	NA	SE_PE
chr15	96811889	96812418	530	2	2.08684e-12	1.72117e-05	8.78551e-10	6.14777e-09	0.0330687	0.0205827	NR2F2-AS1	SE_PE
chr12	102182434	102183148	715	3	2.05949e-14	0.0113374	8.71908e-11	6.72969e-09	-0.0122252	-0.0040167	GNPTAB	SE_PE
chr10	106088702	106090233	1532	8	1.14468e-16	0.00998213	2.53113e-12	6.83358e-09	-0.021457	-0.00036915	ITPRIP	SE_PE
chr9	97544885	97545827	943	4	9.15629e-18	0.0347743	2.68827e-11	6.94731e-09	0.0398806	0.0121979	C9orf3	SE_PE
chr6	7561844	7562821	978	4	1.78374e-15	0.0133726	2.48211e-11	7.1744e-09	-0.0099719	-0.0011031	DSP	SE_PE
chr2	100495871	100497020	1150	3	6.86623e-13	0.00287324	2.02958e-10	7.35073e-09	0.0181159	0.00853041	AFF3	SE_PE
chr22	34269310	34269421	112	2	2.15456e-11	3.47607e-06	1.76532e-09	7.40761e-09	-0.022945	-0.0149163	LARGE	SE_PE
chr17	64488849	64489560	712	2	7.04605e-13	4.29633e-05	9.13649e-10	7.46704e-09	0.0248115	0.0108989	PRKCA	SE_PE
chr2	3175600	3176751	1152	5	1.60444e-15	0.000908011	3.67183e-10	7.56075e-09	-0.0333497	-0.00783366	NA	SE_PE
chr1	149978715	149979253	539	3	4.00356e-13	2.33163e-05	6.22261e-10	7.75429e-09	-0.0155362	-0.00481659	OTUD7B	SE_PE
chr12	48231125	48231137	13	2	1.11954e-10	5.33874e-06	1.74363e-09	8.28652e-09	-0.0118955	-0.00660622	RP5-1057I20.2	SE_PE
chr10	128110093	128110778	686	6	1.48852e-16	0.000138844	8.13161e-11	8.39627e-09	0.0265778	0.00863566	LINC00601	SE_PE
chr14	68050779	68052311	1533	4	3.96706e-14	0.0307368	1.67878e-11	8.46472e-09	-0.0154972	-0.00362588	PLEKHH1, PIGH	SE_PE
chr6	170125165	170127025	1861	9	2.27966e-21	0.866149	3.28441e-15	8.52066e-09	-0.0217325	-0.00192865	RP1-266L20.4, RP1-266L20.2	SE_PE
chr8	110562312	110563678	1367	3	1.64037e-12	0.000135656	9.70915e-10	1.03302e-08	-0.0156584	-0.00592105	EBAG9	SE_PE
chr2	8472126	8472829	704	3	7.07096e-13	1.10285e-05	4.23112e-08	1.05577e-08	-0.0145128	-0.00873462	LINC00299	SE_PE
chr2	218112261	218115006	2746	6	7.25665e-11	1.80745e-06	1.88639e-07	1.05695e-08	0.0150895	-0.000837172	NA	SE_PE
chr9	131102022	131103210	1189	9	1.46505e-19	0.0236876	3.02914e-12	1.07328e-08	-0.0365811	-0.00672578	SLC27A4	SE_PE
chr2	74165521	74166092	572	2	3.23607e-12	0.000193411	1.15812e-09	1.11282e-08	-0.00780393	-0.00529832	DGUOK	SE_PE
chr14	70119254	70119857	604	2	3.38577e-12	0.00240219	1.03194e-09	1.13606e-08	0.024347	0.0129624	KIAA0247	SE_PE
chr2	68053187	68053707	521	2	5.63807e-12	2.15257e-05	1.76283e-09	1.16804e-08	0.0375354	0.020421	NA	SE_PE
chr10	73003572	73004558	987	3	1.17372e-12	2.83576e-06	5.78093e-08	1.16961e-08	-0.0194005	-0.0123757	UNC5B	SE_PE
chr11	111649151	111650094	944	3	2.14984e-14	8.40631e-05	1.37047e-09	1.17085e-08	-0.0195394	-0.00490073	NA	SE_PE
chr5	131605459	131605617	159	2	4.35775e-11	0.000556582	1.14209e-09	1.18754e-08	0.0277736	0.0144206	PDLIM4, P4HA2	SE_PE
chr6	4491606	4492029	424	2	3.73495e-12	3.26482e-05	1.68043e-09	1.21546e-08	-0.0266181	-0.0126033	NA	SE_PE
chr17	48986020	48986529	510	2	6.41303e-12	1.70746e-05	2.04765e-09	1.26249e-08	-0.0231181	-0.0133679	TOB1-AS1	SE_PE
chr22	38564163	38564303	141	3	2.08459e-11	2.44981e-05	1.45952e-07	1.27165e-08	-0.0167529	-0.0108513	PLA2G6	SE_PE
chr11	3836728	3837911	1184	4	6.99461e-15	0.0237912	2.74726e-11	1.27734e-08	-0.0259433	-0.00665012	PGAP2	SE_PE
chr5	34494278	34494483	206	2	2.54965e-10	6.12973e-05	1.66859e-09	1.34294e-08	0.0323479	0.0165511	NA	SE_PE
chr3	42946216	42947565	1350	8	7.0267e-21	0.0627174	2.52516e-08	1.3587e-08	-0.0202274	-0.000870028	RP11-141M3.5, KRBOX1, KRBOX1, ZNF662	SE_PE
chr14	53389611	53390796	1186	3	4.6994e-11	8.28411e-06	2.78534e-08	1.36003e-08	0.0166229	0.00109394	FERMT2	SE_PE
chr10	73625109	73625768	660	2	3.59885e-12	0.000182008	1.47225e-09	1.37728e-08	0.0138706	0.00633486	NA	SE_PE
chr17	76175611	76176190	580	2	4.46514e-12	1.25366e-05	2.51866e-09	1.39754e-08	0.0267839	0.0169675	TK1	SE_PE
chr10	14590662	14591990	1329	7	9.52527e-17	0.434938	1.27616e-13	1.46762e-08	-0.0335261	-0.00505059	FAM107B	SE_PE
chr6	90845604	90846822	1219	3	1.27153e-11	1.57755e-05	1.9452e-09	1.54918e-08	0.0237988	0.0063811	BACH2	SE_PE
chr12	42628089	42629138	1050	3	9.40429e-12	0.000480565	4.67748e-10	1.58342e-08	-0.0240976	-0.00826193	YAF2	SE_PE
chr1	46986372	46987370	999	3	1.25304e-11	0.0254473	1.78896e-10	1.59468e-08	0.034553	0.0118757	NA	SE_PE
chr6	167571172	167571803	632	5	6.60405e-15	0.0371763	7.9834e-12	1.68494e-08	-0.0206084	-0.00539379	TCP10L2, GPR31	SE_PE
chr2	10884295	10884306	12	2	2.19876e-11	2.04376e-07	3.02405e-08	1.73719e-08	-0.0164981	-0.00881627	ATP6V1C2	SE_PE
chr6	114292802	114293633	832	3	3.46632e-17	0.000297329	7.00502e-10	1.84157e-08	-0.0142158	-0.00295699	RP3-399L15.3, HDAC2	SE_PE
chr8	131401332	131401571	240	2	2.87888e-10	8.65102e-05	2.31465e-09	1.889e-08	-0.0248483	-0.0150507	ASAP1	SE_PE
chr12	131300783	131301107	325	2	6.62475e-12	0.00086922	1.83594e-09	1.89349e-08	-0.00968734	-0.00411888	STX2	SE_PE
chr12	125110205	125111063	859	4	2.95735e-13	0.0258102	4.6496e-11	2.02131e-08	-0.0338616	-0.00717213	NA	SE_PE
chr14	77425779	77425830	52	2	2.91673e-11	7.39555e-09	2.94467e-05	2.08149e-08	0.024886	0.0225787	NA	SE_PE
chr17	78734663	78735596	934	6	5.70361e-15	0.000215939	8.79895e-07	2.11039e-08	0.0266059	0.00991626	RPTOR	SE_PE
chr2	42542416	42543153	738	2	6.14728e-12	0.0130676	2.04402e-09	2.21327e-08	0.0222476	0.0116171	EML4	SE_PE
chr6	133452255	133453019	765	2	7.54066e-12	0.00112207	2.36147e-09	2.42488e-08	0.0199274	0.0104948	NA	SE_PE
chr17	29982200	29982235	36	2	1.86766e-10	1.89471e-07	6.18232e-08	2.55755e-08	-0.016272	-0.0122253	NA	SE_PE
chr12	52585786	52587109	1324	8	1.11963e-16	0.0294767	8.0433e-08	2.65373e-08	0.0174126	0.00585109	NA	SE_PE
chr11	62194179	62194202	24	2	4.10098e-11	8.64478e-06	6.54392e-09	2.75187e-08	0.0385407	0.0222752	CTD-2531D15.4	SE_PE
chr2	69480691	69481208	518	2	3.44354e-11	8.70188e-08	1.66625e-07	2.77755e-08	0.0237835	0.017315	NA	SE_PE
chr5	158590067	158590712	646	2	9.06529e-12	6.39477e-05	3.88528e-09	2.83881e-08	0.028106	0.0148599	RNF145	SE_PE
chr9	14320403	14321079	677	2	8.62998e-12	5.48857e-05	4.0575e-09	2.86857e-08	0.0332802	0.0187824	RP11-120J1.1, NFIB	SE_PE
chr3	129205070	129205338	269	2	2.66234e-10	3.58926e-05	4.56624e-09	2.92201e-08	0.0265326	0.0160725	IFT122	SE_PE
chr5	75668183	75668979	797	4	1.14625e-13	0.0126856	1.52738e-10	2.96166e-08	-0.0276185	-0.0100286	NA	SE_PE
chr9	124047497	124049158	1662	7	2.78723e-15	0.00586987	7.17972e-08	3.00112e-08	0.0188415	0.00198953	GSN, GSN-AS1	SE_PE
chr13	107031489	107031945	457	2	2.67719e-11	4.42646e-07	3.86898e-08	3.01288e-08	0.0327956	0.0177753	NA	SE_PE
chr10	15202173	15202797	625	3	2.35814e-12	0.0306392	3.68312e-10	3.01644e-08	-0.0175541	-0.00731693	NMT2	SE_PE
chr5	132578576	132579360	785	3	3.17235e-16	0.00148134	7.89817e-10	3.08419e-08	-0.0427114	-0.0176778	FSTL4	SE_PE
chr3	25493807	25494347	541	2	1.36586e-11	1.91222e-06	1.51902e-08	3.09297e-08	-0.0129391	-0.00939223	RARB	SE_PE
chr4	38080474	38080799	326	2	2.57115e-10	0.000372833	3.43707e-09	3.19789e-08	0.017878	0.0106263	TBC1D1	SE_PE
chr13	31619253	31620347	1095	3	6.87072e-12	0.0055542	5.43602e-10	3.24412e-08	0.009526	0.00227819	NA	SE_PE
chr11	33744366	33745446	1081	6	1.90193e-15	0.133242	1.10024e-11	3.46454e-08	0.0349913	0.00697913	CD59	SE_PE
chr3	114790979	114791726	748	3	2.27971e-14	0.00279507	7.75325e-09	3.53976e-08	0.0288344	0.0075077	ZBTB20	SE_PE
chr2	158712427	158713089	663	2	1.2737e-11	2.5989e-05	6.29964e-09	3.56789e-08	0.0322995	0.020207	ACVR1	SE_PE
chr2	97171002	97171949	948	7	2.16332e-15	0.00233529	6.87193e-08	3.56956e-08	0.0176387	0.00513801	NEURL3	SE_PE
chr3	58106772	58107208	437	2	8.1328e-11	0.00088359	3.6461e-09	3.59439e-08	-0.0165501	-0.00821347	FLNB	SE_PE
chr7	7726202	7726748	547	2	2.60192e-11	0.00049903	3.88528e-09	3.66719e-08	-0.0244942	-0.0104803	RPA3-AS1, RPA3	SE_PE
chr10	15014309	15014525	217	3	5.13117e-11	6.67846e-05	3.59026e-09	3.70787e-08	-0.0198977	-0.010267	MEIG1	SE_PE
chr6	16729051	16729610	560	2	2.45316e-11	0.00066328	3.92926e-09	3.78402e-08	0.022824	0.0120632	ATXN1	SE_PE
chr1	8180911	8181647	737	4	1.72463e-14	0.000478842	1.45028e-07	3.97369e-08	0.0259772	0.00982332	RP11-431K24.1	SE_PE
chr1	204570424	204571258	835	3	2.96931e-12	6.17892e-06	1.55476e-08	4.21514e-08	-0.0227534	-0.0132597	NA	SE_PE
chr20	48895510	48895688	179	2	1.66879e-09	0.00644783	4.05685e-09	4.22635e-08	-0.0233645	-0.011871	RP11-290F20.3	SE_PE
chr7	148544468	148545162	695	2	1.71076e-11	2.76379e-05	8.025e-09	4.42859e-08	-0.0307995	-0.0162432	EZH2	SE_PE
chr9	115516495	115517223	729	2	1.76617e-11	0.000413172	5.08171e-09	4.61505e-08	0.020485	0.0105708	SNX30	SE_PE
chr2	234180471	234181267	797	2	1.52827e-12	0.000309183	5.36339e-09	4.70994e-08	-0.0217759	-0.0114927	ATG16L1	SE_PE
chr5	146834257	146835079	823	2	1.51086e-12	0.000272098	5.65013e-09	4.86846e-08	-0.0129581	-0.00590821	DPYSL3	SE_PE
chr15	75397468	75398077	610	2	2.38742e-11	0.000176286	6.01331e-09	4.87838e-08	0.0227364	0.00968016	PPCDC	SE_PE
chr10	28896050	28897166	1117	4	1.37931e-11	0.00456939	2.66504e-10	5.03953e-08	-0.0146204	-0.00462459	WAC	SE_PE
chr1	85036298	85037040	743	2	2.0239e-11	0.00113287	5.25414e-09	5.11992e-08	0.0269488	0.0137119	CTBS	SE_PE
chr8	131329960	131330249	290	2	3.54301e-10	2.70485e-05	9.69367e-09	5.15177e-08	0.024892	0.0102305	ASAP1	SE_PE
chr7	102574105	102574504	400	5	1.34423e-12	0.362855	2.41057e-11	5.32549e-08	-0.0333561	-0.0099271	LRRC17, FBXL13	SE_PE
chr5	35857130	35858063	934	2	3.6173e-11	1.80806e-06	3.46434e-08	5.40853e-08	0.0207262	0.015848	IL7R	SE_PE
chr17	48202673	48203188	516	2	1.63783e-11	0.00125591	5.58416e-09	5.44837e-08	-0.0111814	-0.00569812	SAMD14	SE_PE
chr1	20218923	20219630	708	2	2.20328e-11	0.00134317	5.81568e-09	5.67796e-08	-0.0213311	-0.0107947	OTUD3	SE_PE
chr12	125076771	125077179	409	2	8.39933e-11	5.29281e-06	2.05935e-08	5.69052e-08	0.0195328	0.0132753	NA	SE_PE
chr15	89428192	89428479	288	2	7.41661e-10	0.000264981	6.74757e-09	5.6953e-08	-0.0243096	-0.0147589	HAPLN3	SE_PE
chr12	50595104	50596591	1488	7	4.82455e-17	0.226828	8.25235e-12	6.73459e-08	0.0198968	0.00413155	LIMA1	SE_PE
chr8	70090456	70091194	739	3	6.62475e-12	0.000641741	7.15772e-09	6.78867e-08	0.0376466	0.0180279	NA	SE_PE
chr8	13191645	13192156	512	2	5.58363e-11	9.73258e-06	2.20101e-08	7.38445e-08	0.0217379	0.0143491	DLC1	SE_PE
chr7	90253718	90254267	550	3	2.22575e-12	0.0402747	2.0618e-09	7.55419e-08	0.0408874	0.0153034	CDK14	SE_PE
chr1	857657	858547	891	3	6.97952e-12	0.000606733	2.59928e-09	7.68607e-08	0.0170987	0.00340387	NA	SE_PE
chr11	111692315	111692743	429	3	1.53336e-10	0.0386686	1.26953e-09	8.03698e-08	-0.0231695	-0.00879387	ALG9, ALG9, ALG9-IT1	SE_PE
chr4	186695899	186696871	973	4	7.31564e-14	0.0372527	3.48153e-10	8.16481e-08	0.0247362	0.00790168	SORBS2	SE_PE
chr2	38003221	38003833	613	2	1.13266e-11	0.00233872	8.39252e-09	8.19641e-08	0.0307794	0.0139276	NA	SE_PE
chr2	144841354	144842144	791	2	4.87506e-11	0.000137663	1.17321e-08	8.4766e-08	0.0146416	0.0080004	GTDC1	SE_PE
chr11	129830237	129830471	235	2	1.99228e-09	0.000277152	1.06556e-08	8.62661e-08	0.0239314	0.0125726	PRDM10	SE_PE
chr17	76818733	76820132	1400	6	1.02128e-14	0.00390006	1.55867e-06	8.67595e-08	0.0165029	0.00667483	USP36	SE_PE
chr12	28125673	28127353	1681	5	4.23984e-15	0.00100532	6.32396e-06	9.29336e-08	0.0253645	0.0106302	NA	SE_PE
chr5	65097417	65097560	144	2	7.4953e-10	1.48437e-06	8.87325e-08	9.30102e-08	-0.0156181	-0.0147765	NLN	SE_PE
chr14	69087011	69087737	727	2	4.69939e-11	8.42349e-05	1.45131e-08	9.31447e-08	0.0292842	0.0154141	RAD51B	SE_PE
chr5	122736095	122736203	109	2	6.08511e-09	0.000782082	1.0565e-08	9.52738e-08	-0.0129109	-0.0064611	CEP120	SE_PE
chr2	165766169	165767106	938	3	3.60403e-13	0.0017403	2.60668e-09	9.88426e-08	-0.0135606	-0.00565867	SLC38A11	SE_PE
chr20	25204045	25204655	611	2	1.35717e-11	0.000313176	1.22447e-08	9.92062e-08	0.0285334	0.0152129	ENTPD6	SE_PE
chr2	27943136	27943426	291	2	1.64653e-09	0.00166013	1.05464e-08	9.99124e-08	0.0125784	0.00616965	NA	SE_PE
chr3	193859210	193859889	680	3	2.811e-14	0.0268947	1.41358e-09	1.01672e-07	0.0152492	0.00529143	NA	SE_PE
chr6	157137784	157137791	8	2	4.09809e-10	4.53257e-08	2.18473e-05	1.0176e-07	-0.0116951	-0.0114502	ARID1B	SE_PE
chr12	110788669	110789187	519	2	1.23291e-10	0.00035072	1.26435e-08	1.03527e-07	-0.0101562	-0.00480616	ATP2A2	SE_PE
chr1	19767194	19768096	903	2	1.29267e-10	0.000678025	1.53043e-08	1.32023e-07	0.0192781	0.00896259	CAPZB	SE_PE
chr4	72055457	72056209	753	2	6.80046e-11	0.00407163	1.37578e-08	1.32732e-07	-0.0233588	-0.0116388	SLC4A4	SE_PE
chr13	30156486	30157049	564	2	1.06764e-09	7.66617e-08	1.04305e-05	1.33184e-07	-0.0207663	-0.015483	SLC7A1	SE_PE
chr15	70877277	70878202	926	6	5.71468e-16	0.138881	6.00049e-11	1.42178e-07	0.0213387	0.00519488	NA	SE_PE
chr13	49305540	49306387	848	2	1.23727e-10	0.00021395	1.9585e-08	1.42531e-07	0.0342737	0.0189018	NA	SE_PE
chr15	69714414	69715469	1056	4	4.15241e-14	0.0852774	7.37061e-10	1.55608e-07	-0.0193326	-0.00570572	KIF23	SE_PE
chr2	206627521	206628355	835	3	9.4414e-17	0.00203494	4.6489e-09	1.57252e-07	0.00600098	0.000315757	NRP2, AC007362.3	SE_PE
chr4	140787316	140787923	608	2	1.18231e-10	0.000387112	2.04894e-08	1.61426e-07	-0.0194442	-0.00670886	MAML3	SE_PE
chr12	791827	792277	451	2	4.69207e-12	3.22247e-05	3.86898e-08	1.662e-07	-0.0217141	-0.0126055	RP11-218M22.2	SE_PE
chr16	23420385	23421564	1180	3	2.63338e-08	1.45796e-05	9.50211e-06	1.7237e-07	-0.0244544	-0.0116118	COG7	SE_PE
chr2	102410238	102410963	726	2	1.22703e-08	8.1937e-08	2.78071e-05	1.78089e-07	-0.0158916	-0.0152311	MAP4K4	SE_PE
chr5	90576628	90577607	980	6	3.52892e-16	0.000395538	4.19846e-07	1.87635e-07	0.0179833	0.0049518	RP11-213H15.1	SE_PE
chr10	4296406	4297081	676	2	1.28839e-10	0.000116422	3.3801e-08	2.04201e-07	0.00853468	0.00303348	NA	SE_PE
chr3	71221584	71222224	641	2	1.52457e-10	0.00257755	2.35126e-08	2.15289e-07	0.00856613	0.00426747	FOXP1	SE_PE
chr6	122115942	122115989	48	2	1.89223e-09	7.63722e-07	6.59372e-07	2.15951e-07	0.0221323	0.01952	NA	SE_PE
chr5	38467707	38469117	1411	9	1.51945e-15	0.0726402	2.88485e-08	2.16076e-07	0.0269071	0.00754216	CTD-2263F21.1	SE_PE
chr1	230219866	230220668	803	2	1.6994e-10	0.000379854	2.89304e-08	2.18837e-07	0.0199508	0.00827348	GALNT2	SE_PE
chr17	80821566	80822180	615	3	4.23746e-13	0.00657654	5.92947e-09	2.20338e-07	-0.0198119	-0.0080871	TBCD	SE_PE
chr4	146729164	146729642	479	2	2.75544e-10	1.72684e-05	8.05195e-08	2.40948e-07	0.0261716	0.0183569	ZNF827	SE_PE
chr15	93141076	93141779	704	3	1.06278e-11	0.00281928	1.51766e-08	2.49148e-07	-0.00847953	-0.00375488	RP11-386M24.3	SE_PE
chr15	95845612	95845624	13	2	1.77132e-09	1.6025e-07	1.19191e-05	2.50542e-07	0.0148861	0.0102016	CTD-2536I1.1	SE_PE
chr12	57545877	57546663	787	3	1.61908e-10	0.0235348	4.15832e-09	2.5064e-07	0.016283	0.00685303	LRP1	SE_PE
chr4	7651797	7652252	456	4	4.1939e-12	0.00253778	1.41169e-07	2.51228e-07	0.0260776	0.0120007	SORCS2	SE_PE
chr19	6268065	6268276	212	2	2.57497e-09	1.55727e-05	9.14059e-08	2.55462e-07	0.0331102	0.0214056	MLLT1	SE_PE
chr10	121030659	121031392	734	2	1.80699e-10	0.00196285	3.04115e-08	2.69158e-07	0.0237915	0.0124661	GRK5	SE_PE
chr1	66747598	66748057	460	2	8.78746e-10	0.00271398	3.15932e-08	2.8399e-07	0.0252269	0.0128658	PDE4B	SE_PE
chr13	99962835	99964340	1506	3	7.14338e-14	0.015023	5.13009e-09	2.90369e-07	0.0319148	0.011999	UBAC2	SE_PE
chr7	33545173	33545220	48	2	2.45113e-08	0.00249493	3.25729e-08	2.90851e-07	-0.00535901	-0.00284213	BBS9	SE_PE
chr11	3875585	3876248	664	6	3.67881e-13	0.251066	2.14571e-09	2.98865e-07	-0.0198766	-0.00490269	STIM1, AC090587.4, AC090587.5	SE_PE
chr6	30169768	30170340	573	2	2.33226e-12	0.000950522	3.68303e-08	3.02711e-07	-0.0179954	-0.00732426	TRIM26	SE_PE
chr1	32173419	32174260	842	2	1.4785e-10	0.00102292	3.84914e-08	3.17307e-07	0.0192651	0.0108644	NA	SE_PE
chr17	46080118	46080531	414	3	2.45852e-10	0.00163175	1.25246e-08	3.39478e-07	0.0244695	0.0121032	NA	SE_PE
chr5	73927487	73929069	1583	5	9.45063e-12	5.63188e-07	0.00089228	3.49104e-07	0.0215159	0.0164831	ENC1	SE_PE
chr2	120524677	120524715	39	2	1.01275e-08	6.4533e-05	7.73568e-08	3.51649e-07	-0.00371693	-0.00347199	PTPN4	SE_PE
chr7	55254148	55254659	512	2	6.99328e-10	0.00330065	3.97477e-08	3.54872e-07	0.0347131	0.0172398	EGFR, EGFR-AS1	SE_PE
chr2	7171869	7172724	856	8	2.52433e-15	0.000493933	2.07895e-08	3.72533e-07	0.01898	0.00750561	RNF144A	SE_PE
chr8	142238452	142239709	1258	9	4.47073e-15	0.266825	1.66255e-09	3.72945e-07	-0.0199485	-0.00294781	SLC45A4	SE_PE
chr1	19762766	19763000	235	2	1.3194e-08	0.00184641	4.4317e-08	3.79098e-07	0.0413691	0.0209407	CAPZB	SE_PE
chr6	134744165	134744695	531	2	5.68586e-10	0.000470566	5.20723e-08	3.79232e-07	0.0373582	0.019947	NA	SE_PE
chr10	51574776	51575863	1088	5	2.05182e-15	0.00314367	4.62287e-09	3.82745e-07	0.0339097	0.00306303	NCOA4	SE_PE
chr12	129155054	129155801	748	3	5.19356e-11	0.00234661	3.62818e-08	3.86783e-07	-0.0161068	-0.00762137	TMEM132C	SE_PE
chr2	46552621	46553115	495	2	6.82579e-10	0.000915062	4.96862e-08	3.95192e-07	0.0318114	0.016103	EPAS1	SE_PE
chr2	36788026	36790185	2160	5	4.86338e-11	0.0361034	1.64148e-06	3.99916e-07	0.020932	0.00607699	FEZ2	SE_PE
chr2	128262519	128263013	495	2	9.794e-10	0.00392755	4.54639e-08	4.05283e-07	0.0172294	0.00859575	AC010976.2, IWS1	SE_PE
chr16	22296110	22297359	1250	4	1.24564e-12	0.0477163	1.99695e-09	4.25137e-07	-0.0245472	-0.00535993	EEF2K	SE_PE
chr3	31728749	31729018	270	2	1.1615e-08	0.0133961	4.73204e-08	4.34997e-07	-0.0252229	-0.0123517	OSBPL10	SE_PE
chr7	143103550	143104506	957	4	4.15986e-14	0.0058562	1.3206e-08	4.50675e-07	0.0156872	0.00406523	EPHA1	SE_PE
chr14	69002262	69002342	81	2	8.42741e-09	0.000156999	8.14249e-08	4.56576e-07	0.0297116	0.0190662	RAD51B	SE_PE
chr11	76731218	76731589	372	2	4.48996e-09	1.75421e-07	0.000147264	4.57954e-07	0.0295464	0.00078245	ACER3	SE_PE
chr6	15324787	15325557	771	3	1.93328e-10	0.0014475	3.0442e-08	4.58578e-07	0.0304041	0.00925849	JARID2	SE_PE
chr2	20795499	20795912	414	2	2.33775e-09	0.000565513	6.44414e-08	4.69795e-07	0.0280611	0.0154623	HS1BP3	SE_PE
chr14	100446822	100447154	333	2	2.24995e-09	0.000129751	8.93828e-08	4.72444e-07	-0.0126527	-0.00429008	EVL	SE_PE
chr2	1050773	1051469	697	3	2.36706e-10	0.0358579	7.86645e-09	4.74972e-07	0.0182994	0.00571313	SNTG2	SE_PE
chr12	2749304	2750053	750	2	3.69621e-10	0.0129827	5.36931e-08	4.89705e-07	0.0146318	0.00728626	CACNA1C	SE_PE
chr12	8974786	8976064	1279	7	5.61499e-16	0.000271298	1.5033e-05	4.94257e-07	-0.0245143	-0.00753751	A2ML1, A2ML1-AS1	SE_PE
chr8	22545322	22546694	1373	4	5.75523e-12	0.023489	4.94663e-09	4.95673e-07	-0.0292086	-0.00972097	EGR3	SE_PE
chr3	149051031	149052364	1334	8	8.96231e-13	0.476332	8.26985e-12	4.95991e-07	-0.0206581	-0.00517037	RP11-206M11.7, TM4SF18	SE_PE
chr5	135352861	135353227	367	2	3.63941e-09	0.000306427	7.7598e-08	5.01098e-07	0.0199466	0.011074	NA	SE_PE
chr16	57186148	57186762	615	2	1.03888e-09	1.38909e-06	1.70956e-06	5.13823e-07	-0.0269396	-0.0178912	FAM192A	SE_PE
chr11	62646871	62647277	407	3	1.53297e-10	0.0880971	8.85822e-09	5.30722e-07	-0.00821622	-0.00249735	SLC3A2	SE_PE
chr18	57634307	57634936	630	2	5.93414e-10	0.00436606	6.57652e-08	5.73844e-07	-0.00917967	-0.00410851	NA	SE_PE
chr3	127831261	127831673	413	3	4.51055e-09	0.0094873	1.25806e-08	5.80414e-07	0.0321406	0.0109117	RUVBL1	SE_PE
chr16	55702285	55702465	181	2	3.73971e-09	5.32535e-07	9.40372e-06	5.80615e-07	0.017345	0.0173232	SLC6A2	SE_PE
chr12	94170683	94171127	445	2	1.81239e-09	8.24589e-07	4.47692e-06	5.83895e-07	0.0288429	0.00582381	CRADD	SE_PE
chr14	69248158	69248973	816	2	5.42279e-10	0.0283771	6.46534e-08	5.88008e-07	0.0291659	0.0147135	NA	SE_PE
chr8	38293255	38294073	819	4	2.43769e-13	0.00394388	6.903e-08	5.99699e-07	-0.0236222	-0.00496114	FGFR1	SE_PE
chr2	234173220	234174563	1344	6	2.67694e-12	2.96483e-05	0.000294627	6.05012e-07	-0.013764	-0.00590272	ATG16L1	SE_PE
chr16	29836211	29837267	1057	4	1.43106e-12	0.000117738	2.08617e-06	6.23179e-07	0.0346947	0.0151845	PAGR1, MVP	SE_PE
chr1	226053673	226054853	1181	6	3.20713e-13	0.00390598	2.70669e-09	6.24894e-07	0.0317005	0.00927584	TMEM63A	SE_PE
chr20	44048174	44048486	313	3	5.13695e-10	8.56051e-05	8.54136e-05	6.33486e-07	0.0232575	0.0106334	PIGT	SE_PE
chr2	172645256	172645480	225	2	1.49151e-08	0.00139539	8.0277e-08	6.36217e-07	-0.0162012	-0.00690912	SLC25A12	SE_PE
chr1	92208474	92208626	153	2	4.41987e-08	0.0025694	7.61589e-08	6.37761e-07	-0.0232744	-0.0129037	TGFBR3	SE_PE
chr16	56315838	56316719	882	3	1.54754e-11	0.0530337	1.05512e-08	6.50888e-07	-0.0121554	-0.00414648	GNAO1	SE_PE
chr7	41951119	41951483	365	2	5.18667e-09	0.000352073	1.03156e-07	6.56473e-07	0.0121547	0.0036333	NA	SE_PE
chr4	154190404	154190943	540	2	1.07137e-09	0.000323424	1.05909e-07	6.61076e-07	-0.0365825	-0.0166803	TRIM2	SE_PE
chr3	50288909	50288981	73	3	1.02252e-10	7.74039e-07	0.000140412	6.75724e-07	0.020641	0.016197	GNAI2	SE_PE
chr15	40384779	40385132	354	2	2.55878e-09	0.00200122	8.29127e-08	6.76594e-07	-0.0163201	-0.00956814	BMF	SE_PE
chr17	39558496	39558556	61	3	5.30069e-09	0.00820121	1.8118e-08	6.87413e-07	0.04202	0.0157452	NA	SE_PE
chr8	23401986	23402765	780	2	8.09431e-10	0.000185793	1.2993e-07	7.00426e-07	0.024268	0.0114163	SLC25A37	SE_PE
chr16	72942625	72942661	37	2	2.69017e-08	8.37819e-05	1.68501e-07	7.05386e-07	-0.0142683	-0.0112624	ZFHX3	SE_PE
chr8	128255325	128256116	792	2	3.27912e-09	3.84211e-06	1.05762e-06	7.06998e-07	-0.0336945	-0.0206704	NA	SE_PE
chr1	11741841	11743020	1180	3	4.52044e-16	0.000880362	5.05367e-08	7.30394e-07	-0.0168417	-0.00822653	MAD2L2	SE_PE
chr19	56806277	56807090	814	2	7.502e-10	0.000778698	1.03156e-07	7.44135e-07	-0.0218235	-0.012948	AC006116.20, ZSCAN5A	SE_PE
chr15	89644645	89645647	1003	4	2.98455e-11	0.0118907	3.87539e-08	7.73006e-07	0.0402372	0.0164719	ABHD2	SE_PE
chr20	37082122	37082970	849	3	1.94615e-11	0.00487102	2.42005e-08	7.94072e-07	-0.0202584	-0.00512987	NA	SE_PE
chr5	142205796	142206724	929	2	6.65344e-09	8.57342e-06	6.71326e-07	8.02546e-07	0.0148837	0.0129931	ARHGAP26	SE_PE
chr3	72394947	72395774	828	3	1.95283e-10	0.00943806	2.07438e-08	8.25772e-07	0.0274079	0.0110448	NA	SE_PE
chr14	100905738	100906689	952	4	6.33133e-11	0.0279198	5.02782e-08	8.34871e-07	0.015301	0.00766423	WDR25	SE_PE
chr14	65673250	65673646	397	2	6.36433e-09	0.00135941	1.10377e-07	8.45501e-07	0.0262698	0.0138649	NA	SE_PE
chr5	157272979	157273765	787	2	9.19432e-10	0.00394605	1.00671e-07	8.46724e-07	-0.0189169	-0.00936192	CLINT1	SE_PE
chr12	111015746	111016566	821	3	7.0443e-11	0.0364629	1.53421e-08	8.63903e-07	0.0388307	0.0150672	PPTC7	SE_PE
chr2	85180813	85181548	736	2	9.74834e-10	0.000196537	1.69719e-07	8.85736e-07	-0.0169599	-0.00885404	NA	SE_PE
chr19	18617954	18618590	637	2	1.07137e-09	0.00106403	1.23377e-07	9.08147e-07	-0.0224924	-0.00985036	ELL	SE_PE
chr9	131674005	131674858	854	3	1.39312e-11	0.0100004	2.35487e-08	9.10112e-07	0.0185766	0.00775254	LRRC8A	SE_PE
chr7	2860239	2861855	1617	4	2.20538e-07	4.79196e-05	9.93035e-06	9.37503e-07	0.0217092	0.0112673	GNA12	SE_PE
chr10	33270948	33272417	1470	5	5.08667e-09	3.42043e-05	3.04796e-05	9.42213e-07	0.0377976	0.0157089	RP11-462L8.1, ITGB1	SE_PE
chr6	132452453	132453778	1326	6	5.88236e-13	0.0304417	1.52306e-09	9.57488e-07	0.0349405	0.0100968	LINC01013	SE_PE
chr1	52134858	52135013	156	2	2.79177e-08	0.000910681	1.37219e-07	9.78204e-07	-0.00699083	-0.00262433	OSBPL9	SE_PE
chr1	64598706	64599338	633	3	2.38342e-09	0.0240696	2.06298e-08	1.00471e-06	0.0356824	0.013405	ROR1, RP11-24J23.2	SE_PE
chr12	69836751	69836934	184	2	1.12725e-08	1.45248e-05	6.75131e-07	1.02854e-06	-0.0160164	-0.0121347	NA	SE_PE
chr5	119951527	119952324	798	4	3.89452e-12	0.0958541	1.19717e-08	1.0823e-06	0.0300481	0.00660061	PRR16	SE_PE
chr14	74220238	74221164	927	2	6.58665e-09	2.286e-05	5.64474e-07	1.10662e-06	-0.011745	-0.00990193	ELMSAN1	SE_PE
chr7	5536937	5537126	190	4	5.49206e-12	8.11569e-05	3.62428e-07	1.11873e-06	-0.0170318	-0.00986453	FBXL18	SE_PE
chr10	116285554	116286586	1033	3	9.97459e-14	0.00080207	9.82797e-08	1.13469e-06	0.0176405	0.00691004	ABLIM1	SE_PE
chr12	92831114	92831459	346	2	8.60448e-09	0.000135521	2.69893e-07	1.17575e-06	0.016831	0.00441673	RP11-693J15.4	SE_PE
chr12	25541364	25541565	202	2	1.95732e-08	0.000425953	1.97985e-07	1.18862e-06	-0.0114382	-0.0080865	NA	SE_PE
chr15	40339900	40340786	887	3	1.83945e-10	0.000561784	8.89766e-08	1.2078e-06	0.0142646	0.00951117	SRP14-AS1	SE_PE
chr15	75335123	75335524	402	6	6.58154e-13	0.000187412	1.8708e-05	1.21092e-06	0.0148355	0.00733217	PPCDC	SE_PE
chr6	108798142	108798436	295	2	1.91396e-08	0.000342142	2.13689e-07	1.2137e-06	-0.0144757	-0.00702479	LACE1	SE_PE
chr10	21812368	21813951	1584	4	1.92049e-09	7.40542e-05	1.46404e-06	1.2236e-06	-0.0156576	-0.00798212	SKIDA1	SE_PE
chr6	47130754	47131440	687	2	1.47366e-09	0.0062597	1.52684e-07	1.27367e-06	-0.0193758	-0.00922306	NA	SE_PE
chr5	74172353	74172551	199	2	9.04832e-09	1.67771e-06	9.15693e-06	1.30016e-06	-0.0153303	-0.0148636	NA	SE_PE
chr3	100633287	100633394	108	2	1.07434e-07	0.00147555	1.78716e-07	1.31405e-06	-0.0194786	-0.0111861	ABI3BP	SE_PE
chr11	64426627	64428434	1808	5	3.21427e-15	0.00655666	9.32236e-09	1.32988e-06	0.0302172	0.0106859	AP001092.4, NRXN2	SE_PE
chr1	41962067	41962778	712	4	2.68839e-13	0.110153	5.16068e-09	1.39297e-06	-0.0308176	-0.00749063	NA	SE_PE
chr11	69866327	69867139	813	3	2.97137e-11	6.90472e-05	4.11179e-07	1.43835e-06	0.030476	0.0185997	RP11-626H12.2	SE_PE
chr14	100689613	100690089	477	2	3.24703e-09	0.0138675	1.72174e-07	1.46239e-06	-0.009775	-0.00468471	RP11-638I2.4	SE_PE
chr11	72430415	72431291	877	2	7.01803e-09	4.57455e-06	3.20657e-06	1.46731e-06	-0.00885795	-0.00236165	ARAP1	SE_PE
chr20	19230437	19230758	322	2	7.93812e-09	1.70014e-05	1.1023e-06	1.53196e-06	0.0184513	0.0127284	SLC24A3, RP5-1027G4.3	SE_PE
chr17	76899257	76900295	1039	7	3.469e-15	1.8219e-05	0.000760296	1.55154e-06	0.0124284	0.00883726	CTD-2373H9.5, TIMP2, DDC8	SE_PE
chr12	125000734	125001165	432	3	1.50521e-09	6.62212e-05	2.23048e-06	1.56769e-06	0.0140237	0.00999915	NCOR2	SE_PE
chr14	68680522	68681391	870	2	3.70291e-09	0.000215014	3.33819e-07	1.57744e-06	-0.0201665	-0.00957181	RAD51B	SE_PE
chr10	100074395	100075428	1034	3	2.29735e-10	0.000115619	4.46776e-06	1.65519e-06	0.0127956	0.00783861	NA	SE_PE
chr1	8157705	8158130	426	2	2.8493e-09	0.00378949	2.14627e-07	1.69254e-06	0.024074	0.0114861	RP11-431K24.1	SE_PE
chr5	139511070	139511585	516	2	3.84806e-09	0.000255924	3.46286e-07	1.69763e-06	0.0181151	0.0109259	NA	SE_PE
chr12	106491043	106491549	507	2	4.60991e-09	0.000513363	2.90955e-07	1.70993e-06	0.0195814	0.0115865	NUAK1	SE_PE
chr2	102771739	102772623	885	4	1.39709e-12	0.00018034	3.57371e-07	1.71769e-06	0.0276095	0.00238847	IL1R1	SE_PE
chr17	79246549	79247069	521	2	7.9537e-10	0.0163453	2.07863e-07	1.75012e-06	-0.0233474	-0.0119689	SLC38A10	SE_PE
chr7	20449718	20449946	229	2	7.05552e-08	0.00138817	2.55247e-07	1.79089e-06	-0.00731361	-0.00257538	ITGB8	SE_PE
chr12	54805345	54807395	2051	6	3.63858e-10	0.0318945	1.69239e-07	1.79745e-06	0.0267758	0.00800139	RP11-753H16.3, RP11-753H16.5, ITGA5	SE_PE
chr15	71621970	71622415	446	3	3.04587e-09	3.57355e-05	2.18112e-05	1.81658e-06	-0.0169647	-0.0099049	THSD4	SE_PE
chr2	178483956	178484766	811	5	2.45584e-15	0.0845219	2.29753e-09	1.83242e-06	-0.0245608	-0.00510341	NA	SE_PE
chr9	16039921	16040625	705	2	1.95873e-09	0.00195818	2.54568e-07	1.8613e-06	0.0138361	0.00752168	CCDC171	SE_PE
chr6	12014450	12015275	826	3	1.00798e-09	0.0171771	4.36726e-08	1.87303e-06	0.035578	0.0122754	HIVEP1	SE_PE
chr15	91094168	91095778	1611	4	3.92064e-07	0.000222253	2.85578e-05	1.90354e-06	0.0208138	0.00712797	CRTC3	SE_PE
chr13	107026178	107027105	928	3	2.53872e-11	0.0262595	4.46803e-08	1.97861e-06	0.0405117	0.0135854	NA	SE_PE
chr12	63179691	63179901	211	2	8.77699e-09	2.14199e-06	1.6732e-05	1.98955e-06	0.0123117	0.00723358	PPM1H	SE_PE
chr1	1749888	1750560	673	3	5.32067e-11	0.0343614	4.36788e-08	2.11582e-06	-0.0124843	-0.00455477	GNB1	SE_PE
chr17	27255171	27255354	184	2	1.70389e-08	3.65443e-06	8.77038e-06	2.14251e-06	-0.0147686	-0.00930491	RP11-20B24.5, PHF12	SE_PE
chr13	40810656	40811036	381	2	1.44001e-08	0.000206356	5.187e-07	2.22629e-06	-0.0255688	-0.0157564	NA	SE_PE
chr6	20688798	20689477	680	3	1.51068e-10	0.0145529	6.41229e-08	2.23181e-06	0.0349781	0.0107377	CDKAL1	SE_PE
chr12	68877446	68878137	692	2	3.27297e-09	0.000101412	7.15066e-07	2.30182e-06	0.0276139	0.0149367	NA	SE_PE
chr12	42678439	42679156	718	2	3.25869e-09	0.00280741	3.12361e-07	2.32077e-06	-0.0068052	-0.00423461	PPHLN1	SE_PE
chr13	36497471	36497877	407	3	1.91396e-08	0.00924257	7.13926e-08	2.4257e-06	0.0294371	0.0110023	DCLK1	SE_PE
chr10	88610737	88611341	605	2	4.56315e-09	0.00372872	3.20371e-07	2.43468e-06	-0.0239907	-0.0132351	BMPR1A	SE_PE
chr5	131595932	131596602	671	3	3.18164e-08	3.72382e-05	0.000161358	2.48107e-06	0.0162584	0.00876961	PDLIM4, P4HA2	SE_PE
chr3	187823952	187825022	1071	5	6.09454e-12	0.102108	4.48981e-09	2.48458e-06	-0.00740614	-0.00277464	RP11-430L16.1	SE_PE
chr2	239552883	239553406	524	3	1.99119e-10	0.0130502	7.13926e-08	2.48865e-06	0.0237011	0.00738055	NA	SE_PE
chr12	43151042	43151825	784	2	3.84745e-09	0.00351253	3.31295e-07	2.49744e-06	0.0137254	0.00746358	NA	SE_PE
chr20	1358875	1359422	548	2	7.2205e-09	0.00175324	3.99089e-07	2.74086e-06	0.02675	0.0137526	SDCBP2-AS1, FKBP1A	SE_PE
chr5	149237013	149237070	58	2	1.22446e-07	0.00021648	6.70279e-07	2.76732e-06	-0.0208213	-0.0134199	NA	SE_PE
chr20	52542730	52544249	1520	3	1.57833e-10	9.01519e-05	1.34906e-06	2.89247e-06	0.0154878	0.0071906	NA	SE_PE
chr5	90478716	90478943	228	2	5.40958e-08	0.00386204	3.89082e-07	2.91234e-06	-0.0279831	-0.0147443	NA	SE_PE
chr10	18904704	18905345	642	2	5.06954e-09	0.0252475	3.66019e-07	2.99328e-06	-0.00933128	-0.00490031	NSUN6	SE_PE
chr8	1726903	1727729	827	2	5.15487e-09	0.00466481	4.01602e-07	3.04267e-06	-0.0147039	-0.00795727	CLN8	SE_PE
chr16	534908	535206	299	2	7.34683e-08	0.00171601	4.55952e-07	3.0742e-06	-0.0174522	-0.00775272	RAB11FIP3	SE_PE
chr14	92939857	92940131	275	2	1.06693e-07	0.00644913	4.01422e-07	3.10875e-06	0.0180957	0.00819526	SLC24A4	SE_PE
chr9	109975923	109976075	153	2	3.27159e-08	9.4373e-06	5.94964e-06	3.13934e-06	0.0123869	0.00808518	NA	SE_PE
chr6	108971457	108974116	2660	5	8.21437e-11	0.00400596	4.05806e-07	3.18105e-06	0.0358456	0.00607792	FOXO3	SE_PE
chr7	107635519	107636217	699	2	5.13791e-09	0.00587236	4.23217e-07	3.24376e-06	0.0331905	0.0159849	LAMB1	SE_PE
chr15	85574661	85575240	580	2	7.02201e-09	0.00306695	4.50693e-07	3.2557e-06	-0.0119964	-0.00473159	PDE8A	SE_PE
chr16	75353806	75354212	407	2	3.37124e-08	0.0490324	4.0697e-07	3.32867e-06	0.0297799	0.0155056	CFDP1	SE_PE
chr17	44842660	44842732	73	2	1.30715e-07	0.000469867	6.74333e-07	3.39449e-06	-0.0230821	-0.0134538	WNT3	SE_PE
chr6	169571297	169572131	835	2	8.52143e-09	0.000218157	8.83158e-07	3.44821e-06	0.0239968	0.0134206	NA	SE_PE
chr6	86128017	86128453	437	2	1.31722e-08	0.00717672	4.50921e-07	3.48037e-06	0.0195019	0.00881163	NA	SE_PE
chr2	10469566	10470961	1396	9	3.91066e-14	0.47587	1.77825e-11	3.48612e-06	0.04013	0.00842975	HPCAL1	SE_PE
chr11	131941989	131942942	954	3	2.43949e-09	0.000666948	3.84315e-07	3.48943e-06	0.0147578	0.00904681	NTM	SE_PE
chr7	128398229	128398981	753	2	6.92216e-09	0.000237204	8.99381e-07	3.58448e-06	-0.0123382	-0.00573059	CALU	SE_PE
chrX	39951640	39953841	2202	6	2.77818e-09	0.00070802	0.000108447	3.59676e-06	-0.0237462	-0.0134562	BCOR	SE_PE
chr4	146092935	146093190	256	2	1.4316e-08	2.16211e-05	3.52727e-06	3.62443e-06	-0.00659002	-0.00476097	OTUD4	SE_PE
chr13	24327871	24328923	1053	3	2.31506e-10	0.000331558	6.21966e-07	3.62716e-06	-0.0105258	-0.00240313	MIPEP	SE_PE
chr17	198507	198799	293	2	5.59012e-08	0.000303523	8.43861e-07	3.6509e-06	-0.0279125	-0.0169104	RPH3AL	SE_PE
chr8	25281525	25281609	85	2	7.72256e-08	0.00511353	4.90407e-07	3.67428e-06	-0.00804969	-0.00377046	GNRH1	SE_PE
chr7	129665854	129666003	150	3	8.7628e-08	0.0361315	8.26749e-08	3.68928e-06	-0.0135731	-0.0066011	RP11-306G20.1, ZC3HC1	SE_PE
chr1	988623	989392	770	4	3.74844e-11	0.0309289	1.31163e-07	3.71964e-06	-0.0166675	-0.00498905	AGRN	SE_PE
chr1	58290034	58290352	319	2	2.13456e-08	6.78073e-06	1.24265e-05	3.77163e-06	-0.0105491	-0.0098269	DAB1	SE_PE
chr22	45034455	45035105	651	3	2.13298e-09	0.0871368	8.10078e-08	4.09414e-06	0.0247096	0.00899846	NA	SE_PE
chr10	50384808	50385616	809	2	8.12311e-10	0.00258942	6.2063e-07	4.25338e-06	0.0183407	0.010109	C10orf128	SE_PE
chr17	63694336	63694512	177	2	1.44986e-07	0.00044601	9.08578e-07	4.28146e-06	0.0284182	0.0166073	CEP112	SE_PE
chr2	23743488	23743934	447	2	3.09288e-08	0.00434125	5.91e-07	4.2934e-06	0.0176393	0.00870593	KLHL29, AC011239.1	SE_PE
chr10	101690668	101691644	977	5	7.14666e-11	0.248874	6.18473e-09	4.36639e-06	0.0307041	0.00662714	DNMBP-AS1, DNMBP	SE_PE
chr12	12369502	12369905	404	2	4.11764e-08	0.00134849	7.23026e-07	4.43513e-06	0.029564	0.0161177	LRP6	SE_PE
chr14	70096437	70097358	922	2	6.11399e-09	0.000473191	9.47112e-07	4.49399e-06	0.0156978	0.0104213	KIAA0247	SE_PE
chr15	95676215	95676785	571	3	3.69621e-10	0.204785	8.46873e-08	4.5808e-06	0.0333699	0.0117523	NA	SE_PE
chr9	14277484	14278188	705	2	7.49888e-08	4.2008e-06	4.224e-05	4.6569e-06	0.0245448	0.0169159	NFIB	SE_PE
chr3	195171693	195171852	160	2	6.90615e-08	3.74004e-05	3.61941e-06	4.82055e-06	-0.0150572	-0.012206	NA	SE_PE
chr3	11598978	11600407	1430	6	3.546e-12	0.0412726	2.93404e-06	4.86216e-06	0.025992	0.00734184	ATG7, VGLL4	SE_PE
chr1	55894874	55894953	80	2	9.4621e-08	4.55163e-05	3.22856e-06	4.90223e-06	0.0140728	0.0113319	NA	SE_PE
chr7	98704488	98704737	250	2	2.24892e-07	0.00666744	6.67136e-07	4.95588e-06	0.0243048	0.012787	SMURF1	SE_PE
chr2	65593761	65594760	1000	7	3.36939e-13	0.00377892	0.000475994	4.96617e-06	0.022751	0.00677314	SPRED2	SE_PE
chr12	52544962	52546246	1285	4	2.94978e-11	0.0467468	4.85001e-08	5.00123e-06	-0.0131786	-0.00149616	NA	SE_PE
chr22	39862809	39863130	322	3	5.46993e-09	0.000175695	3.22922e-06	5.06833e-06	-0.0259471	-0.0129639	MGAT3	SE_PE
chr12	51717960	51719925	1966	13	3.88526e-22	0.182623	2.03127e-07	5.11119e-06	-0.0262738	-0.00404846	BIN2	SE_PE
chr16	67475396	67476137	742	3	3.0361e-09	0.000139599	7.56023e-06	5.16437e-06	-0.0162725	-0.00132185	ATP6V0D1	SE_PE
chr6	134861241	134862402	1162	5	1.34083e-10	0.00668725	8.00921e-07	5.24999e-06	-0.0180467	-0.00583338	RP11-557H15.4	SE_PE
chr13	40689506	40690368	863	3	3.48255e-10	0.0423904	1.65884e-07	5.2745e-06	0.0288505	0.0119269	NA	SE_PE
chr18	46398778	46399393	616	2	4.50575e-09	0.00263198	8.21041e-07	5.46053e-06	0.0258812	0.0146216	NA	SE_PE
chr9	27111411	27111826	416	2	5.99793e-08	0.0341606	7.18691e-07	5.64528e-06	0.0175387	0.00878202	TEK	SE_PE
chr11	119100694	119101441	748	2	1.13305e-08	0.00154502	9.36835e-07	5.67212e-06	-0.0116452	-0.00644611	CBL	SE_PE
chr5	169739625	169740386	762	4	2.33109e-09	0.021003	5.45127e-08	5.6872e-06	0.0293899	0.00924864	CTB-114C7.4	SE_PE
chr6	159046220	159046381	162	2	9.51728e-09	5.38715e-05	3.61941e-06	5.70962e-06	-0.00466855	-0.000497894	TMEM181	SE_PE
chrX	108961002	108961247	246	2	5.1074e-08	4.2942e-06	8.68515e-05	6.12197e-06	-0.0138052	-0.00559963	ACSL4	SE_PE
chr15	68998265	68998740	476	2	3.00185e-08	0.0168715	8.26888e-07	6.32614e-06	-0.0181645	-0.00930223	CORO2B	SE_PE
chr6	170714038	170715059	1022	3	5.14168e-10	0.247282	1.47308e-07	6.43778e-06	0.00953534	0.00210811	FAM120B	SE_PE
chr4	40991984	40992667	684	3	3.20721e-11	0.066509	1.41718e-07	6.45009e-06	0.0370578	0.0123867	RNA5SP160, APBB2	SE_PE
chr10	50347920	50348103	184	2	3.27245e-07	0.00112087	1.1791e-06	6.51728e-06	0.0232099	0.0136989	FAM170B-AS1	SE_PE
chr9	101746156	101746445	290	2	1.90603e-07	0.0020723	1.07627e-06	6.69886e-06	0.0304271	0.0154557	COL15A1	SE_PE
chr19	41729657	41729988	332	3	9.47033e-09	0.000237233	0.000304712	6.77044e-06	0.0239752	0.0164097	AXL	SE_PE
chr8	28246464	28246789	326	2	1.40232e-07	0.00146069	1.25841e-06	7.23725e-06	-0.0144443	-0.00732711	ZNF395, FBXO16	SE_PE
chr4	56039077	56039303	227	2	6.41774e-08	1.07977e-05	2.62743e-05	7.29432e-06	0.0166384	0.0158645	NA	SE_PE
chr1	36793290	36794624	1335	3	5.66077e-09	0.00178161	3.17439e-06	7.74879e-06	0.0192799	0.0103056	RP11-268J15.5	SE_PE
chr11	101374812	101374851	40	2	8.0838e-07	0.00223466	1.26472e-06	7.79581e-06	-0.0164732	-0.00986923	TRPC6	SE_PE
chr2	101469674	101469931	258	2	1.4352e-07	0.000731647	1.63435e-06	7.79992e-06	-0.00777831	-0.00691968	NPAS2	SE_PE
chr5	35213274	35214080	807	2	2.06333e-08	0.00151725	1.39817e-06	7.97203e-06	-0.0170133	-0.00960595	PRLR	SE_PE
chr11	20087444	20088157	714	3	5.96304e-10	0.0061168	8.95361e-07	7.99344e-06	-0.01889	-0.00700706	NAV2	SE_PE
chr15	59910099	59910436	338	3	1.67214e-09	0.000120828	1.89499e-05	8.30157e-06	-0.0162744	-0.0108707	GCNT3	SE_PE
chr5	56989227	56989399	173	2	5.23076e-07	0.00185343	1.43498e-06	8.44026e-06	0.0269157	0.0132293	NA	SE_PE
chr1	27272402	27273512	1111	3	6.04591e-10	0.0486867	2.18177e-07	8.80729e-06	-0.0147969	-0.00597102	NUDC	SE_PE
chr3	72487146	72487886	741	2	7.16195e-09	0.00104563	1.76503e-06	9.0122e-06	-0.0108419	-0.00494928	RYBP	SE_PE
chr9	16121028	16121842	815	3	5.82834e-12	0.00543509	8.40401e-07	9.05522e-06	0.0281264	0.00866005	NA	SE_PE
chr9	92040726	92042058	1333	3	9.24516e-11	0.0350651	2.82706e-07	9.10933e-06	0.018713	0.0076406	SEMA4D	SE_PE
chr6	106056640	106056667	28	2	4.80359e-08	4.3862e-06	0.000360513	9.14928e-06	0.0252584	0.0171146	NA	SE_PE
chr12	91565457	91566283	827	2	2.91701e-08	0.000670252	2.04758e-06	9.17089e-06	0.0187663	0.0120437	DCN	SE_PE
chr7	111627291	111627981	691	2	2.89277e-08	7.59849e-05	5.92224e-06	9.25135e-06	0.0301268	0.0121183	DOCK4	SE_PE
chr3	42554329	42555433	1105	6	9.38938e-11	0.0963938	9.84283e-07	9.27724e-06	-0.00883409	-0.00221527	VIPR1, VIPR1-AS1	SE_PE
chr8	48565455	48566057	603	2	3.3272e-09	0.000925947	1.91281e-06	9.3767e-06	0.0304593	0.0155866	SPIDR	SE_PE
chr4	2762517	2763063	547	3	5.99314e-10	0.000869241	1.11212e-06	9.49709e-06	-0.0216642	-0.0132898	NA	SE_PE
chr10	73488971	73489276	306	3	5.9111e-09	0.000408784	1.92282e-06	9.86886e-06	-0.0131229	-0.0106633	CDH23, C10orf105	SE_PE
chr10	61083330	61083946	617	2	1.71318e-07	4.19178e-06	0.000695171	9.89595e-06	-0.0118291	-0.0094145	FAM13C	SE_PE
chr15	52225474	52226207	734	5	1.05076e-10	0.137408	7.90164e-05	1.00249e-05	-0.0172064	-0.00492663	TMOD3	SE_PE
chr5	77892219	77892997	779	2	2.76366e-08	0.000672905	2.30983e-06	1.01176e-05	0.00689396	0.000955235	LHFPL2	SE_PE
chr14	95105801	95107019	1219	4	2.06228e-10	0.00738828	1.29297e-05	1.02704e-05	-0.0191918	-0.00908065	NA	SE_PE
chr3	5063461	5063546	86	2	1.18385e-06	0.0066044	1.52311e-06	1.04547e-05	0.0289571	0.0138534	NA	SE_PE
chr1	165831369	165831442	74	2	1.39661e-06	0.0234175	1.45151e-06	1.07551e-05	-0.0071347	-0.00384804	UCK2	SE_PE
chr6	17724678	17725604	927	2	1.10618e-06	8.29131e-06	0.000111357	1.09808e-05	-0.0129677	-0.00780979	NA	SE_PE
chr11	19736248	19737351	1104	8	2.55092e-15	0.0191054	3.24142e-05	1.10668e-05	0.0216306	0.00479155	NAV2	SE_PE
chr3	123379908	123380206	299	2	3.56378e-07	0.00416562	1.73455e-06	1.11876e-05	-0.0199356	-0.0099599	MYLK	SE_PE
chr7	38356729	38357684	956	5	3.61771e-11	0.000111985	0.000671105	1.1377e-05	-0.0140553	-0.00872489	TRGV9	SE_PE
chr1	32826843	32827430	588	4	1.77679e-12	0.0737776	8.34399e-08	1.17925e-05	-0.0169015	-0.0044506	TSSK3, FAM229A	SE_PE
chr21	27512686	27513604	919	6	8.29938e-13	0.00294434	3.25435e-05	1.18054e-05	0.0178405	0.00768496	APP	SE_PE
chr13	96211557	96212361	805	5	1.69241e-10	0.0881721	5.20608e-08	1.18239e-05	-0.0118264	-0.00278518	CLDN10	SE_PE
chr14	68705972	68706788	817	2	3.36352e-08	0.00644427	1.77489e-06	1.19662e-05	-0.0233872	-0.011215	RAD51B	SE_PE
chr3	45595108	45596195	1088	3	1.30158e-07	0.000637304	2.56883e-06	1.20763e-05	0.00620736	0.00541819	NA	SE_PE
chr2	241936844	241937868	1025	4	6.48559e-11	0.000529976	7.65775e-05	1.21535e-05	-0.0181046	-0.00841108	NA	SE_PE
chr2	187360619	187361141	523	3	2.27006e-09	0.0918201	3.01775e-07	1.22817e-05	-0.0159724	-0.00708819	ZC3H15	SE_PE
chr6	26247955	26248747	793	3	3.01707e-10	0.344771	2.75521e-07	1.24137e-05	-0.0323056	-0.0107106	NA	SE_PE
chr8	37531927	37532823	897	6	7.25208e-13	0.0659316	0.000106185	1.25615e-05	-0.0145444	-0.00580826	NA	SE_PE
chr6	111895086	111896446	1361	4	7.23542e-12	0.116694	1.56338e-07	1.25801e-05	0.0328894	0.00923169	TRAF3IP2-AS1, TRAF3IP2	SE_PE
chr18	59794746	59794841	96	2	5.33496e-07	0.0030633	2.11659e-06	1.2783e-05	-0.00339495	-0.0018677	PIGN	SE_PE
chr17	49008670	49010352	1683	7	6.99069e-17	0.178632	1.09137e-07	1.31612e-05	0.0222592	0.00378091	NA	SE_PE
chr1	19974130	19974176	47	2	1.22446e-07	7.7083e-06	0.000288313	1.38862e-05	0.0158212	0.0137937	MINOS1-NBL1, NBL1	SE_PE
chr20	57615398	57616191	794	3	4.54294e-08	0.00851333	8.02853e-07	1.41978e-05	-0.01434	-0.00576671	SLMO2	SE_PE
chr9	2764442	2764530	89	2	1.80555e-06	0.019556	1.98457e-06	1.42548e-05	-0.0197131	-0.00855558	KIAA0020	SE_PE
chr15	67439412	67441067	1656	7	2.54045e-10	0.0608172	2.80087e-07	1.44163e-05	0.0344063	0.0043545	SMAD3	SE_PE
chr10	74013682	74014582	901	2	6.90309e-08	0.000215468	6.08184e-06	1.46346e-05	-0.0143365	-0.0111231	NA	SE_PE
chr6	75811719	75812392	674	5	1.45464e-09	0.0300145	5.53359e-08	1.51119e-05	0.0256201	0.00688107	COL12A1	SE_PE
chr5	38854383	38855156	774	2	4.68229e-08	0.00130726	3.21781e-06	1.55668e-05	0.0244785	0.0139727	OSMR	SE_PE
chr20	43209782	43211178	1397	6	2.07554e-10	0.528377	1.17337e-08	1.57867e-05	-0.0298646	-0.00663165	PKIG	SE_PE
chr4	41305383	41306578	1196	5	2.87964e-07	7.49044e-05	0.00131156	1.58162e-05	-0.0104462	-0.00752623	NA	SE_PE
chr2	26143450	26144002	553	2	7.2736e-08	0.00543434	2.5225e-06	1.60737e-05	-0.0198711	-0.0110671	NA	SE_PE
chr4	2868886	2869577	692	2	4.59521e-08	0.000465091	4.78124e-06	1.60886e-05	-0.0112796	-0.00326837	ADD1	SE_PE
chr21	40124792	40125827	1036	4	8.26264e-10	0.00406848	4.562e-06	1.61009e-05	-0.0166884	-0.0062451	NA	SE_PE
chr8	22255186	22255824	639	2	2.24173e-09	0.00495848	2.61591e-06	1.64182e-05	-0.020239	-0.00807543	SLC39A14	SE_PE
chr14	85883365	85883852	488	2	5.92491e-08	0.000429359	5.18971e-06	1.66825e-05	0.0268318	0.0182527	LINC00911, CTD-2128A3.2	SE_PE
chr1	31229122	31229569	448	2	3.09288e-08	0.00974937	2.52668e-06	1.70385e-05	0.0208181	0.0102615	LAPTM5	SE_PE
chr2	47077388	47079025	1638	3	1.60689e-10	0.0215814	6.18302e-07	1.75741e-05	0.0173922	0.00632255	LINC01119	SE_PE
chr16	67551825	67552713	889	3	1.19551e-09	0.0637744	8.09502e-07	1.76926e-05	-0.0187167	-0.00861257	FAM65A	SE_PE
chr13	73911006	73911825	820	2	3.91271e-08	0.0136366	2.64242e-06	1.81731e-05	-0.00956619	-0.00459518	NA	SE_PE
chr2	102413473	102413836	364	3	1.43145e-08	0.018589	1.12696e-05	1.81745e-05	-0.0174386	-0.00856608	MAP4K4	SE_PE
chr1	169281590	169281716	127	2	2.01021e-07	7.75727e-06	0.00111671	1.83796e-05	0.0282213	0.0258715	RP4-800F24.1, NME7	SE_PE
chr17	42146187	42146261	75	2	9.93717e-08	0.00084813	4.61084e-06	1.86966e-05	-0.0168926	-0.00505344	NA	SE_PE
chr4	2733397	2733970	574	5	1.38309e-08	0.142531	3.41741e-08	1.88394e-05	-0.018027	-0.000477693	FAM193A	SE_PE
chr20	39973437	39974102	666	2	2.95605e-08	0.0219134	2.7919e-06	1.95893e-05	-0.0211488	-0.0101615	LPIN3	SE_PE
chr11	64623754	64624317	564	3	1.64958e-09	0.000923178	9.88095e-06	2.00404e-05	0.0143307	0.00850761	EHD1	SE_PE
chr13	52242830	52243343	514	2	1.22459e-07	2.68539e-05	6.54517e-05	2.02662e-05	-0.0261546	-0.020786	WDFY2	SE_PE
chr7	155567501	155567841	341	3	8.52993e-08	0.0372836	9.15031e-07	2.02765e-05	-0.0180726	-0.00820375	RBM33	SE_PE
chr7	789926	790384	459	3	1.01943e-09	4.74601e-05	6.98957e-05	2.03312e-05	-0.00547489	-0.00309527	HEATR2	SE_PE
chr6	44021355	44022928	1574	3	5.87719e-10	0.0105735	1.07072e-06	2.04572e-05	0.0219155	0.0082863	RP5-1120P11.1	SE_PE
chr17	42486159	42486913	755	2	6.06079e-08	0.00915938	3.13719e-06	2.05866e-05	-0.0201571	-0.0100298	GPATCH8, RN7SL258P	SE_PE
chr2	216483918	216484055	138	2	8.55579e-07	0.000571385	6.36351e-06	2.13682e-05	0.0107273	0.0105034	AC012668.2, LINC00607	SE_PE
chr3	196505017	196505786	770	2	6.61289e-08	0.00530012	3.51423e-06	2.146e-05	0.0226736	0.0119049	PAK2	SE_PE
chr5	79513881	79514577	697	2	1.54328e-08	0.000361903	7.92173e-06	2.15257e-05	0.0308048	0.0116212	SERINC5	SE_PE
chr2	11646007	11647046	1040	3	2.32664e-08	0.0986456	5.8789e-07	2.18011e-05	0.0163848	0.00616021	NA	SE_PE
chr8	23164343	23165335	993	2	4.5307e-07	0.000109016	1.71846e-05	2.18037e-05	-0.0177615	-0.0134893	LOXL2	SE_PE
chr19	3509811	3509838	28	2	2.53017e-07	9.94919e-06	0.000876768	2.20187e-05	0.0211777	0.0154483	FZR1	SE_PE
chr11	35643080	35643889	810	2	1.20944e-07	0.000252863	1.00866e-05	2.22968e-05	0.0114403	0.0112482	NA	SE_PE
chr15	70785399	70786271	873	2	1.02061e-07	0.0015163	4.89143e-06	2.27157e-05	0.0184098	0.00828828	NA	SE_PE
chr2	46191465	46191770	306	2	2.03474e-07	6.04184e-05	3.19847e-05	2.30787e-05	0.017383	0.0114613	PRKCE	SE_PE
chr16	57272905	57273293	389	2	3.98207e-07	0.00479723	4.02503e-06	2.38428e-05	-0.0180789	-0.0108602	RSPRY1	SE_PE
chr7	100083084	100083672	589	3	2.67485e-11	0.0134874	5.70868e-06	2.39289e-05	0.0275783	0.0118306	NYAP1	SE_PE
chr8	134069863	134070272	410	2	3.75866e-07	0.0210546	3.48134e-06	2.39293e-05	0.0317366	0.016912	TG, SLA	SE_PE
chr15	90391877	90392043	167	2	5.9513e-07	0.000270605	1.07733e-05	2.39963e-05	0.0284762	0.0199922	AP3S2, C15orf38-AP3S2	SE_PE
chr17	29277837	29278289	453	2	1.57523e-07	0.00149935	5.31441e-06	2.42438e-05	-0.0248577	-0.0150024	ADAP2	SE_PE
chr2	43746904	43747256	353	2	6.27333e-07	0.0195452	3.55323e-06	2.42898e-05	0.0110422	0.00595686	THADA	SE_PE
chr13	31404305	31404889	585	2	6.06593e-08	0.00132646	5.54792e-06	2.43691e-05	0.0268722	0.0119642	NA	SE_PE
chr8	30580630	30580804	175	2	7.47325e-07	0.000475958	8.30446e-06	2.45665e-05	0.0111984	0.00778596	GSR	SE_PE
chr7	134354285	134354807	523	5	1.20325e-09	0.00188327	0.000333239	2.481e-05	0.0258143	0.0101819	BPGM	SE_PE
chr17	37560925	37561101	177	2	5.36246e-07	0.000257752	1.18356e-05	2.51218e-05	0.0346113	0.0224773	CTB-131K11.1, MED1	SE_PE
chr3	156206699	156207684	986	2	1.60851e-06	2.97695e-05	9.07984e-05	2.51733e-05	0.0193937	0.0148211	KCNAB1	SE_PE
chr18	21140242	21140643	402	4	1.04999e-07	0.300156	1.20716e-07	2.53434e-05	-0.0192771	-0.00423383	NPC1	SE_PE
chr3	99614305	99615019	715	2	7.93074e-08	0.0173596	3.82871e-06	2.58283e-05	0.028302	0.0134646	CMSS1, FILIP1L	SE_PE
chr10	63751843	63753550	1708	3	1.27662e-09	0.0361584	1.21583e-06	2.6189e-05	-0.0139175	-0.00713799	ARID5B	SE_PE
chr2	43767347	43767446	100	2	2.1263e-07	0.000167565	1.66392e-05	2.62032e-05	-0.0242489	-0.0181203	THADA	SE_PE
chr10	30093034	30094035	1002	3	6.06228e-09	0.0339225	1.27218e-06	2.63731e-05	0.0299621	0.0120648	NA	SE_PE
chr20	36722220	36722930	711	2	7.91239e-08	0.023964	3.87564e-06	2.65516e-05	0.0251395	0.0127007	NA	SE_PE
chr20	19233918	19234041	124	2	3.78594e-07	0.000116303	2.24685e-05	2.66031e-05	0.0137733	0.0100905	SLC24A3, RP5-1027G4.3	SE_PE
chr3	45181094	45181374	281	3	3.09216e-08	0.00139475	1.46408e-05	2.7028e-05	-0.0137672	-0.0107194	CDCP1	SE_PE
chr3	45718266	45718805	540	2	1.32078e-07	0.00835194	4.31815e-06	2.71304e-05	-0.023647	-0.013124	LIMD1	SE_PE
chr1	226884832	226884962	131	2	2.07184e-06	0.00234926	5.55546e-06	2.77702e-05	0.0234067	0.0125293	ITPKB	SE_PE
chr13	41935294	41937029	1736	6	4.31123e-08	0.158042	1.0535e-06	2.80808e-05	-0.0217453	-0.00359607	NAA16	SE_PE
chr12	94228925	94229919	995	5	9.56571e-11	0.000250167	4.46761e-05	2.82567e-05	-0.0208013	-0.00828429	CRADD	SE_PE
chr5	81148310	81149002	693	2	5.17635e-08	0.00728359	4.72731e-06	2.89528e-05	0.0143359	0.00597247	NA	SE_PE
chr22	23587238	23587527	290	2	3.00595e-07	1.60328e-05	0.00049233	2.90073e-05	0.0196199	0.0180014	BCR	SE_PE
chr2	175643396	175643491	96	2	2.96571e-06	0.00365067	5.69943e-06	3.08343e-05	0.0161902	0.0100362	NA	SE_PE
chr10	81026703	81028199	1497	4	5.38262e-05	0.0554563	0.000198015	3.11629e-05	0.0165955	0.0070684	ZMIZ1	SE_PE
chr12	11840863	11841125	263	2	1.75706e-06	0.0141366	5.00253e-06	3.24419e-05	-0.0137638	-0.00646384	ETV6	SE_PE
chr14	68229041	68229481	441	3	1.68253e-07	0.14666	8.94438e-07	3.31263e-05	-0.00894476	-0.00350402	ZFYVE26	SE_PE
chr16	56279276	56279497	222	2	6.06593e-08	1.75888e-05	0.000619358	3.31713e-05	0.00379184	0.00329641	GNAO1, MIR3935	SE_PE
chr15	86304349	86304357	9	2	3.58051e-07	1.56624e-05	0.000998127	3.34128e-05	-0.00957337	-0.00947167	KLHL25	SE_PE
chr6	6915600	6916301	702	3	3.35094e-08	1.99751e-05	0.00131784	3.38423e-05	-0.0114369	-0.00704352	RP3-429O6.1	SE_PE
chr17	66379574	66379662	89	2	7.71836e-07	0.000143594	2.85953e-05	3.43122e-05	0.0151356	0.0103934	ARSG	SE_PE
chr1	228275734	228275828	95	2	4.12671e-07	1.49353e-05	0.00148713	3.43705e-05	0.012932	0.0119083	ARF1	SE_PE
chr7	47709221	47709635	415	2	2.84597e-07	0.000472801	1.40659e-05	3.60295e-05	0.0142611	0.0140962	NA	SE_PE
chr17	38609504	38610523	1020	3	4.50596e-06	0.000328587	0.000125996	3.62579e-05	0.0206653	0.0134453	IGFBP4	SE_PE
chr10	21653244	21653473	230	2	1.50881e-06	0.0035024	7.01499e-06	3.65034e-05	0.0270528	0.010972	RP11-275N1.1	SE_PE
chr3	24887420	24888102	683	2	1.3413e-07	0.00102504	1.02463e-05	3.6909e-05	-0.020195	-0.0136	AC133680.1	SE_PE
chr15	101593985	101594513	529	2	2.09531e-09	0.00916821	6.09134e-06	3.71625e-05	0.0226187	0.0118109	LRRK1, RP11-505E24.2	SE_PE
chr6	34626797	34626941	145	2	4.45806e-07	2.32414e-05	0.000471045	3.86198e-05	-0.00677441	-0.0052917	C6orf106	SE_PE
chr2	174517573	174517791	219	3	6.39613e-07	0.0216081	2.16831e-06	3.92099e-05	0.0275471	0.0093092	NA	SE_PE
chr10	74082076	74082489	414	2	2.54126e-07	0.000631734	1.36961e-05	3.92645e-05	0.0123304	0.00731623	NA	SE_PE
chr18	29674098	29674872	775	4	1.02495e-08	0.0226573	2.81712e-06	3.93299e-05	-0.00628659	-0.00447265	RP11-53I6.2, RNF138, snoU13	SE_PE
chr9	134585033	134586393	1361	8	2.98079e-10	0.0215168	0.000145386	4.035e-05	0.0254876	0.00631796	RAPGEF1	SE_PE
chr11	77732755	77733523	769	3	6.84248e-08	0.115638	1.17657e-06	4.10611e-05	-0.0129026	-0.00473921	KCTD14, NDUFC2-KCTD14	SE_PE
chr18	21596915	21597505	591	3	2.89006e-08	0.00294837	1.62628e-05	4.17899e-05	-0.0125164	-0.00706269	TTC39C	SE_PE
chr11	2677768	2678450	683	2	1.59728e-07	0.0148031	6.69453e-06	4.22957e-05	0.0193337	0.00963748	KCNQ1, KCNQ1OT1	SE_PE
chr22	47498063	47498615	553	2	2.19586e-07	0.00158731	1.0725e-05	4.32862e-05	0.0165667	0.0092025	TBC1D22A	SE_PE
chr18	46481907	46482439	533	2	2.15179e-07	0.000587844	1.6485e-05	4.38106e-05	0.0102481	0.00894608	NA	SE_PE
chr5	55976674	55977468	795	2	1.64454e-07	0.0392452	6.57287e-06	4.38766e-05	-0.0242554	-0.0122669	NA	SE_PE
chr12	76054089	76054210	122	2	1.01842e-06	0.00036914	2.14931e-05	4.4005e-05	0.0222242	0.015748	RP11-114H23.1	SE_PE
chr12	68091432	68091439	8	2	2.23014e-06	0.00236447	9.76144e-06	4.42918e-05	0.0286842	0.0181738	NA	SE_PE
chr8	69644203	69644305	103	2	5.82709e-07	2.72119e-05	0.000495143	4.43924e-05	-0.0110416	-0.00964059	C8orf34	SE_PE
chrX	77225138	77226388	1251	6	1.6756e-10	0.0336166	3.13136e-07	4.45624e-05	-0.0102519	-0.0028681	ATP7A	SE_PE
chr20	56649757	56650428	672	3	1.41854e-07	0.00755859	2.92929e-06	4.52836e-05	0.0270597	0.00902444	NA	SE_PE
chr12	52540778	52541235	458	2	3.90253e-07	2.30085e-05	0.000902844	4.53381e-05	-0.0125989	-0.011891	NA	SE_PE
chr13	31287442	31287880	439	3	4.16036e-08	0.00448419	0.000293007	4.62992e-05	0.0189051	0.0110944	NA	SE_PE
chr2	65605258	65605678	421	2	6.41915e-07	0.00433601	8.93399e-06	4.65515e-05	0.0237801	0.0134866	SPRED2, AC012370.2	SE_PE
chr21	16596556	16596757	202	2	3.21462e-06	0.00683677	8.28637e-06	4.69158e-05	0.0361692	0.0191064	NA	SE_PE
chr15	89192956	89194541	1586	7	7.65838e-11	0.489149	1.1935e-08	4.69425e-05	-0.0317125	-0.00554206	ISG20	SE_PE
chr12	123633142	123634606	1465	6	1.27619e-12	0.0257566	3.81883e-07	4.76552e-05	-0.0228027	-0.00782574	PITPNM2	SE_PE
chr1	116916812	116917619	808	7	4.92269e-11	0.0470311	1.88187e-07	4.79661e-05	-0.0227751	-0.00432129	ATP1A1, AL136376.1	SE_PE
chr16	70729655	70729868	214	2	5.128e-07	2.27658e-05	0.00147107	4.96533e-05	-0.0135984	-0.0132022	VAC14	SE_PE
chr12	122237123	122237463	341	2	2.63737e-07	0.00371315	1.03885e-05	5.13404e-05	-0.0191474	-0.00946134	RP11-347I19.8, RHOF, AC084018.1	SE_PE
chr10	76642824	76642957	134	2	6.27289e-06	0.0603443	7.82736e-06	5.20851e-05	0.0265921	0.0131656	KAT6B	SE_PE
chr22	45914476	45914671	196	4	2.48707e-08	0.00285102	3.58706e-05	5.50605e-05	-0.0172968	-0.0102942	FBLN1	SE_PE
chr2	238639781	238640512	732	3	3.6091e-09	0.0213144	3.33402e-06	5.56749e-05	0.0177426	0.00908477	LRRFIP1	SE_PE
chr8	134088519	134088700	182	2	7.61338e-07	0.000887408	1.88222e-05	5.58906e-05	0.0215811	0.0154196	TG, SLA	SE_PE
chr10	79256840	79257227	388	2	1.14421e-06	0.052026	8.56064e-06	5.63601e-05	-0.00624464	-0.00326425	KCNMA1	SE_PE
chr12	71835737	71836518	782	4	1.44708e-08	0.0423826	1.54658e-06	5.64339e-05	0.0196185	0.00358169	LGR5	SE_PE
chr3	31948760	31949558	799	2	1.89652e-07	0.00401667	1.16286e-05	5.72913e-05	-0.0206262	-0.0114223	OSBPL10	SE_PE
chr12	102173112	102173158	47	2	4.92533e-06	0.00235683	1.38355e-05	5.87344e-05	-0.00620817	-0.00475251	GNPTAB	SE_PE
chr6	6398126	6398249	124	2	7.28313e-06	0.0189896	9.52311e-06	5.91526e-05	0.00847751	0.0041348	LY86-AS1	SE_PE
chr4	88451346	88452259	914	5	3.72092e-09	0.0057909	5.89845e-05	5.93989e-05	-0.0204564	-0.00928002	SPARCL1	SE_PE
chr7	4781704	4782643	940	5	3.41738e-09	0.0368209	8.64656e-07	5.94739e-05	-0.0235643	-0.00175488	FOXK1	SE_PE
chr7	70083623	70083987	365	2	5.06092e-07	0.00236824	1.41158e-05	5.97618e-05	-0.0075855	-0.00140055	AUTS2	SE_PE
chr19	11202486	11203661	1176	4	1.68929e-09	0.00114085	0.000392729	6.24773e-05	0.0154549	0.00686122	LDLR	SE_PE
chr3	15328890	15329313	424	3	1.0364e-07	0.00380729	1.91595e-05	6.28489e-05	-0.0134808	-0.00771779	SH3BP5	SE_PE
chr2	28564188	28564231	44	2	3.97272e-07	2.85084e-05	0.00204937	6.40114e-05	0.0191425	0.0190936	NA	SE_PE
chr3	159556212	159557817	1606	10	7.22235e-19	0.464409	3.7384e-10	6.4511e-05	-0.0228449	-0.00155824	IQCJ-SCHIP1, SCHIP1	SE_PE
chr5	53940252	53940841	590	2	3.70303e-07	0.401515	9.83904e-06	6.50463e-05	0.0230352	0.0115288	NA	SE_PE
chr4	56211228	56211433	206	3	8.08673e-08	0.0234117	3.29237e-06	6.58028e-05	-0.00670482	-0.00285075	NA	SE_PE
chr20	37899646	37900062	417	4	1.35604e-08	0.00195826	1.22116e-05	6.59071e-05	-0.0155597	-0.0102344	NA	SE_PE
chr1	203488764	203489725	962	3	4.41987e-08	0.00107238	1.82371e-05	6.6677e-05	0.0253106	-0.00259786	NA	SE_PE
chr17	33900674	33900679	6	2	1.09649e-06	6.43984e-05	0.000265227	6.75199e-05	-0.0160364	-0.0144238	RP11-1094M14.11, SNORD7	SE_PE
chr11	20119176	20119229	54	2	1.56325e-06	0.000182467	7.2437e-05	6.76789e-05	0.0128628	0.00817384	NAV2	SE_PE
chr18	53177444	53178223	780	4	1.99857e-10	0.159205	6.55829e-07	6.76939e-05	0.0238699	0.00477521	TCF4	SE_PE
chr6	158251605	158252194	590	4	4.9355e-08	0.0299541	5.87779e-05	6.84386e-05	-0.0176753	-0.00718337	SNX9, RP11-52J3.3	SE_PE
chr10	75313138	75313642	505	2	1.40092e-07	0.0065114	1.29768e-05	6.85134e-05	-0.00571866	-0.00500633	USP54	SE_PE
chr2	20387826	20388540	715	2	6.51792e-08	0.00184811	1.85349e-05	6.94721e-05	-0.00567412	-0.00487059	NA	SE_PE
chr1	208040203	208040253	51	2	9.0223e-06	0.0104493	1.23034e-05	6.99824e-05	-0.0193571	-0.00853693	C1orf132	SE_PE
chr1	229365589	229366634	1046	4	5.71413e-09	0.147836	1.01764e-06	7.03791e-05	-0.0346451	-0.00982933	NA	SE_PE
chr1	220958670	220960199	1530	11	4.34223e-14	0.700406	2.10717e-10	7.46426e-05	-0.00687931	-0.000771051	2001-03-01	SE_PE
chr3	177076224	177077593	1370	6	1.78843e-11	0.103433	5.59508e-05	7.52433e-05	0.0201712	0.00693173	NA	SE_PE
chr3	179114097	179114909	813	3	4.89372e-08	0.0769625	2.96243e-06	7.55298e-05	-0.00701256	-0.00352116	AC007620.3, RP11-145M9.4	SE_PE
chr6	20811586	20812197	612	2	2.23552e-07	0.00493753	1.55519e-05	7.60402e-05	0.00931266	0.00618469	CDKAL1	SE_PE
chr5	154150966	154150986	21	2	1.23662e-05	0.0577912	1.19468e-05	7.66978e-05	-0.0235602	-0.0103554	LARP1	SE_PE
chr3	57613404	57614451	1048	5	1.01857e-08	0.0124556	0.000390849	7.76384e-05	-0.00797271	-0.00364774	DENND6A	SE_PE
chr9	114174113	114175388	1276	3	8.8819e-09	0.0913085	2.64573e-06	7.83176e-05	-0.015156	-0.00465902	KIAA0368	SE_PE
chr4	6781565	6783056	1492	6	2.59116e-10	0.104491	2.37357e-06	7.88753e-05	-0.00865506	-0.00432383	NA	SE_PE
chr16	14181940	14182793	854	3	2.28962e-06	2.25499e-05	0.00611212	7.89926e-05	-0.0186981	-0.016432	MKL2	SE_PE
chr2	238087041	238087411	371	2	2.13819e-06	0.011485	1.41335e-05	7.9914e-05	0.011347	0.00621143	NA	SE_PE
chr9	132319760	132320157	398	2	1.0911e-06	0.0019077	2.24747e-05	8.14695e-05	0.0131445	0.00738371	NA	SE_PE
chr5	149432002	149433536	1535	3	5.19091e-09	0.0137069	4.83929e-06	8.15365e-05	0.0242911	0.00642514	HMGXB3, CSF1R	SE_PE
chr4	140872103	140872429	327	2	3.14965e-06	0.0141148	1.41517e-05	8.19037e-05	0.0168956	0.00922439	MAML3	SE_PE
chr5	131833546	131834096	551	2	1.83521e-08	0.000120882	0.000162635	8.20488e-05	0.0132739	0.0114006	NA	SE_PE
chr2	204488084	204488580	497	2	4.62272e-07	0.00283442	1.99676e-05	8.25739e-05	0.0209142	0.0127395	NA	SE_PE
chr1	53346391	53346729	339	4	3.6423e-07	0.238093	7.61137e-07	8.4382e-05	-0.00961486	-0.00153756	ZYG11A	SE_PE
chr1	55351384	55351659	276	2	3.89809e-07	0.0313968	1.36485e-05	8.45114e-05	-0.0146681	-0.00838078	DHCR24	SE_PE
chr2	47261254	47262234	981	3	7.91323e-08	0.0331475	3.78228e-06	8.45457e-05	0.0300336	0.00999166	TTC7A	SE_PE
chr17	80797881	80798706	826	14	3.39825e-15	0.0661781	3.33127e-05	8.59057e-05	-0.0229188	-0.00644003	TBCD, ZNF750	SE_PE
chr1	12498784	12498792	9	2	1.63407e-06	0.000115841	0.000191035	8.63604e-05	0.0170624	0.0147374	VPS13D	SE_PE
chr5	15645642	15646052	411	2	8.75687e-07	7.05554e-05	0.000433322	8.73783e-05	0.0130291	0.0128602	FBXL7	SE_PE
chr9	82379456	82380224	769	2	4.11488e-07	0.0386475	1.41336e-05	8.81412e-05	0.0220509	0.0109714	NA	SE_PE
chr19	2323913	2324957	1045	6	1.77801e-10	0.158739	2.32048e-07	8.87989e-05	-0.0201168	-0.00264069	LSM7	SE_PE
chr2	240181892	240182131	240	3	7.34989e-08	4.44447e-05	0.00162565	9.21619e-05	-0.0225617	-0.0156671	HDAC4	SE_PE
chr12	51126253	51126583	331	2	3.3197e-06	0.0111286	1.6825e-05	9.26518e-05	0.0100466	0.00531571	DIP2B	SE_PE
chr6	44230977	44232189	1213	3	1.34418e-07	0.0402463	3.94716e-06	9.37053e-05	0.0217693	0.00566375	NFKBIE	SE_PE
chr7	73892652	73892704	53	3	1.17084e-07	0.000102196	0.00042548	9.52733e-05	-0.0131263	-0.0078848	GTF2IRD1	SE_PE
chr7	29389106	29389575	470	2	5.52031e-07	0.0471791	1.52633e-05	9.53023e-05	-0.00723823	-0.00387433	CHN2	SE_PE
chr22	46408003	46408037	35	2	9.17214e-07	0.000460367	5.96404e-05	9.57559e-05	0.0158053	0.0112531	NA	SE_PE
chr11	71794689	71795278	590	2	6.05431e-07	0.0488324	1.55167e-05	9.68642e-05	-0.0153078	-0.00760253	LRTOMT	SE_PE
chr5	145321647	145321815	169	2	1.08084e-05	0.0626457	1.55278e-05	9.76839e-05	-0.0189083	-0.0095469	SH3RF2	SE_PE
chr3	149073732	149074101	370	2	2.91595e-06	0.0205613	1.66052e-05	9.78236e-05	-0.0136744	-0.00820595	NA	SE_PE
chr8	105349566	105352067	2502	7	1.2163e-10	0.00234939	0.00112147	9.83604e-05	0.0161372	0.00841958	DCSTAMP, DPYS	SE_PE
chr14	56007778	56007831	54	2	9.18207e-06	0.00338188	2.3894e-05	9.96351e-05	-0.00560492	-0.00440694	KTN1-AS1	SE_PE
chr9	131681980	131684260	2281	14	5.76577e-17	0.160678	2.75228e-05	0.000101234	-0.019877	-0.00231519	PHYHD1	SE_PE
chr1	150738173	150739533	1361	4	1.6287e-09	0.280323	7.85738e-07	0.000101425	-0.0068247	-0.000440043	CTSS	SE_PE
chr14	23583133	23584303	1171	3	8.1961e-06	0.0156745	6.23414e-05	0.000101857	0.0147647	0.00686734	NA	SE_PE
chr17	55183945	55184426	482	3	3.30835e-07	0.0300671	6.09335e-06	0.000102296	-0.0254398	-0.00977742	AKAP1	SE_PE
chr11	111502580	111503445	866	2	3.52665e-06	0.000144222	0.000203983	0.000102394	0.0269132	0.0124004	SIK2	SE_PE
chr5	53966914	53967333	420	2	6.46413e-07	0.00326189	2.50333e-05	0.000102512	-0.0105481	-0.00798311	NA	SE_PE
chr2	43812	43953	142	2	2.40217e-07	6.05338e-05	0.00100475	0.000102638	-0.0148864	-0.0129676	FAM110C	SE_PE
chr1	204232119	204232677	559	3	9.1002e-07	0.100928	3.51345e-06	0.000104135	-0.0263841	-0.00880617	PLEKHA6	SE_PE
chr7	73597328	73598046	719	4	2.79033e-08	0.040179	0.000276234	0.000104352	-0.0183532	-0.00660793	EIF4H	SE_PE
chr6	147234727	147235737	1011	5	1.04841e-09	0.022931	2.12579e-06	0.000104503	0.0169703	0.00287299	STXBP5-AS1	SE_PE
chr4	19458803	19459232	430	2	2.02084e-06	0.0848745	1.66471e-05	0.0001048	-0.0107646	-0.00558817	RP11-608O21.1	SE_PE
chr13	44811104	44811779	676	3	3.5524e-07	0.161698	4.22104e-06	0.000106241	-0.00988665	-0.000801925	SMIM2-AS1, RP11-478K15.6	SE_PE
chr1	223348465	223349112	648	2	6.30533e-07	0.0137739	1.97391e-05	0.000109351	-0.0209042	-0.011771	NA	SE_PE
chr7	117323055	117323381	327	2	2.52267e-06	0.00190379	3.37871e-05	0.000111367	0.0254014	0.0167875	CFTR	SE_PE
chr12	108027656	108028560	905	5	1.61932e-10	0.066267	1.64379e-06	0.000112207	-0.0165799	-0.0034394	BTBD11	SE_PE
chr11	65074123	65074940	818	2	4.96309e-07	0.00562129	2.50935e-05	0.000116181	-0.0132031	-0.00615483	NA	SE_PE
chr7	89127	90366	1240	3	8.8647e-08	0.00211434	2.61418e-05	0.000117853	0.0153639	0.0109096	NA	SE_PE
chr2	17981519	17981642	124	2	1.84958e-06	0.000140627	0.000292331	0.000119429	-0.0270889	-0.0191093	NA	SE_PE
chr3	38091042	38091789	748	2	7.11451e-07	0.00265697	3.27998e-05	0.000120188	-0.0233288	-0.00901486	DLEC1	SE_PE
chr2	98701516	98702318	803	3	4.75354e-08	0.107297	4.15751e-06	0.000120253	-0.0126215	-0.005259	NA	SE_PE
chr6	57127617	57128239	623	2	7.24439e-06	5.53277e-05	0.00300504	0.00012207	0.0123173	0.0118706	NA	SE_PE
chr11	128335383	128335642	260	2	3.89341e-06	0.00961807	2.39086e-05	0.000122817	0.00583497	0.00250979	ETS1	SE_PE
chr4	169717681	169718578	898	2	1.87187e-06	0.000508409	8.28422e-05	0.000123792	0.0210678	0.00520858	PALLD	SE_PE
chr17	76408337	76409193	857	3	1.67011e-07	0.0978718	4.41804e-06	0.000125083	0.023151	0.00787357	PGS1	SE_PE
chr11	19745293	19745484	192	2	1.11901e-06	0.000107071	0.000525946	0.000127028	0.0106106	0.00750447	NAV2	SE_PE
chr17	56023816	56025947	2132	5	1.9897e-05	0.000434505	0.00190678	0.000128712	0.0132614	0.00101017	CUEDC1	SE_PE
chr2	218785064	218786102	1039	4	5.58364e-09	0.0173944	4.34151e-05	0.000129177	-0.0096156	0.000256941	TNS1	SE_PE
chr2	174223564	174224162	599	3	7.23147e-08	0.00012641	0.00309468	0.000130378	0.0142449	0.0130573	CDCA7	SE_PE
chr5	95047953	95048297	345	3	5.53711e-07	0.0144831	9.92618e-06	0.00013061	0.0318774	0.0120764	CTD-2154I11.2	SE_PE
chr2	158182968	158184136	1169	6	2.32818e-10	0.422406	1.35102e-07	0.000131405	-0.0181758	-0.00282803	ERMN	SE_PE
chr6	6467374	6467691	318	2	1.58785e-06	0.000217823	0.000203712	0.000131789	0.0567234	0.0365569	LY86-AS1	SE_PE
chr6	30159925	30160639	715	7	8.54987e-13	0.201828	9.39816e-07	0.000132418	-0.0159438	-0.00287007	TRIM26	SE_PE
chr1	37944257	37945057	801	2	3.0842e-07	0.00397379	3.25251e-05	0.000132784	0.0234792	0.0104224	ZC3H12A	SE_PE
chr12	32370933	32371112	180	2	2.41796e-06	0.000229882	0.00019623	0.000133471	0.0227119	0.0154962	BICD1	SE_PE
chr2	223743155	223743487	333	2	4.37046e-06	0.00583501	2.97602e-05	0.000134793	-0.00780404	-0.00450278	ACSL3	SE_PE
chr8	37000203	37000786	584	2	1.04279e-06	0.0334737	2.31244e-05	0.000136367	0.0266186	0.0138495	NA	SE_PE
chr10	60421397	60422295	899	2	3.5125e-05	7.36325e-05	0.00171638	0.000138554	0.0209357	0.00420384	BICC1	SE_PE
chr13	100035209	100035773	565	2	3.39835e-07	0.00162661	4.91139e-05	0.000139819	-0.0135258	-0.00539046	UBAC2	SE_PE
chr6	149554024	149554503	480	2	2.38104e-07	0.0342731	2.37442e-05	0.000139851	0.0172099	0.00851525	RP1-111D6.3, TAB2	SE_PE
chr1	245257993	245258525	533	2	1.40029e-06	0.0110411	2.72145e-05	0.00014012	-0.0109455	-0.00500977	EFCAB2	SE_PE
chr13	98532347	98532935	589	2	1.00157e-06	0.00438503	3.41768e-05	0.000141525	0.0167786	0.00781399	NA	SE_PE
chr16	10922178	10923052	875	2	1.73092e-06	0.00101286	6.4175e-05	0.000141589	0.0130411	0.00564222	NA	SE_PE
chr1	111743330	111744503	1174	8	2.04772e-10	0.338319	1.89592e-08	0.000145841	-0.00587672	-0.00219538	CHI3L2, DENND2D	SE_PE
chr14	69256677	69256888	212	3	2.95328e-07	0.00216819	0.00173792	0.000146849	0.0113313	0.00615374	ZFP36L1	SE_PE
chr2	114036564	114037465	902	8	5.54348e-11	0.565649	1.03128e-08	0.000148851	-0.0188966	-0.00317889	NA	SE_PE
chr9	102873778	102874024	247	2	9.53353e-06	0.00880805	3.08915e-05	0.00015044	-0.00619929	-0.00214071	INVS	SE_PE
chr8	18069429	18069641	213	2	4.29423e-06	0.070065	2.51161e-05	0.000151912	-0.00936997	-0.0037485	NAT1	SE_PE
chr5	32123298	32123441	144	2	6.84062e-06	0.0180167	2.77765e-05	0.000152034	-0.0101799	-0.00537941	NA	SE_PE
chr15	64736348	64736664	317	2	5.13437e-06	0.036758	2.60826e-05	0.00015281	0.0164664	0.00800246	TRIP4	SE_PE
chr20	45946271	45946429	159	2	6.35756e-07	0.000705557	9.2383e-05	0.000154684	-0.00552254	-0.000809569	ZMYND8	SE_PE
chr9	100992217	100992650	434	2	5.63071e-07	0.0318335	2.68786e-05	0.000155497	-0.0216536	-0.0112394	TBC1D2	SE_PE
chr1	220964424	220965840	1417	5	4.01215e-08	0.0143185	0.00186198	0.000156414	-0.0126759	-0.00493004	2001-03-01	SE_PE
chr16	3910867	3911503	637	2	1.05911e-06	0.00624398	3.60312e-05	0.00016002	-0.0142007	-0.00665172	CREBBP	SE_PE
chr4	110510374	110510998	625	2	1.07545e-06	0.0437366	2.76533e-05	0.000162656	-0.0048124	-0.00259024	CCDC109B	SE_PE
chr17	3623472	3623819	348	2	2.92404e-06	0.00143433	6.55409e-05	0.000164596	0.0210532	0.0112132	ITGAE	SE_PE
chr17	66702083	66703253	1171	4	2.43689e-08	0.0527321	8.37455e-06	0.000165797	0.0196817	0.0059357	RP11-118B18.1	SE_PE
chr12	124938116	124938573	458	3	1.94047e-07	0.00178405	0.000326982	0.000166044	0.0154079	0.00894463	NCOR2	SE_PE
chr17	982115	984184	2070	12	3.47241e-15	0.484265	1.03562e-09	0.000167084	0.0141782	0.00434229	ABR	SE_PE
chr16	73017823	73019173	1351	5	2.53086e-06	0.026522	0.000277014	0.000167148	-0.0175368	-0.0051521	AC132068.1, ZFHX3	SE_PE
chr5	123996996	123997879	884	3	7.30847e-08	0.0105067	2.15254e-05	0.000167372	0.017869	0.0101102	ZNF608	SE_PE
chr6	7154670	7154703	34	2	9.03509e-06	0.00142108	6.82394e-05	0.000168793	-0.00711432	-0.00587441	RREB1	SE_PE
chr2	227050097	227050982	886	3	2.47463e-07	0.00334197	2.91877e-05	0.000172278	0.0238646	0.00801769	NA	SE_PE
chr12	53955023	53955664	642	2	9.19866e-07	0.00562527	4.16782e-05	0.000176121	0.0239243	0.0127052	RP11-793H13.10, ATF7	SE_PE
chr16	67149263	67149612	350	2	3.93771e-06	0.00583465	4.19996e-05	0.000178698	-0.014359	-0.00503091	C16orf70	SE_PE
chr11	69963974	69964379	406	2	2.43026e-06	0.001519	7.38087e-05	0.000183022	-0.0271358	-0.00823044	ANO1	SE_PE
chr1	21595584	21596298	715	2	1.17953e-06	0.00460689	4.66862e-05	0.000183889	-0.0157008	-0.00901531	ECE1	SE_PE
chr17	517799	518485	687	2	1.37113e-06	0.00124911	8.73491e-05	0.000190686	-0.0195991	-0.0139206	VPS53	SE_PE
chr7	127578262	127578797	536	2	2.10905e-06	0.0156065	3.68794e-05	0.000191086	0.0212704	0.0101825	SND1	SE_PE
chr3	129318459	129318654	196	2	8.40311e-06	0.00223878	6.47825e-05	0.000191277	0.0117609	0.00192102	PLXND1	SE_PE
chr19	46119023	46119636	614	3	6.33241e-08	0.0722073	8.79762e-06	0.000192483	-0.0210902	-0.00747865	EML2	SE_PE
chr11	44590889	44591098	210	2	2.78413e-06	0.00074855	0.000125808	0.000193808	0.0235122	0.0122571	CD82	SE_PE
chr14	95025708	95026549	842	3	1.22446e-07	0.0376187	1.0412e-05	0.000196701	-0.0232576	-0.00622145	NA	SE_PE
chr10	128590997	128591800	804	2	1.17664e-06	0.0134821	3.91402e-05	0.000196991	0.0316399	0.0152463	NA	SE_PE
chr6	139909393	139909641	249	2	9.8907e-06	0.0047331	5.10498e-05	0.000198786	0.0176716	0.0117336	NA	SE_PE
chr14	95651866	95652850	985	7	1.69241e-10	0.33949	2.53004e-06	0.000199571	-0.0149612	-0.0034722	CLMN, CTD-2240H23.2	SE_PE
chr13	100007116	100008450	1335	5	1.14892e-05	0.379132	0.000250545	0.000199733	-0.0224536	-0.00720471	UBAC2, MIR623	SE_PE
chr5	139506447	139506754	308	2	2.14708e-06	0.00193326	7.44477e-05	0.000201266	-0.00818213	-0.00256729	IGIP	SE_PE
chr12	20365720	20366116	397	2	3.06605e-06	0.00178037	7.89171e-05	0.000203707	0.0154455	0.00847466	NA	SE_PE
chr11	7596908	7598302	1395	10	1.8287e-12	0.340137	6.50692e-05	0.000206015	0.0177517	0.00611145	PPFIBP2	SE_PE
chr12	76372038	76372454	417	3	1.93506e-07	0.00374857	3.71953e-05	0.000207617	0.0168305	0.0108514	RP11-114H23.1	SE_PE
chr1	68113012	68113349	338	2	7.24439e-06	0.0134261	4.23041e-05	0.000210373	0.0236452	0.0133168	NA	SE_PE
chr10	12211478	12211796	319	3	3.0638e-06	0.310287	6.80919e-06	0.000211084	-0.0241994	-0.00929444	SEC61A2, NUDT5	SE_PE
chr7	132072346	132072520	175	3	4.80687e-06	0.0730504	1.2565e-05	0.000215094	-0.0178452	-0.00784724	PLXNA4	SE_PE
chr7	130920239	130920608	370	2	2.59116e-06	0.000406052	0.000264883	0.000218135	0.0136801	0.011855	MKLN1	SE_PE
chr6	151134595	151134876	282	2	3.00005e-06	0.000148411	0.00121292	0.000218178	0.0126172	0.0110213	PLEKHG1	SE_PE
chr10	115480298	115480704	407	5	7.73217e-09	0.00451049	0.00270863	0.000224204	-0.0102883	-0.00575757	CASP7	SE_PE
chr16	89519917	89520128	212	2	1.60684e-05	0.0631402	3.88343e-05	0.000224714	-0.0232316	-0.0125074	ANKRD11	SE_PE
chr17	38637169	38637569	401	3	1.81964e-06	0.354086	7.36007e-06	0.000226155	0.0220067	0.00714457	TNS4	SE_PE
chr6	5125918	5126108	191	2	1.21851e-05	0.0149798	4.57908e-05	0.000228796	-0.0153188	-0.0083523	LYRM4	SE_PE
chr12	68321605	68321838	234	3	1.73316e-07	0.000109066	0.0029774	0.000234266	-0.0199594	-0.0186475	NA	SE_PE
chr4	153831263	153831380	118	2	6.48293e-06	0.000766643	0.000168498	0.000235363	-0.0133721	-0.0077645	ARFIP1	SE_PE
chr3	183169760	183170122	363	2	2.90888e-06	0.0696582	4.09529e-05	0.000236649	-0.00665125	-0.00338649	LINC00888, SNORA63	SE_PE
chr2	218203191	218203230	40	2	3.31282e-05	0.011123	5.24143e-05	0.000244416	0.0182695	0.00776788	DIRC3	SE_PE
chr21	40328773	40329404	632	2	5.83007e-08	0.0245052	4.60809e-05	0.000244756	0.0221356	0.0119753	NA	SE_PE
chr3	8550753	8551632	880	2	4.99711e-06	0.00076421	0.000181203	0.000245731	0.0220176	0.0122707	LMCD1, LMCD1-AS1	SE_PE
chr1	44793357	44794158	802	3	8.00347e-07	0.0337942	1.47735e-05	0.000246899	0.0302709	0.0104511	ERI3	SE_PE
chr11	128318241	128318562	322	2	1.31863e-05	0.0399615	4.51189e-05	0.000250758	0.0195953	0.00910181	NA	SE_PE
chr9	95201965	95202490	526	2	2.47222e-06	0.00327301	7.9048e-05	0.00025114	0.0111381	0.00644686	CENPP	SE_PE
chr14	50988384	50988575	192	2	2.85817e-05	0.0607242	4.51346e-05	0.000256905	0.0104255	0.00583847	MAP4K5	SE_PE
chr1	64982093	64982750	658	2	1.94359e-06	0.00659947	6.46835e-05	0.000260631	-0.0172659	-0.0077166	CACHD1	SE_PE
chr11	118784333	118784336	4	2	2.41796e-06	0.000131772	0.00335448	0.000262529	0.0102346	0.00948167	BCL9L	SE_PE
chr22	32042760	32043271	512	2	3.23796e-06	0.00733973	6.39554e-05	0.000264713	0.0129824	0.00623016	PISD	SE_PE
chr7	69336464	69336997	534	2	3.16842e-06	0.0130056	5.62006e-05	0.000266278	0.019034	0.00886638	AUTS2	SE_PE
chr1	10221203	10221907	705	3	6.38456e-07	0.0177739	2.37037e-05	0.000267249	-0.0188243	-0.00896229	UBE4B	SE_PE
chr5	178773355	178773708	354	2	3.58221e-07	0.00141625	0.000133525	0.000268186	0.0153453	0.00984039	NA	SE_PE
chr2	43635340	43635730	391	2	3.28178e-06	0.00853479	6.24308e-05	0.000268288	-0.0159754	-0.00848067	RNU6-958P, THADA	SE_PE
chr16	67310482	67312308	1827	7	1.09472e-11	0.17284	6.3889e-05	0.000269584	0.0177143	0.00545153	PLEKHG4	SE_PE
chr18	45530279	45530698	420	2	2.03419e-06	0.00050885	0.000308948	0.000269694	0.0135182	0.00818616	NA	SE_PE
chr2	43598959	43599492	534	3	3.09429e-07	0.0110099	9.46082e-05	0.000271539	0.021024	0.00831155	THADA	SE_PE
chr11	35551071	35552169	1099	3	1.95058e-07	0.0648728	2.68193e-05	0.000271572	0.0168535	0.00638646	PAMR1	SE_PE
chr20	39934961	39935579	619	2	3.01835e-06	0.000221022	0.000986457	0.000271674	-0.00475265	-0.00381514	ZHX3	SE_PE
chr20	62632981	62633123	143	3	6.21438e-07	0.000441452	0.00376246	0.000273264	-0.012614	-0.00520902	PRPF6, ZNF512B	SE_PE
chr4	140808454	140808552	99	2	7.67142e-06	0.00061976	0.000262316	0.000274479	-0.0141753	-0.0121993	MAML3	SE_PE
chr3	45637480	45637978	499	2	7.77028e-07	0.0857298	4.8301e-05	0.000276641	-0.0101479	-0.00542641	LIMD1	SE_PE
chr14	69154547	69154667	121	2	2.03811e-05	0.00571637	7.32569e-05	0.000277753	0.0105162	0.00813648	RAD51B	SE_PE
chr4	19455814	19456540	727	3	3.13645e-07	0.150536	1.68419e-05	0.00028291	-0.00877702	-0.00440692	RP11-3J1.1	SE_PE
chr10	114344384	114344988	605	4	2.02037e-08	0.344474	2.41679e-06	0.000285154	-0.0148276	-0.00363623	VTI1A	SE_PE
chr22	46458783	46459327	545	3	1.51697e-06	0.24429	1.15325e-05	0.000296137	-0.026799	-0.0103149	FLJ27365	SE_PE
chr14	62012094	62013330	1237	5	1.03462e-09	0.279411	3.8887e-05	0.000301227	-0.0178033	-0.00677519	PRKCH, RP11-47I22.4	SE_PE
chr3	61669335	61669786	452	2	6.61585e-06	0.106442	5.28666e-05	0.000301927	-0.00408111	-0.00208431	PTPRG	SE_PE
chr3	141086099	141087190	1092	6	4.30887e-10	0.00181978	0.000154869	0.000305254	0.0139849	0.00573547	ZBTB38	SE_PE
chr4	90226782	90227879	1098	4	1.57023e-08	0.0374725	1.22833e-05	0.000307873	0.0116455	0.00863102	GPRIN3	SE_PE
chr12	33054689	33055665	977	2	0.000109624	0.000172085	0.0026334	0.000308601	-0.0103973	-0.00761607	NA	SE_PE
chr6	7201665	7202397	733	2	2.27785e-06	0.0335157	5.8287e-05	0.000310159	-0.0109399	-0.00273949	RREB1	SE_PE
chr17	76911258	76911989	732	2	9.39269e-07	0.0113459	7.12119e-05	0.000316661	0.016366	0.00990327	TIMP2	SE_PE
chr15	61054569	61055719	1151	3	5.31886e-09	0.153503	1.34812e-05	0.000322124	-0.00645955	-0.00321064	RORA	SE_PE
chr3	58984212	58984465	254	2	9.085e-06	0.00164869	0.000159747	0.000322661	0.00995738	0.00975173	RP11-147N17.1, C3orf67	SE_PE
chr5	67520858	67522532	1675	10	2.07554e-10	0.368	3.56262e-08	0.000323962	-0.0189644	-0.00185238	PIK3R1	SE_PE
chr16	31075359	31075842	484	4	2.48032e-07	0.178049	6.71791e-06	0.000330886	-0.0102451	-0.00299899	ZNF668	SE_PE
chr5	59012102	59012129	28	3	7.03126e-06	0.0835408	3.89501e-05	0.000331389	-0.0209801	-0.00511426	PDE4D	SE_PE
chr15	91407407	91407907	501	2	5.13042e-06	0.0153931	7.09354e-05	0.000333204	-0.0185576	-0.00846222	NA	SE_PE
chr12	52624266	52626427	2162	7	1.0158e-08	0.704493	1.42445e-06	0.000339427	0.0203545	-0.000163373	KRT7	SE_PE
chr9	19154122	19155071	950	3	1.94058e-06	0.0340447	2.33349e-05	0.00034169	-0.0116475	-0.00663002	NA	SE_PE
chr12	14107007	14107199	193	2	5.59727e-06	0.000188581	0.00301559	0.000344261	-0.0132639	-0.00913766	GRIN2B	SE_PE
chr18	47090413	47090810	398	3	2.90485e-07	0.000758033	0.000339665	0.000344946	-0.00772962	-0.006083	LIPG	SE_PE
chr8	131456549	131457460	912	5	3.52016e-10	0.0101638	0.000175676	0.000345575	0.0217999	0.0114893	NA	SE_PE
chr11	67070164	67071885	1722	15	1.43735e-18	0.172467	0.000719591	0.000348913	0.00687544	0.0016119	SSH3	SE_PE
chr22	30422977	30423427	451	2	2.62804e-06	0.00131279	0.000210054	0.000349281	-0.0109781	-0.00667756	MTMR3, CTA-85E5.10	SE_PE
chr11	66702739	66704070	1332	3	7.99452e-07	0.000621149	0.000453344	0.000351655	-0.0200691	-0.016479	PC	SE_PE
chr20	62609249	62609362	114	2	3.23248e-06	0.000489374	0.000540406	0.000353022	0.0137686	0.0123226	ZNF512B, SAMD10	SE_PE
chr2	239928344	239928864	521	2	4.5207e-06	0.0257543	7.05582e-05	0.000356564	0.0163744	0.0078836	RP11-648F7.1	SE_PE
chr18	74813401	74814040	640	3	1.87707e-07	0.00070629	0.000768406	0.000359714	0.0101751	0.00413426	MBP	SE_PE
chr2	228728246	228728871	626	2	1.60901e-06	0.010774	8.47779e-05	0.000361858	-0.0244087	-0.0149875	NA	SE_PE
chr13	99151969	99152783	815	3	2.50746e-06	0.202075	1.97177e-05	0.00036229	-0.0112892	-0.00335089	STK24	SE_PE
chr2	28833641	28834239	599	2	3.76576e-06	0.0603191	6.69262e-05	0.00036568	0.011485	0.00668024	PLB1	SE_PE
chr6	138353398	138353944	547	2	3.26185e-06	0.00737507	9.57414e-05	0.000366249	-0.00952829	-0.00525599	NA	SE_PE
chr6	170493990	170494475	486	3	4.04544e-06	0.124291	1.69439e-05	0.000368036	0.0288439	0.00867168	RP11-302L19.3	SE_PE
chr3	188668845	188668940	96	2	5.85407e-05	0.0296145	7.24973e-05	0.000370856	0.0115926	0.00511241	TPRG1	SE_PE
chr4	140715901	140716562	662	3	4.09608e-06	0.0562004	2.29095e-05	0.000384276	-0.0251592	-0.00827455	MAML3	SE_PE
chr21	47876058	47876638	581	2	7.73933e-07	0.00309829	0.000145601	0.000386918	-0.0145929	-0.0107005	NA	SE_PE
chr15	63345124	63345512	389	2	5.04525e-06	0.000382547	0.0009309	0.00038827	-0.0198824	-0.0143895	TPM1	SE_PE
chr3	45165811	45166560	750	3	5.84631e-07	0.00904097	6.81006e-05	0.000388657	0.0196541	0.0087778	CDCP1	SE_PE
chr16	52290832	52292371	1540	6	2.54956e-07	0.154244	4.03064e-06	0.000392642	-0.0111721	-0.00507016	RP11-142G1.1	SE_PE
chr18	68088136	68089571	1436	3	5.63522e-08	0.105728	1.84838e-05	0.000394472	0.0232454	0.00786205	NA	SE_PE
chr20	56289664	56289697	34	2	7.18467e-05	0.0408538	7.52456e-05	0.000395097	0.0219527	0.0113515	NA	SE_PE
chr12	90341154	90341955	802	3	3.69472e-08	0.0821232	2.12001e-05	0.000396296	0.0217121	0.00820662	RP11-654D12.2, RP11-654D12.3	SE_PE
chr2	24761635	24762316	682	2	3.41144e-06	0.00622917	0.000114292	0.000402684	-0.00754019	-0.00321233	NCOA1	SE_PE
chr3	124879970	124880592	623	3	5.82531e-07	0.0204985	5.20634e-05	0.000403216	0.0155542	0.00871919	SLC12A8	SE_PE
chr1	222014008	222014996	989	4	2.37193e-08	0.00505212	5.61184e-05	0.000404202	-0.0229374	-0.012189	RP11-191N8.2	SE_PE
chr5	150974699	150975440	742	2	3.89341e-06	0.00230202	0.000182172	0.000404797	-0.0109776	-0.00762885	NA	SE_PE
chr11	123044469	123044924	456	2	4.70507e-06	0.00102518	0.000331195	0.000409946	0.0244163	0.0166996	CLMP	SE_PE
chr1	45976480	45976998	519	2	4.45665e-06	0.0768251	7.59298e-05	0.000414265	-0.0131152	-0.00634587	MMACHC, PRDX1	SE_PE
chr8	129071149	129071508	360	2	5.77749e-06	0.000581183	0.000605883	0.00041511	0.0118656	0.00209121	PVT1	SE_PE
chr21	46874243	46875500	1258	10	4.62067e-11	0.398998	3.41262e-07	0.000415507	-0.0181403	-0.0035361	COL18A1	SE_PE
chr17	47467221	47468118	898	3	1.21523e-06	0.0814719	2.10455e-05	0.000419922	-0.0232158	-0.00631227	RP11-81K2.1	SE_PE
chr5	146784007	146784171	165	2	1.16502e-05	0.00180859	0.000224638	0.000421348	0.0181852	0.00616686	DPYSL3	SE_PE
chr1	23525135	23525244	110	2	9.90527e-06	0.00094582	0.000374337	0.000422203	0.0203296	0.0142188	NA	SE_PE
chr15	57820876	57822016	1141	3	1.80582e-07	0.148305	2.13248e-05	0.000430493	-0.0334715	-0.0101541	CGNL1, CTD-2515H24.4	SE_PE
chr10	114570799	114571179	381	3	8.56258e-07	0.00660529	0.000101243	0.000431882	-0.017668	-0.00619197	VTI1A	SE_PE
chr1	31351689	31352849	1161	4	3.37124e-08	0.120617	7.91955e-06	0.000432444	0.0178286	0.00507612	SDC3	SE_PE
chr19	47599648	47600157	510	2	7.33559e-06	0.0856519	7.94288e-05	0.000433268	-0.0168612	-0.00800349	ZC3H4	SE_PE
chr4	109663613	109664279	667	2	3.88443e-06	0.0538277	8.22736e-05	0.000436502	-0.026728	-0.012898	ETNPPL	SE_PE
chr3	8617065	8617252	188	2	1.23703e-05	0.00115691	0.000333913	0.000438163	-0.00776793	-0.00671029	LMCD1-AS1, AC034187.2	SE_PE
chr22	26949298	26950172	875	2	5.3355e-06	0.00641481	0.000126199	0.000438402	-0.0132023	-0.00339223	TPST2	SE_PE
chr1	87615654	87616179	526	2	1.21871e-06	0.0121231	0.000104056	0.000438484	0.0231598	0.0140067	RP5-1052I5.2, LINC01140	SE_PE
chr2	239209346	239209630	285	3	1.58238e-05	0.0783058	2.30267e-05	0.000447513	-0.0183197	-0.0045423	NA	SE_PE
chr11	3021385	3022200	816	4	1.71384e-08	0.00249077	0.000173499	0.00044853	-0.0148812	0.00228386	CARS	SE_PE
chr21	38832167	38832922	756	2	3.00233e-06	0.0132321	0.00010498	0.000449527	-0.00891341	-0.00217511	DYRK1A	SE_PE
chr19	2543602	2544443	842	7	8.87123e-10	0.0459005	0.000178432	0.000452907	-0.0149556	-0.00423769	GNG7	SE_PE
chr3	188103284	188103477	194	2	4.44926e-05	0.0153251	0.000104749	0.000461414	-0.0122319	-0.0074515	LPP	SE_PE
chr1	236162295	236162869	575	2	5.32147e-06	0.0131971	0.00010848	0.000461573	0.0178112	0.0100257	NID1	SE_PE
chr9	22147983	22148135	153	2	4.00829e-05	0.00796733	0.000125517	0.000462651	0.0250301	0.0168374	NA	SE_PE
chr7	42237160	42237745	586	3	3.5085e-06	0.0667689	2.57775e-05	0.00046377	0.0204268	0.00601042	GLI3	SE_PE
chr2	109830195	109830832	638	3	1.55149e-06	0.0407158	3.15336e-05	0.000467181	-0.0143963	-0.0089608	SH3RF3	SE_PE
chr3	156266867	156266974	108	2	6.18223e-05	0.0163285	0.000104966	0.000467517	-0.0136091	-0.00457518	SSR3	SE_PE
chr6	16803812	16804166	355	2	1.57584e-05	0.114668	8.59384e-05	0.000469438	-0.0212526	-0.00981218	NA	SE_PE
chr3	73641305	73641969	665	2	4.27042e-06	0.0087796	0.000124588	0.000471338	-0.0199242	-0.00936068	PDZRN3	SE_PE
chr4	141015058	141015257	200	2	1.57889e-05	0.0199247	0.000102174	0.000472505	-0.0188084	-0.0085954	MAML3	SE_PE
chr21	40287466	40287759	294	3	1.19449e-05	0.106581	2.4152e-05	0.000473528	-0.0113184	-0.00528347	AF064858.6	SE_PE
chr2	175462452	175463365	914	4	4.18145e-07	0.075319	0.000108241	0.00048566	0.0153027	0.00763966	AC018890.6, WIPF1	SE_PE
chr9	91608364	91609272	909	2	3.79803e-05	0.000346943	0.00197023	0.000485988	-0.0134417	-0.0114489	C9orf47, S1PR3	SE_PE
chr22	43387669	43387925	257	2	1.22478e-05	0.00148164	0.000324524	0.000486539	-0.0434124	-0.0274615	PACSIN2	SE_PE
chr7	101769823	101769936	114	2	2.2832e-05	0.0451868	9.4766e-05	0.000488115	-0.00400666	-0.000843229	CUX1	SE_PE
chr8	29661687	29662105	419	2	1.32436e-05	0.0149727	0.00011298	0.000489143	0.0180736	0.0111582	NA	SE_PE
chr11	108799210	108799922	713	3	1.84994e-07	0.0153803	5.75606e-05	0.000497801	0.0114676	0.00533293	DDX10	SE_PE
chr2	173098736	173099122	387	3	1.41169e-06	0.10647	4.88143e-05	0.000497855	-0.00939785	-0.00561733	NA	SE_PE
chr7	104567372	104567387	16	2	1.29041e-05	0.000613911	0.000824739	0.000499648	0.0111188	0.00990348	NA	SE_PE
chr10	45219514	45220304	791	3	3.02472e-07	0.032814	3.59557e-05	0.000499817	0.0237604	0.0105899	NA	SE_PE
chr8	116463742	116464429	688	2	2.17318e-06	0.00627564	0.000150942	0.000500002	0.0250214	0.011075	TRPS1	SE_PE
chr7	117288696	117288710	15	2	7.58506e-05	0.0704928	9.61151e-05	0.000509402	-0.00986353	-0.00542067	CFTR	SE_PE
chr6	77394161	77394771	611	2	5.45545e-06	0.0419519	0.00010111	0.00051332	-0.00955405	-0.00471319	NA	SE_PE
chr12	105322376	105324638	2263	8	2.46157e-07	0.111156	2.82047e-05	0.00051367	0.0194041	0.00631995	SLC41A2	SE_PE
chr8	39417526	39417826	301	2	9.38128e-06	0.000249347	0.00631478	0.00051406	-0.00631705	-0.00596999	NA	SE_PE
chr3	69058454	69058904	451	3	9.34906e-07	0.048147	0.000143658	0.000516099	-0.0200361	-0.0110691	EOGT	SE_PE
chr9	124511628	124512216	589	4	3.75816e-08	0.324322	5.25043e-06	0.0005178	-0.0167067	-0.00384198	DAB2IP	SE_PE
chr10	80516517	80517487	971	3	4.89902e-07	0.00332022	0.000359799	0.000523635	0.0138822	0.00728732	NA	SE_PE
chr4	10609040	10609880	841	2	0.000111218	0.00026505	0.00539364	0.000523654	-0.012252	-0.0103361	CLNK	SE_PE
chr5	77836817	77837333	517	3	1.01175e-05	0.104121	2.75463e-05	0.000526094	0.0145499	0.000162528	LHFPL2	SE_PE
chr1	61586157	61586195	39	2	9.06917e-06	0.000316972	0.00316103	0.000528009	-0.0169589	-0.0158301	NFIA	SE_PE
chr3	186982752	186982969	218	2	2.21831e-05	0.00320923	0.000222327	0.000529514	-0.012145	-0.00551715	MASP1	SE_PE
chr17	179551	180404	854	4	3.74838e-08	0.0034264	0.000261517	0.000532053	-0.0169221	-0.0077307	RPH3AL	SE_PE
chr12	52408906	52409578	673	3	1.22043e-07	0.394374	2.35518e-05	0.000541068	-0.0105824	-0.003726	GRASP	SE_PE
chr3	71149599	71150422	824	2	6.03011e-06	0.00122397	0.000454296	0.000541173	0.0246125	0.0103121	FOXP1	SE_PE
chr11	12185892	12187606	1715	3	3.99691e-07	0.0392047	7.4784e-05	0.000543263	0.0218473	0.0106611	MICAL2	SE_PE
chr9	127273145	127273395	251	3	4.81049e-06	0.0180917	0.000222962	0.000543937	-0.014276	-0.00746409	NA	SE_PE
chr20	46555793	46556420	628	2	2.43898e-06	0.0445006	0.000107609	0.000544991	0.0230776	0.0105433	NA	SE_PE
chr1	2183365	2183438	74	2	1.73125e-05	0.0125022	0.000136239	0.000549657	-0.0153013	-0.010424	SKI	SE_PE
chr12	89740403	89740614	212	2	5.72609e-05	0.0261488	0.000117348	0.000553164	0.0278806	0.0126594	NA	SE_PE
chr19	2052181	2052564	384	2	2.45121e-06	0.00737677	0.000164381	0.000559156	-0.0241825	-0.0107965	NA	SE_PE
chr1	162825717	162826863	1147	4	2.10447e-07	0.0707346	1.77157e-05	0.000561167	0.0300715	0.0111162	C1orf110	SE_PE
chr2	121991485	121992541	1057	6	6.80245e-08	0.538687	5.86624e-07	0.000564472	-0.0162455	-0.00272954	TFCP2L1	SE_PE
chr19	2059522	2059698	177	2	2.80189e-05	0.00353206	0.000234682	0.000570435	0.00983147	0.00732173	NA	SE_PE
chr1	156095882	156096574	693	6	2.94716e-08	0.290617	0.000623263	0.000571866	0.0119862	0.00325685	LMNA	SE_PE
chr5	10701439	10702346	908	3	6.1141e-07	0.00242927	0.00352481	0.000573775	0.0143166	0.00930185	DAP	SE_PE
chr12	48111841	48112358	518	4	9.04578e-08	0.111621	1.0104e-05	0.00057515	-0.0175202	-0.00277681	RP1-197B17.3, ENDOU	SE_PE
chr8	97306178	97306864	687	3	3.57136e-06	0.0539721	3.67085e-05	0.000581143	-0.017161	-0.00700099	PTDSS1	SE_PE
chr4	103473220	103474041	822	2	8.29598e-06	0.00298132	0.000268587	0.000586252	0.0241066	0.0116667	NFKB1	SE_PE
chr2	237626960	237627034	75	3	5.20187e-05	0.260739	2.47359e-05	0.000595054	0.0233641	0.00697	NA	SE_PE
chr3	37211756	37212084	329	2	1.56063e-05	0.0183868	0.000136794	0.000595265	-0.023354	-0.0149995	LRRFIP2	SE_PE
chr16	75263800	75264574	775	2	9.45738e-07	0.00764989	0.000176659	0.000597143	-0.0132763	-0.00296283	BCAR1	SE_PE
chr2	54697181	54697642	462	2	2.58332e-06	0.0221498	0.000132681	0.000598837	0.0139994	0.00886593	SPTBN1	SE_PE
chr8	145016475	145018185	1711	12	2.08235e-15	0.662417	2.30107e-08	0.000599057	0.00967597	0.00142632	PLEC	SE_PE
chr2	85875472	85876697	1226	3	6.3819e-07	0.00309008	0.000224778	0.000603174	0.0074345	0.00262825	USP39	SE_PE
chr9	4116422	4116989	568	2	7.21959e-06	0.000573983	0.00138029	0.000604263	-0.0109353	-0.0087392	GLIS3	SE_PE
chr22	20869100	20869479	380	2	1.37253e-05	0.00394477	0.000244958	0.000612776	0.0180066	0.0119512	MED15	SE_PE
chr6	40374425	40374858	434	2	3.63165e-06	0.00870631	0.000174747	0.000613595	0.0153142	0.00613314	LRFN2	SE_PE
chr12	109043646	109043812	167	2	6.67242e-06	0.000373679	0.00351748	0.000619806	0.0177591	0.0135541	CORO1C	SE_PE
chr1	9464633	9464735	103	2	7.44029e-05	0.107027	0.000118388	0.000624963	-0.0052115	-0.00253459	NA	SE_PE
chr2	236522903	236523362	460	3	8.66333e-07	0.0152603	8.42942e-05	0.000626755	-0.0122952	-0.00769465	AGAP1	SE_PE
chr2	98583404	98583534	131	2	5.1841e-05	0.00695826	0.000196374	0.000629862	-0.00771133	-0.00675004	TMEM131	SE_PE
chr7	7758156	7758995	840	2	1.20209e-05	0.0019785	0.000398976	0.000635318	0.0247359	0.0138189	RPA3-AS1, RPA3	SE_PE
chr22	36753159	36754002	844	3	4.04645e-07	0.00103846	0.00117657	0.000636016	0.0206642	0.0119562	MYH9	SE_PE
chr10	13754779	13755042	264	2	4.23801e-05	0.0141282	0.000158036	0.000636459	0.0182186	0.00910824	FRMD4A	SE_PE
chr1	35920054	35920411	358	3	8.6e-07	0.000674369	0.00184018	0.000637861	0.0187134	-0.00142414	KIAA0319L	SE_PE
chr3	64894275	64895105	831	2	8.14831e-06	0.00609253	0.000212456	0.000641512	0.016647	0.00908576	ADAMTS9-AS2	SE_PE
chr14	52711497	52712002	506	2	1.23096e-05	0.0312845	0.000136185	0.000643392	0.0147473	0.00682084	NA	SE_PE
chr7	5270512	5270567	56	3	5.10411e-06	0.0335685	5.80514e-05	0.000645624	-0.0212656	-0.010715	WIPI2	SE_PE
chr11	44032579	44033616	1038	3	0.00013243	0.00244635	0.00497622	0.000648095	0.0189884	0.0131654	NA	SE_PE
chr16	12638924	12639251	328	3	7.35863e-06	0.0689189	4.45234e-05	0.000653173	-0.0179142	-0.00933562	SNX29	SE_PE
chr2	40599929	40599951	23	2	4.53199e-05	0.00925995	0.000187444	0.000658812	0.0160913	0.00996266	SLC8A1	SE_PE
chr9	116840435	116841542	1108	5	3.49541e-08	0.0476302	2.23398e-05	0.000660533	-0.0200671	-0.00550827	AMBP	SE_PE
chr16	9044663	9045307	645	2	1.4295e-06	0.152817	0.00012567	0.000665622	-0.0201623	-0.00992791	USP7	SE_PE
chr7	116418268	116418297	30	2	9.06498e-05	0.0489053	0.000134958	0.000670047	-0.0129475	-0.00738893	MET	SE_PE
chr8	22851774	22852120	347	3	6.02935e-06	0.162355	3.59559e-05	0.00067478	-0.0117369	-0.00644461	RHOBTB2, PEBP4, RP11-875O11.1	SE_PE
chr4	6941677	6942100	424	2	4.32587e-06	0.00788611	0.000206226	0.000678271	-0.0109478	-0.00677962	TBC1D14	SE_PE
chr7	90038364	90039069	706	2	6.78826e-06	0.0268618	0.000149608	0.000682566	-0.0103293	-0.00454687	CLDN12, CTB-13L3.1	SE_PE
chr22	38636182	38637003	822	3	2.43014e-07	0.0033487	0.000325858	0.000683663	0.0240694	0.00518352	TMEM184B	SE_PE
chr17	53244893	53245218	326	2	3.22443e-05	0.0122036	0.000190781	0.000716299	-0.0101787	-0.00718722	NA	SE_PE
chr4	55143557	55144066	510	2	5.22525e-06	0.0445917	0.000148231	0.000720781	0.017112	0.00958183	FIP1L1, PDGFRA	SE_PE
chr11	95317589	95317928	340	2	3.93329e-05	0.0335561	0.0001545	0.000723238	0.00655054	0.0025579	NA	SE_PE
chr7	150096665	150097762	1098	6	3.641e-09	0.0712838	0.000160586	0.000723825	0.0159748	0.00727616	ZNF775	SE_PE
chr8	108291086	108291166	81	2	7.11644e-05	0.00809483	0.000226513	0.000734166	-0.0142291	-0.00884345	ANGPT1	SE_PE
chr9	139796221	139797211	991	5	2.48064e-07	0.0258772	3.48968e-05	0.000738296	0.010051	0.00502018	TRAF2	SE_PE
chr7	91186186	91186790	605	4	1.18798e-06	0.194371	1.88733e-05	0.000754912	-0.010044	-0.00607171	NA	SE_PE
chr2	159867036	159867130	95	2	3.70112e-05	0.00277631	0.000412258	0.000757332	0.0148087	0.00944776	TANC1	SE_PE
chr17	65437355	65437724	370	2	3.00019e-05	0.0167454	0.000189765	0.000765273	0.0163906	0.00991042	PITPNC1	SE_PE
chr1	109420722	109422184	1463	3	1.40183e-07	0.059283	5.28292e-05	0.000766869	-0.0103471	-0.00332364	GPSM2, AKNAD1	SE_PE
chr1	229764652	229764706	55	2	0.000147305	0.0707227	0.000153272	0.00077091	-0.0116768	-0.00587795	URB2	SE_PE
chr2	178116991	178117066	76	2	1.69074e-05	0.00056083	0.00278064	0.000781751	0.016846	0.0144439	NFE2L2	SE_PE
chr10	73109378	73110071	694	3	2.16777e-06	0.133935	5.6594e-05	0.000793334	-0.0144881	-0.00105934	SLC29A3	SE_PE
chr10	28732900	28733270	371	3	2.68079e-06	0.0455813	0.00470685	0.000798352	-0.00726443	-0.00295911	RP11-351M16.3	SE_PE
chr17	55601342	55601697	356	2	2.16307e-05	0.01474	0.000211889	0.00081387	0.0210162	0.00964179	MSI2	SE_PE
chr1	64087450	64087627	178	4	2.99585e-07	0.00377944	0.00183257	0.000814419	-0.0232066	-0.00851936	PGM1	SE_PE
chr6	159285365	159285627	263	2	1.67845e-05	0.000997844	0.00126144	0.000830403	-0.0157192	-0.00967852	NA	SE_PE
chr16	2089851	2090610	760	4	1.39575e-07	0.00584846	0.000430922	0.000831954	-0.0150789	-0.00632058	NTHL1	SE_PE
chr8	93384848	93385654	807	2	5.55006e-05	0.000585558	0.0030551	0.000834092	-0.00745471	-1.63537e-05	NA	SE_PE
chr12	51777493	51778032	540	3	2.3749e-05	0.225179	3.86497e-05	0.000850151	-0.0148465	-0.00565497	GALNT6	SE_PE
chr19	46226706	46227428	723	3	2.73186e-07	0.130243	5.38183e-05	0.000860953	0.0188358	0.00780964	FBXO46	SE_PE
chr7	16956550	16957101	552	2	3.51706e-05	0.000424039	0.00891544	0.000865746	-0.00504802	-0.00494638	NA	SE_PE
chr4	79579100	79580025	926	3	6.61772e-07	0.0375374	0.000480343	0.000865876	0.0231025	0.0129372	LINC01094	SE_PE
chr2	43385231	43386953	1723	4	2.21539e-06	0.00762961	0.000746266	0.000869689	0.00935309	0.00646903	NA	SE_PE
chr10	128948560	128948769	210	2	6.54405e-05	0.0158064	0.000226248	0.000871392	0.00983762	0.00540689	DOCK1, FAM196A	SE_PE
chr1	6450174	6450244	71	2	0.000163117	0.0583329	0.000181257	0.000880474	-0.00350182	-0.0022121	ACOT7	SE_PE
chr2	28657082	28657697	616	2	1.08025e-05	0.0120674	0.000249121	0.000881705	-0.00943385	-0.00893569	NA	SE_PE
chr1	54750597	54751576	980	5	1.42849e-07	0.184456	1.31687e-05	0.000883312	0.0113344	0.00536271	RP5-997D24.3, SSBP3	SE_PE
chr7	799693	799746	54	2	1.17138e-05	0.001528	0.000893193	0.000894111	-0.0163869	-0.0103092	HEATR2	SE_PE
chr13	111074260	111074842	583	2	7.8126e-06	0.0394574	0.000195373	0.000902264	0.0254359	0.013272	COL4A2	SE_PE
chr15	41555798	41556123	326	2	5.7564e-05	0.0406371	0.000196385	0.00090951	-0.0099531	-0.004819	CHP1	SE_PE
chr17	49295249	49295615	367	2	2.88643e-05	0.00829285	0.000298879	0.000911839	-0.0064614	-0.00445132	MBTD1	SE_PE
chr4	144280191	144280286	96	2	1.82525e-05	0.000481881	0.00707931	0.00091579	0.0142577	0.0122536	GAB1	SE_PE
chr4	159757361	159758027	667	2	1.04286e-05	0.190599	0.000180844	0.000927277	-0.017977	-0.0086781	FNIP2	SE_PE
chr4	87932378	87932980	603	2	1.17768e-05	0.0101874	0.000284169	0.000932697	0.0201513	0.00847933	AFF1	SE_PE
chr16	72981543	72982538	996	7	7.19727e-08	0.844437	1.78726e-07	0.000933348	-0.0231765	-0.00320429	ZFHX3	SE_PE
chr6	11810356	11810820	465	2	1.27479e-05	0.0985075	0.000187935	0.000940889	-0.018356	-0.00906006	NA	SE_PE
chr11	121446202	121446689	488	2	7.34763e-06	0.128226	0.000185831	0.000941379	0.0235629	0.0121606	SORL1	SE_PE
chr1	15664182	15664791	610	5	2.63461e-07	0.111875	1.16452e-05	0.00094296	0.0309515	0.0106885	FHAD1, RP3-467K16.2	SE_PE
chr8	62602522	62602643	122	2	6.20922e-05	0.00517113	0.00040527	0.000966618	-0.00874123	-0.00772406	ASPH	SE_PE
chr7	2208345	2208830	486	5	7.1247e-07	0.0410166	0.000826178	0.000971808	-0.012213	-0.00412141	MAD1L1	SE_PE
chr1	203155737	203156784	1048	7	1.66073e-09	0.0385106	1.07428e-05	0.000973222	0.0152885	0.00640199	CHI3L1	SE_PE
chr8	110592961	110593354	394	3	2.48348e-06	0.0137213	0.000183806	0.000986029	-0.0188678	-0.00449386	SYBU	SE_PE
chr18	3066514	3066822	309	2	1.08734e-05	0.0158821	0.000266802	0.000995374	-0.00705913	-0.00431714	MYOM1	SE_PE
chr7	151133395	151134527	1133	3	6.4987e-07	0.0118804	0.000165444	0.000996794	0.0169509	0.00435823	RP4-555L14.4, CRYGN	SE_PE
chr13	73628948	73629156	209	3	2.10492e-05	0.0423883	8.14925e-05	0.00100144	-0.014858	-0.00804448	KLF5	SE_PE
chr15	58758468	58759056	589	2	1.51782e-05	0.0405431	0.000222371	0.00101125	0.00927487	0.00600107	LIPC, ALDH1A2, RP11-355N15.1	SE_PE
chr11	108910582	108911167	586	2	1.21792e-05	0.0254702	0.000242567	0.00101438	0.0262776	0.012228	NA	SE_PE
chr22	31689162	31690508	1347	3	6.70289e-08	0.085474	8.12362e-05	0.00101789	0.0235468	0.00675901	RP3-400N23.6	SE_PE
chr3	23632110	23632628	519	2	6.60725e-06	0.00414862	0.000510599	0.00103676	-0.00868863	-0.0075687	UBE2E2	SE_PE
chr15	55531941	55532397	457	2	3.09882e-05	0.0902892	0.000210913	0.00103739	-0.00633216	-0.00312102	RAB27A	SE_PE
chr8	9472057	9472784	728	3	4.51422e-07	0.0749497	7.19576e-05	0.00104429	-0.0165373	-0.00717358	TNKS	SE_PE
chr12	102326068	102326095	28	2	1.60668e-05	0.000542277	0.00853134	0.00105458	0.00810516	0.00591217	DRAM1	SE_PE
chr6	130774480	130774715	236	2	3.46961e-05	0.00287534	0.000683755	0.00106158	0.0222091	0.0162013	NA	SE_PE
chr2	33332925	33333102	178	2	2.60469e-05	0.00116033	0.0017673	0.00107105	0.0237409	0.0165379	LTBP1	SE_PE
chr2	45795183	45795647	465	3	1.71524e-05	0.0383054	0.000127136	0.0010779	-0.0214773	-0.0087063	SRBD1	SE_PE
chr5	97443755	97444430	676	2	5.59966e-06	0.00598499	0.000453614	0.00110512	0.00766148	0.00423085	AC008834.1	SE_PE
chr1	204389417	204389734	318	2	7.997e-05	0.188606	0.000220936	0.00110974	-0.0105914	-0.00549941	RP11-739N20.2	SE_PE
chr1	15354730	15354831	102	2	8.43032e-05	0.0490027	0.000243693	0.00111864	0.0158029	0.00852397	KAZN	SE_PE
chr4	122589621	122589969	349	2	6.48126e-05	0.0446724	0.000247182	0.00112022	0.0150815	0.00864718	ANXA5	SE_PE
chr1	15485346	15485867	522	3	2.53118e-05	0.146652	6.21727e-05	0.00112802	0.011653	0.00641659	TMEM51	SE_PE
chr5	55424626	55425091	466	2	3.26201e-05	0.0505504	0.000247036	0.00113572	-0.0151484	-0.0074897	ANKRD55	SE_PE
chr6	131259221	131259261	41	2	2.36958e-05	0.000576165	0.00992601	0.00114715	-0.00852601	-0.00824431	EPB41L2	SE_PE
chr17	25871504	25871790	287	2	7.88177e-05	0.0650685	0.000244863	0.00115528	0.0200157	0.0101085	KSR1	SE_PE
chr4	141017316	141017794	479	3	6.64909e-06	0.00445495	0.001975	0.00116351	0.0235902	0.00497315	MAML3	SE_PE
chr11	1986191	1986915	725	4	1.2862e-06	0.0109778	0.0002554	0.0011644	0.0151209	0.00868727	MRPL23	SE_PE
chr12	26784906	26785010	105	2	2.07176e-05	0.000901483	0.00326369	0.00116901	0.019759	0.0118581	RP11-666F17.1, ITPR2	SE_PE
chr1	32155143	32156429	1287	4	1.44986e-07	0.263976	1.85017e-05	0.00117726	0.0244469	0.00741242	COL16A1	SE_PE
chr16	89488963	89489377	415	3	3.48781e-06	0.0585053	9.06056e-05	0.00117884	0.013736	0.00826674	ANKRD11	SE_PE
chr11	33193082	33193745	664	3	1.02969e-06	0.198965	6.05506e-05	0.00118326	-0.0105606	-0.00383943	CSTF3-AS1	SE_PE
chr16	71963109	71963879	771	4	4.32247e-07	0.00211197	0.00691636	0.00118493	0.0116757	-0.00116482	PKD1L3	SE_PE
chr8	131432024	131432739	716	2	9.77274e-06	0.0360094	0.000274469	0.00118943	-0.00655212	-0.00269477	ASAP1	SE_PE
chr1	203254962	203255003	42	2	4.66975e-06	0.000641293	0.00804444	0.00119415	-0.00650959	-0.00579917	NA	SE_PE
chr4	141011425	141012403	979	2	3.05403e-05	0.00172102	0.00135664	0.00119631	-0.0112952	-0.00174994	MAML3	SE_PE
chr12	116932572	116933189	618	2	1.70379e-05	0.0360513	0.000276877	0.0011984	0.0263315	0.0142088	NA	SE_PE
chr2	201270462	201271178	717	2	2.41041e-05	0.00168736	0.00139883	0.00120154	0.0139678	0.00828515	SPATS2L	SE_PE
chr11	1884325	1886408	2084	8	1.68086e-08	0.191352	0.000147861	0.00120158	0.0263727	0.00715375	LSP1, AC051649.12	SE_PE
chr15	78286548	78286614	67	2	2.88972e-05	0.000880983	0.00370444	0.00120497	-0.00791205	-0.0060332	RP11-114H24.6, TBC1D2B	SE_PE
chr20	32859359	32859896	538	2	2.18149e-05	0.0200405	0.000318324	0.00120794	0.014463	0.00591249	RP4-785G19.5	SE_PE
chr3	177554561	177555086	526	2	2.5468e-05	0.0513145	0.000265451	0.00121012	-0.0112276	-0.00554466	RP11-91K9.1	SE_PE
chr1	53587046	53587375	330	2	1.12534e-05	0.133698	0.000253233	0.00124226	0.0152129	0.00772875	SLC1A7	SE_PE
chr2	234164131	234164818	688	2	1.53817e-05	0.0946268	0.000259334	0.00124828	-0.00995819	-0.00587832	ATG16L1	SE_PE
chr20	35515200	35515670	471	2	7.69388e-06	0.0819412	0.000263413	0.00125382	-0.012031	-0.00564855	TLDC2	SE_PE
chr6	166247032	166247348	317	2	5.41377e-05	0.0520041	0.000276273	0.00125422	-0.0119332	-0.00636897	PDE10A	SE_PE
chr1	219606075	219606404	330	2	5.21643e-05	0.134266	0.000255961	0.00125435	-0.025798	-0.0133486	NA	SE_PE
chr8	98784254	98784523	270	3	3.26056e-06	0.00709714	0.00104097	0.00126771	-0.0117734	-0.00783486	NA	SE_PE
chr5	76434270	76435488	1219	7	6.29218e-08	0.150934	3.76369e-06	0.00126786	-0.025798	-0.00777299	ZBED3-AS1	SE_PE
chr17	2115797	2116773	977	3	2.8389e-06	0.0111374	0.00548381	0.00129689	-0.0165691	-0.00201516	SMG6	SE_PE
chr11	130641967	130642799	833	3	1.16625e-06	0.0288313	0.00014173	0.00130217	0.0224783	0.0102671	NA	SE_PE
chr6	6320614	6322378	1765	11	6.02519e-10	0.196382	6.57927e-06	0.00130299	0.0184532	-0.00154903	F13A1	SE_PE
chr13	76452552	76452681	130	2	1.55916e-05	0.0012241	0.00255326	0.00130742	0.0183483	0.0164683	C13orf45	SE_PE
chr16	11875806	11876111	306	2	4.00929e-05	0.0183929	0.000365619	0.00132318	-0.012112	-0.00501681	ZC3H7A	SE_PE
chr3	9025584	9025986	403	3	7.55862e-06	0.0772467	9.29718e-05	0.00133122	-0.0128988	-0.00542173	SRGAP3	SE_PE
chr2	8295145	8295355	211	2	4.02445e-05	0.00234053	0.00120989	0.00133737	0.0126383	0.00744229	LINC00298, LINC00299	SE_PE
chr1	60172912	60173289	378	2	5.7047e-05	0.0237984	0.000347271	0.00134362	-0.0157057	-0.00615737	FGGY	SE_PE
chr20	17679263	17679640	378	4	9.08151e-06	0.109323	3.3119e-05	0.00137369	-0.0104461	-0.00297628	BANF2	SE_PE
chr10	72974629	72974694	66	2	2.0033e-05	0.00284364	0.00109911	0.0014041	-0.0076162	-0.00745768	UNC5B	SE_PE
chr16	70770604	70771142	539	2	1.2441e-05	0.00149559	0.00227183	0.00141462	0.0113945	0.0108351	VAC14	SE_PE
chr7	27904353	27904646	294	3	5.22214e-06	0.028087	0.000170752	0.00141578	-0.0168156	-0.00832947	JAZF1	SE_PE
chr3	170420737	170421072	336	2	9.66804e-05	0.198915	0.000290419	0.00141892	0.0197786	0.0104047	CLDN11	SE_PE
chr19	14939260	14940381	1122	5	2.12976e-08	0.168913	1.16183e-05	0.00142728	-0.014757	-0.00107241	OR7A5	SE_PE
chr6	107194450	107194665	216	2	0.000144921	0.0261345	0.000365627	0.00142755	-0.0145161	-0.00935887	RP1-60O19.1	SE_PE
chr3	23792669	23793006	338	2	2.68614e-05	0.00742007	0.000584893	0.00143095	0.0147736	0.00333733	NA	SE_PE
chr17	46560327	46560683	357	2	2.89652e-05	0.00233092	0.00138134	0.00143554	0.0195821	0.00832335	NA	SE_PE
chr10	118645884	118647000	1117	4	5.33496e-07	0.0071179	0.000570262	0.00143596	-0.0195556	-0.00742226	ENO4, KIAA1598	SE_PE
chr4	40994566	40995100	535	2	2.34501e-05	0.0283384	0.000362311	0.00143918	0.024434	0.011248	APBB2	SE_PE
chr1	228972892	228973057	166	2	7.07355e-05	0.00792991	0.000581866	0.00146069	-0.00692331	-0.00263324	NA	SE_PE
chr1	95155557	95155994	438	2	5.40874e-05	0.18004	0.00030174	0.00146506	0.0163988	0.00893697	LINC01057	SE_PE
chr2	216581432	216582586	1155	4	3.74775e-06	0.558438	1.79727e-05	0.00146552	0.00394814	0.000621274	LINC00607	SE_PE
chr19	12896559	12897519	961	3	1.65102e-06	0.000937247	0.00660356	0.00146591	0.00896715	0.00780746	HOOK2	SE_PE
chr7	5408678	5409340	663	2	1.72306e-05	0.1378	0.000305365	0.00146863	-0.016685	-0.00796009	TNRC18	SE_PE
chr22	36775752	36776109	358	2	8.32536e-05	0.0432327	0.000343098	0.00147363	0.0178589	0.00747521	MYH9	SE_PE
chr3	23988782	23989124	343	3	2.45581e-06	0.00560126	0.00260867	0.00148042	0.0102188	0.00831138	NR1D2	SE_PE
chr6	157738369	157738926	558	2	2.88677e-05	0.0722673	0.000324339	0.0014884	-0.0186692	-0.00916548	TMEM242	SE_PE
chr16	56898786	56899183	398	5	9.47627e-08	0.00423861	0.0030837	0.00149842	-0.0183734	-0.00868034	SLC12A3	SE_PE
chr15	64243160	64243801	642	3	4.10484e-06	0.179511	8.20591e-05	0.00149955	0.0227353	0.00847718	DAPK2	SE_PE
chr2	28497669	28499003	1335	4	1.84392e-05	0.00147174	0.00239751	0.00150685	0.0338191	0.0124955	BRE	SE_PE
chr2	26835353	26835566	214	2	0.000200164	0.145288	0.000318946	0.00152942	-0.018748	-0.00975646	CIB4	SE_PE
chr10	120115553	120116655	1103	3	0.000113776	0.00146686	0.00788705	0.00153082	-0.00724966	-0.00460331	LINC00867	SE_PE
chr13	100376969	100377366	398	2	6.56482e-05	0.0341245	0.000375835	0.00153324	-0.0153708	-0.0068524	CLYBL	SE_PE
chr12	95638316	95638334	19	2	7.1069e-05	0.007146	0.000658863	0.00153328	0.00842066	0.007208	VEZT	SE_PE
chr12	42718770	42719544	775	2	1.63693e-07	0.00846116	0.000610516	0.00154702	-0.0133003	-0.00690731	PPHLN1, ZCRB1	SE_PE
chr3	9258282	9258573	292	4	3.13077e-06	0.0305706	0.000825955	0.00155915	-0.0188241	-0.00740187	SRGAP3	SE_PE
chr10	111659687	111659903	217	2	0.000175257	0.0360886	0.000379276	0.00155934	-0.011803	-0.00605801	XPNPEP1	SE_PE
chr19	49181430	49181553	124	2	0.000256949	0.0483405	0.000362721	0.00156807	-0.0160915	-0.00725143	SEC1P	SE_PE
chr20	49201542	49202225	684	3	2.71301e-06	0.0610195	0.000128286	0.00156813	-0.0153375	-0.00288318	NA	SE_PE
chr8	117004625	117005189	565	2	3.56339e-05	0.00113197	0.0047282	0.00157883	-0.0123661	-0.00800024	LINC00536	SE_PE
chr3	171763213	171763241	29	2	0.000217414	0.0571855	0.000359579	0.00158882	-0.0141643	-0.00784493	FNDC3B	SE_PE
chr17	75361975	75362226	252	2	0.000103832	0.0141535	0.000507346	0.00159349	-0.0159827	-0.0107922	2009-09-01	SE_PE
chr2	64017374	64017724	351	2	9.37266e-05	0.0422978	0.000378273	0.00159473	-0.0177419	-0.00895457	WDPCP	SE_PE
chr5	78202845	78203311	467	3	6.80756e-05	0.504719	7.28812e-05	0.00159736	0.025726	0.00857826	ARSB	SE_PE
chr17	74651114	74651119	6	3	1.58657e-05	0.00876141	0.000440539	0.00162263	-0.00315288	-0.00226073	NA	SE_PE
chr12	26424696	26425211	516	6	1.45833e-07	0.0815883	0.00208682	0.00163772	0.00765076	0.000780871	SSPN, RP11-283G6.4, RP11-283G6.5	SE_PE
chr18	74198774	74199233	460	3	1.64635e-05	0.0107559	0.000607934	0.00163797	-0.0211167	-0.0124748	ZNF516	SE_PE
chr17	77982340	77983156	817	7	2.56456e-08	0.238637	4.59465e-06	0.00165697	-0.0112929	-0.00373595	TBC1D16	SE_PE
chr11	65187857	65189563	1707	7	4.58564e-08	0.686654	6.37186e-07	0.00166774	-0.00412488	-0.00121426	NA	SE_PE
chr16	81585232	81585660	429	3	1.2441e-05	0.0751403	0.000157281	0.0016717	0.0216686	0.00803054	CMIP	SE_PE
chr6	111889713	111889939	227	2	9.09441e-06	0.0403189	0.000407654	0.00168545	-0.0150009	-0.00663228	TRAF3IP2-AS1, TRAF3IP2	SE_PE
chr21	44092508	44093521	1014	3	6.75151e-06	0.032688	0.000427081	0.00168795	-0.0159445	-0.00275265	PDE9A	SE_PE
chr15	40707167	40707439	273	2	0.000110509	0.0803103	0.000371925	0.00169132	-0.0124943	-0.00653116	IVD	SE_PE
chr4	17032038	17032261	224	2	5.27497e-05	0.00286736	0.00153733	0.00170656	0.0151345	0.0122711	RP11-141E13.1	SE_PE
chr3	45220102	45220949	848	2	0.000144918	0.00124947	0.00500341	0.00173128	-0.0131071	-0.010118	NA	SE_PE
chr12	12443342	12443648	307	2	7.65924e-05	0.0129777	0.000589168	0.0017378	-0.011559	-0.00326397	NA	SE_PE
chr19	51627334	51627843	510	2	6.13295e-06	0.0239393	0.000478646	0.00174114	0.014026	0.00492391	NA	SE_PE
chr17	44820573	44821280	708	2	2.65804e-05	0.0057572	0.000907407	0.00174286	0.0199983	0.0093187	NSF	SE_PE
chr5	14443983	14444521	539	2	3.63748e-05	0.0887504	0.000382579	0.00174722	-0.0178697	-0.0098872	TRIO	SE_PE
chr1	242162283	242163517	1235	4	1.28704e-06	0.591457	2.22312e-05	0.00176141	-0.0048193	-0.00181383	MAP1LC3C	SE_PE
chr5	66562931	66564534	1604	6	4.50668e-08	0.305606	9.48996e-06	0.00176958	-0.0222794	-0.00484695	CTD-2187J20.1	SE_PE
chr5	177812471	177812730	260	2	6.30537e-05	0.0135235	0.000595766	0.00177447	0.0182635	0.0113996	COL23A1	SE_PE
chr3	72870430	72870838	409	3	6.56922e-05	0.281265	9.71732e-05	0.00177815	-0.00981926	-0.0042397	SHQ1	SE_PE
chr1	223314605	223314788	184	2	0.000123199	0.0698804	0.000400161	0.00177899	-0.0185533	-0.00909333	TLR5	SE_PE
chr17	53025587	53025900	314	2	2.06646e-05	0.000952826	0.0110945	0.00178604	0.0103831	0.00835628	TOM1L1	SE_PE
chr15	59156878	59158587	1710	6	9.26722e-08	0.0517037	0.00648817	0.00178942	-0.0185315	-0.00792445	ZNF444P1, RNF111, RP11-30K9.5	SE_PE
chr13	24723265	24723516	252	2	0.000163162	0.0461104	0.000436259	0.00182017	0.0117902	0.00515722	RP11-307N16.6, SPATA13	SE_PE
chr1	202560371	202561557	1187	3	3.91914e-06	0.00197231	0.00312928	0.00182418	-0.0130728	0.00144025	PPP1R12B, SYT2	SE_PE
chr6	2916614	2917294	681	3	3.59205e-05	0.105126	0.000208364	0.00182573	-0.0202749	-0.00835115	RP1-90J20.2	SE_PE
chr5	176856550	176856845	296	2	6.53447e-05	0.0222834	0.00051981	0.00182849	0.0207833	0.0118007	GRK6	SE_PE
chr5	137721255	137722208	954	8	3.95487e-09	0.254908	2.56173e-05	0.00183371	-0.014331	-0.00597764	KDM3B	SE_PE
chr12	102269622	102270112	491	2	8.79756e-06	0.00737525	0.00084223	0.00183734	0.0133171	0.00711448	NA	SE_PE
chr20	17942706	17942747	42	2	1.71524e-05	0.00120076	0.00694847	0.00187925	-0.0151856	-0.0105358	SNX5, OVOL2	SE_PE
chr9	37340211	37340560	350	2	0.000122678	0.486897	0.000394717	0.00188086	-0.0109118	-0.00501475	ZCCHC7	SE_PE
chr3	71542870	71543684	815	3	1.72798e-05	0.0119239	0.000451586	0.00189083	0.00342025	0.00230534	FOXP1	SE_PE
chr2	28770552	28770842	291	2	7.57875e-05	0.0209278	0.000560773	0.00191132	-0.0219326	-0.0114867	PLB1	SE_PE
chr16	4379148	4379699	552	2	1.29183e-05	0.0834143	0.000427572	0.00191468	0.0144919	0.00790006	GLIS2	SE_PE
chr1	100137707	100138563	857	3	4.92289e-06	0.0137917	0.000721012	0.0019269	0.0232096	0.00861135	PALMD	SE_PE
chr17	80595085	80595110	26	2	5.85407e-05	0.00176163	0.00359607	0.001931	-0.00591796	-0.0037778	FOXK2, WDR45B	SE_PE
chr2	47204734	47205281	548	3	7.27979e-06	0.263627	0.000104982	0.00195165	-0.0155906	-0.00485896	TTC7A	SE_PE
chr13	98868494	98868670	177	2	1.59624e-05	0.000998485	0.0142177	0.00196654	0.0174968	0.0116788	FARP1	SE_PE
chr9	84270635	84271042	408	2	7.49082e-05	0.022496	0.000570044	0.00197063	-0.0194864	-0.0106959	TLE1	SE_PE
chr1	21664810	21665104	295	2	6.9659e-05	0.0261551	0.000546637	0.00197402	-0.0129184	-0.00505047	ECE1	SE_PE
chr6	20953006	20953198	193	2	0.000253762	0.0483275	0.000478783	0.0019812	0.0207006	0.0107467	CDKAL1	SE_PE
chr17	58225949	58226188	240	2	5.41829e-05	0.0309953	0.000528588	0.00199145	-0.0164859	-0.0102024	NA	SE_PE
chr2	99074891	99075575	685	2	2.93898e-05	0.0237297	0.000571348	0.00199948	0.0214583	0.00954068	INPP4A	SE_PE
chr4	40518024	40519094	1071	9	2.87791e-09	0.26155	1.9197e-06	0.00201231	-0.0131858	-0.00460336	RBM47	SE_PE
chr10	121155124	121155987	864	3	8.97407e-06	0.0222512	0.00835702	0.00204066	0.0154461	0.00958573	GRK5	SE_PE
chr9	130964374	130964918	545	4	3.30187e-07	0.00866841	0.00711366	0.00205379	0.0187877	0.00905434	CIZ1	SE_PE
chr1	41464497	41465144	648	2	3.15469e-05	0.148778	0.000445155	0.00205604	-0.00700753	-0.00353491	CTPS1	SE_PE
chr2	216638516	216639032	517	2	2.77948e-05	0.0274316	0.000569367	0.00206069	0.0211388	0.00971191	LINC00607	SE_PE
chr8	58201111	58201635	525	3	2.44411e-05	0.0356761	0.000266269	0.00206349	0.0141441	0.00795792	NA	SE_PE
chr7	5534721	5535934	1214	13	1.13609e-09	0.928922	2.43839e-09	0.0021406	-0.0227002	-0.00199916	FBXL18, MIR589	SE_PE
chr13	93877165	93878235	1071	7	9.15755e-07	0.0255592	0.00579988	0.00215924	0.0152865	0.00518056	NA	SE_PE
chr2	161272700	161272776	77	2	4.86943e-05	0.00720532	0.00108706	0.00215936	0.0176777	0.00952669	RBMS1	SE_PE
chr15	93450129	93450671	543	2	8.24747e-05	0.00114399	0.0136271	0.00218033	0.0197333	0.0147913	CHD2	SE_PE
chr14	78428407	78428831	425	2	4.41008e-05	0.0284998	0.000611188	0.00219885	-0.0132928	-0.00902885	NA	SE_PE
chr17	75469976	75471491	1516	11	2.03155e-11	0.878371	3.60697e-07	0.00219948	-0.0182585	-0.000385132	2009-09-01	SE_PE
chr15	89178776	89179370	595	6	1.06483e-07	0.0548456	3.89729e-05	0.00220826	-0.0107828	-0.00360358	NA	SE_PE
chr17	16939856	16939913	58	2	6.47706e-05	0.00236372	0.00318079	0.00221146	-0.0164091	-0.0124856	NA	SE_PE
chr16	19325138	19326092	955	3	6.99595e-06	0.00298218	0.00373375	0.00223716	-0.0144053	-0.0073258	CLEC19A	SE_PE
chr3	32416987	32417973	987	2	0.000266766	0.00198088	0.0042262	0.00223721	-0.0107471	-0.00972253	NA	SE_PE
chr10	34793792	34794060	269	2	5.09517e-05	0.00170385	0.00554076	0.00224654	-0.0146018	-0.00145768	PARD3	SE_PE
chr2	69304578	69304921	344	2	6.13326e-05	0.00479496	0.00159215	0.00227702	-0.00723515	-0.00224861	ANTXR1	SE_PE
chr18	74743786	74744520	735	2	6.87702e-05	0.00232693	0.00350201	0.00228924	-0.0136659	-0.0120888	MBP	SE_PE
chr12	15315845	15316460	616	3	4.21012e-05	0.140635	0.000168262	0.00229627	0.0269953	0.00982177	RERG	SE_PE
chr11	68273261	68273526	266	3	1.80371e-05	0.0116546	0.000851933	0.0023041	-0.0116783	-0.00691367	PPP6R3	SE_PE
chr13	107028507	107029443	937	9	3.48877e-09	0.215884	3.96032e-05	0.00237781	0.0180587	0.00230187	LINC00460	SE_PE
chr10	88691926	88692358	433	2	0.000100461	0.0620703	0.000571864	0.00238013	-0.0064368	-0.00273724	BMPR1A	SE_PE
chr3	112887453	112887568	116	3	1.97025e-05	0.00798687	0.00708096	0.00240474	-0.0102754	-0.00718958	RP11-572M11.4	SE_PE
chr1	26421108	26421349	242	2	0.000145641	0.0119012	0.000959836	0.00240875	-0.0149969	-0.0101342	NA	SE_PE
chr17	58309008	58309224	217	3	0.000110814	0.223111	0.000142315	0.00242241	-0.0199308	-0.00679466	USP32	SE_PE
chr21	40486835	40487014	180	2	0.000382295	0.262062	0.000527316	0.0024258	0.0221958	0.0114758	NA	SE_PE
chr14	105146996	105147781	786	7	1.30045e-08	0.168527	2.10111e-05	0.00245168	0.0188516	0.00427811	RP11-982M15.6	SE_PE
chr12	53321346	53321588	243	2	5.02943e-06	0.00165737	0.00764596	0.00247083	-0.0103743	-0.00934273	KRT8	SE_PE
chr11	45941957	45942176	220	4	1.51994e-05	0.202018	0.000167238	0.00248044	-0.0149037	-0.0016626	NA	SE_PE
chr3	183463242	183463601	360	2	0.000101563	0.0621686	0.000602056	0.00248622	-0.01662	-0.0103116	YEATS2	SE_PE
chr21	33895894	33896417	524	2	5.54616e-05	0.0188314	0.000826449	0.00250208	-0.0059137	-0.000771173	NA	SE_PE
chr11	129145299	129145940	642	2	4.7332e-05	0.00375706	0.00235619	0.00250241	-0.0224096	-0.0176911	ARHGAP32	SE_PE
chr16	2132245	2133032	788	5	1.64951e-06	0.224499	2.66876e-05	0.00251742	-0.0211895	-0.00697737	TSC2	SE_PE
chr8	41814854	41815937	1084	3	0.000108326	0.0238483	0.000700196	0.00251883	-0.00490617	-0.00236221	KAT6A	SE_PE
chr8	145215003	145215875	873	3	4.64436e-06	0.0233161	0.000563935	0.00254496	-0.0100163	-0.00600037	MROH1	SE_PE
chr12	3280014	3280520	507	3	6.50105e-05	0.63321	0.000127163	0.00255521	0.0248589	0.0091791	TSPAN9	SE_PE
chr6	166884017	166884430	414	2	4.74729e-05	0.0111458	0.00108523	0.00256415	-0.0195684	-0.0165677	RPS6KA2	SE_PE
chr17	19184993	19185638	646	3	1.78602e-05	0.0219374	0.000474803	0.00257416	0.00633374	0.00367785	EPN2	SE_PE
chr2	129202877	129203409	533	4	5.4254e-07	0.00466762	0.00710129	0.0025809	-0.0164992	-0.00715099	NA	SE_PE
chr2	196916559	196916694	136	2	0.000417825	0.0488449	0.000661034	0.00259567	-0.0121514	-0.00527607	DNAH7	SE_PE
chr11	71723975	71725590	1616	11	1.7405e-10	0.562912	2.90702e-05	0.00260543	-0.0263241	-0.0023721	RP11-849H4.4, NUMA1	SE_PE
chr1	110542075	110542870	796	4	4.89577e-07	0.0585274	0.000134035	0.00261327	-0.00863945	-0.00355152	AHCYL1	SE_PE
chr10	102825200	102826005	806	5	1.78825e-06	0.166826	2.8176e-05	0.00264041	-0.0167529	-0.00551264	KAZALD1	SE_PE
chr3	46526747	46527292	546	2	6.4771e-05	0.209447	0.000583404	0.00264103	-0.00587718	-0.00310861	NA	SE_PE
chr17	33391738	33391960	223	3	5.85138e-05	0.113433	0.000199312	0.00264596	-0.00829329	-0.00467996	RFFL, RAD51L3-RFFL	SE_PE
chr12	125033803	125034431	629	4	1.26872e-06	0.376592	0.000117889	0.00266242	0.0183806	0.00849511	NCOR2	SE_PE
chr1	150480242	150480856	615	3	1.52906e-05	0.0893514	0.000331956	0.00266845	-0.00549734	-0.000492147	ECM1	SE_PE
chr16	56334237	56334857	621	5	7.17427e-08	0.00140485	0.0187164	0.002688	0.0147735	0.00852553	GNAO1, RP11-441F2.2	SE_PE
chr5	138755643	138756226	584	2	5.80321e-05	0.072769	0.000650721	0.00270695	-0.0136012	-0.00630629	DNAJC18	SE_PE
chr3	149796009	149796419	411	2	7.09759e-05	0.121178	0.000619281	0.00271604	0.0262325	0.0131955	RP11-167H9.4, snoU13	SE_PE
chr19	11279436	11279549	114	2	3.05033e-05	0.00179654	0.00860792	0.00273019	0.0153639	0.0131054	KANK2	SE_PE
chr17	38470900	38471064	165	2	0.000229668	0.0145575	0.00104016	0.00273517	0.00639551	0.0051809	RARA	SE_PE
chr5	33806616	33807278	663	2	4.71978e-05	0.0680861	0.000669038	0.00274915	0.0244829	0.0125585	ADAMTS12	SE_PE
chr18	43218244	43218779	536	2	7.25366e-05	0.127084	0.000626553	0.00275212	-0.0223059	-0.0121147	SLC14A2	SE_PE
chr8	37759769	37760518	750	2	4.00106e-05	0.00886326	0.00138364	0.00276215	-0.0168506	-0.00748399	NA	SE_PE
chr12	33048259	33048710	452	2	7.61697e-05	0.0626494	0.000700506	0.00282667	-0.008423	-0.00461614	PKP2	SE_PE
chr2	106013169	106013885	717	5	1.25802e-07	0.0129016	0.00980458	0.0028371	0.017969	0.0063995	FHL2	SE_PE
chr14	80854710	80855247	538	2	5.35084e-05	0.450406	0.000629921	0.0028538	0.020595	0.0104821	DIO2-AS1	SE_PE
chr3	156799409	156799612	204	4	8.39873e-05	0.451302	5.05206e-05	0.00288251	0.0172074	0.00439077	LINC00880	SE_PE
chr2	122262844	122262987	144	2	7.12559e-05	0.00204653	0.00776594	0.00290114	0.0174892	0.0062228	CLASP1	SE_PE
chr2	225798340	225798831	492	2	9.60499e-05	0.241883	0.00065074	0.00291879	-0.00958338	-0.00477544	DOCK10	SE_PE
chr19	31845685	31847167	1483	3	1.4215e-06	0.108262	0.000293007	0.00294077	0.0193224	0.00807161	AC007796.1	SE_PE
chr4	88755870	88756418	549	2	1.08704e-05	0.0186532	0.00105382	0.00299124	0.00953578	0.0082745	MEPE	SE_PE
chr3	14967555	14967940	386	2	0.000170926	0.0628003	0.000750176	0.00299449	-0.0104114	-0.00538213	FGD5, FGD5-AS1	SE_PE
chr3	47435787	47436106	320	2	9.07412e-05	0.00552537	0.0022561	0.00300261	0.0126737	0.0110502	PTPN23	SE_PE
chr17	77934677	77934934	258	2	0.000325987	0.0570901	0.000772759	0.00302707	0.0190625	0.0112872	TBC1D16	SE_PE
chr10	31146954	31147843	890	3	9.32776e-06	0.00806122	0.00180802	0.00305783	-0.0166072	-0.0092128	ZNF438	SE_PE
chr10	120018076	120018580	505	2	7.0755e-05	0.0174066	0.00114257	0.00310562	-0.0202764	-0.011057	RP11-245J24.1	SE_PE
chr17	830628	831348	721	3	4.14992e-05	0.40532	0.000222987	0.00312404	-0.0135208	-0.00530573	NXN	SE_PE
chr3	73629535	73630106	572	2	6.13164e-05	0.0145464	0.00126182	0.00313908	-0.0235142	-0.00841936	PDZRN3	SE_PE
chr1	157991847	157992531	685	2	5.46941e-05	0.0270239	0.000986868	0.00316151	-0.0181835	-0.0106096	KIRREL	SE_PE
chr12	53229542	53230033	492	2	6.1754e-05	0.163856	0.000738189	0.00321972	0.0229058	0.011609	NA	SE_PE
chr20	48383802	48383974	173	2	0.000137618	0.0501711	0.000858845	0.00323377	-0.00639784	-0.00378564	NA	SE_PE
chr3	125985088	125985645	558	4	1.28214e-05	0.457367	6.62323e-05	0.00329074	-0.0247869	-0.00549799	RP11-71E19.1	SE_PE
chr7	77039019	77039902	884	3	0.000415731	0.0273883	0.00431732	0.00331358	-0.00716885	-0.00476376	GSAP	SE_PE
chr17	38607840	38607865	26	2	8.05755e-05	0.00178322	0.0174025	0.00332761	0.0186287	0.0146594	IGFBP4	SE_PE
chr12	109215893	109216864	972	3	0.000142854	0.0056539	0.0126558	0.00333676	0.0149911	0.0128725	SSH1	SE_PE
chr4	141177020	141178469	1450	7	2.47924e-09	0.322934	0.00252569	0.00334696	0.0184077	0.0062783	SCOC	SE_PE
chr10	123789177	123789255	79	2	0.000114132	0.0030483	0.00569481	0.00338679	-0.0100766	-0.0089877	TACC2	SE_PE
chr1	10815436	10816499	1064	4	6.51317e-07	0.227708	0.000193556	0.00339561	-0.0203176	-0.0058599	CASZ1	SE_PE
chr2	121223534	121224679	1146	10	4.85027e-10	0.112746	0.00225838	0.00341023	0.013737	0.00624738	LINC01101	SE_PE
chr9	131760463	131760483	21	3	4.79236e-05	0.0135201	0.00110931	0.00342686	-0.015159	-0.00555157	NUP188	SE_PE
chr3	71429442	71429536	95	2	9.66898e-05	0.00218026	0.011235	0.0034445	0.0162699	0.015071	FOXP1	SE_PE
chr14	66425226	66425627	402	2	0.000176516	0.0500833	0.000935884	0.00346762	-0.0122639	-0.00665523	CTD-2014B16.3	SE_PE
chr15	51056548	51056806	259	2	3.27227e-05	0.00639068	0.00254484	0.00346883	-0.00706565	-0.00631049	SPPL2A	SE_PE
chr6	119031342	119032113	772	6	1.92955e-09	0.0798476	0.00258372	0.00346963	0.0187823	0.00343755	NA	SE_PE
chr10	3275497	3275518	22	2	0.000127407	0.018266	0.00130506	0.0034747	-0.0135533	-0.00869939	NA	SE_PE
chr10	34922355	34922508	154	2	0.000441874	0.031466	0.00106446	0.00348286	-0.0120345	-0.00851256	PARD3	SE_PE
chr3	14450717	14451433	717	2	7.69184e-05	0.00507841	0.00322006	0.00350277	-0.0132266	-0.0104674	SLC6A6	SE_PE
chr12	31973849	31973876	28	2	0.00047137	0.0236639	0.00120333	0.00354492	-0.0105664	-0.00777471	NA	SE_PE
chr1	10568783	10569393	611	2	2.24122e-05	0.249463	0.000812867	0.00355459	-0.0173687	-0.00836243	PEX14	SE_PE
chr1	162106802	162106832	31	2	0.000793112	0.284217	0.000814162	0.00356869	0.0173379	0.00878241	NOS1AP	SE_PE
chr1	1316804	1316981	178	2	0.000594319	0.154099	0.000836634	0.00358008	-0.0150075	-0.00809948	NA	SE_PE
chr5	124834977	124835828	852	2	0.000237225	0.00312435	0.00624306	0.00358055	-0.0112943	-0.00464136	RP11-756H20.1	SE_PE
chr15	75463903	75464203	301	2	0.000342419	0.0759752	0.000916374	0.00363234	0.0118543	0.00671012	NA	SE_PE
chr4	166605557	166605772	216	2	0.000103505	0.00554681	0.00316066	0.00363983	0.0162529	0.0112949	NA	SE_PE
chr15	68644950	68645485	536	2	4.23942e-05	0.0238612	0.00125139	0.00365924	-0.0124128	-0.00586405	ITGA11	SE_PE
chr17	78027740	78028316	577	2	7.79562e-05	0.00421803	0.00434593	0.00367165	-0.0102002	-0.000204173	CCDC40	SE_PE
chr15	43387093	43387679	587	2	8.53391e-05	0.0518041	0.00101515	0.00372729	-0.00681581	-0.00189125	UBR1	SE_PE
chr11	70858463	70859647	1185	5	1.42236e-06	0.441562	2.72441e-05	0.00373899	-0.0135156	-0.00368912	SHANK2	SE_PE
chr2	187463598	187464581	984	5	2.41994e-06	0.374873	0.000105742	0.00376265	-0.0191388	-0.0025455	ITGAV	SE_PE
chr6	1296864	1297024	161	2	0.000529347	0.0555152	0.00101524	0.00377301	0.0198953	0.0106878	NA	SE_PE
chr19	38791235	38791472	238	2	0.000137092	0.00553629	0.0033916	0.00377881	0.0116102	0.00879333	CTB-102L5.4	SE_PE
chr5	112657195	112657498	304	2	7.98811e-05	0.00244789	0.0114423	0.00378114	-0.00887666	-0.00275491	MCC	SE_PE
chr11	93465336	93466424	1089	4	2.38029e-06	0.0676918	0.000319644	0.00383021	-0.0144437	-0.00595629	TAF1D, SNORA8, SNORD5	SE_PE
chr8	131661720	131662704	985	3	6.59156e-06	0.0116775	0.0051838	0.0038376	0.0130928	0.00561656	KB-1568E2.1	SE_PE
chr8	30280661	30281292	632	2	7.40341e-05	0.00975359	0.00215701	0.00383839	0.0139634	0.0101986	RBPMS	SE_PE
chr2	180137781	180138888	1108	4	3.745e-07	0.0164291	0.00304554	0.0038429	-0.0125239	-0.00806157	AC093911.1	SE_PE
chr6	32083628	32084298	671	3	8.09631e-07	0.376435	0.000242292	0.00387642	0.017368	0.00612646	ATF6B	SE_PE
chr6	18273503	18273587	85	2	0.000103392	0.00350267	0.00641653	0.00390856	-0.00910113	-0.00795684	NA	SE_PE
chr18	46385304	46385379	76	2	0.000288507	0.0216917	0.00144105	0.00394665	0.0165596	0.00884844	CTIF	SE_PE
chr6	53481810	53482466	657	2	3.62678e-05	0.0555954	0.00107714	0.00396075	-0.0146365	-0.00775422	RP1-27K12.2	SE_PE
chr11	64174334	64175103	770	2	0.000121458	0.00534438	0.00385183	0.0039659	0.0121635	0.00365188	NA	SE_PE
chr1	173966344	173967073	730	2	9.85118e-05	0.00686741	0.00307051	0.00401169	0.0156739	0.0116675	RC3H1	SE_PE
chr9	132248904	132249914	1011	3	1.36028e-05	0.0584372	0.000635588	0.00401626	-0.0108421	-0.00646454	LINC00963	SE_PE
chr19	55881845	55881981	137	3	0.000448609	0.47872	0.000230275	0.00401983	0.00498283	0.00160013	NA	SE_PE
chr6	158183921	158185258	1338	4	8.8533e-06	0.00819808	0.00833292	0.00402253	0.011621	0.00206803	NA	SE_PE
chr4	140854355	140854945	591	3	2.37416e-05	0.0547046	0.000663007	0.00402804	-0.0122465	-0.00632054	MAML3	SE_PE
chr12	66275403	66276363	961	10	1.68826e-10	0.581217	9.89926e-07	0.00413746	-0.0137555	-0.00115189	HMGA2, RP11-366L20.2	SE_PE
chr8	80712989	80713612	624	3	5.43758e-06	0.006795	0.0161911	0.00414912	-0.00842971	-0.00435458	RP11-27N21.3, RP11-26J3.1	SE_PE
chr3	13572380	13573679	1300	4	1.19106e-06	0.0888728	0.000961803	0.00416717	-0.0134254	-0.005812	NA	SE_PE
chr8	38662686	38663125	440	3	0.000105786	0.0617651	0.000514479	0.00417987	0.0184113	0.00907985	TACC1	SE_PE
chr6	11139578	11139663	86	2	0.000254217	0.0136665	0.00200823	0.00422508	0.0126754	0.00411969	NA	SE_PE
chr12	52610082	52610273	192	2	0.000433449	0.0569724	0.00117891	0.00428112	-0.0128675	-0.00764318	LINC00592	SE_PE
chr3	64676361	64677009	649	2	8.7685e-05	0.048046	0.0012302	0.00429024	0.0195145	0.0106664	ADAMTS9-AS2	SE_PE
chr20	45443167	45443689	523	2	0.000118867	0.0312607	0.0013995	0.00429274	0.0058817	0.00530724	NA	SE_PE
chr6	30855713	30856693	981	7	3.40579e-08	0.236151	0.000123969	0.00430947	0.0204043	0.00542388	DDR1	SE_PE
chr20	30282615	30282950	336	2	0.000202316	0.0163357	0.00187868	0.00432511	-0.0106456	-0.00615296	RP11-243J16.7, BCL2L1	SE_PE
chr13	73942508	73942930	423	2	0.000127184	0.00242217	0.0185938	0.00433341	-0.0118798	-0.00966915	NA	SE_PE
chr18	48679732	48680151	420	2	6.8466e-05	0.0179513	0.00179798	0.00434135	-0.00347088	-0.00310491	NA	SE_PE
chr8	22213055	22213245	191	2	0.000198881	0.0135254	0.0021275	0.00437281	-0.00369337	-0.00245236	PIWIL2	SE_PE
chr8	102503892	102507837	3946	23	6.59559e-11	0.0841064	1.40314e-05	0.00438589	-0.0240798	0.00233302	GRHL2, KB-1562D12.1	SE_PE
chr1	46391567	46391593	27	2	0.000120799	0.00231792	0.0224808	0.00438853	-0.00787182	-0.00552033	MAST2	SE_PE
chr5	10758629	10759383	755	3	2.90097e-06	0.0473445	0.000698335	0.00439067	0.00555981	0.000429366	DAP	SE_PE
chr13	101094843	101095202	360	2	0.000181849	0.0155413	0.00197963	0.00439997	-0.011126	-0.00654173	PCCA	SE_PE
chr3	30481685	30482466	782	2	0.000709391	0.0023649	0.021315	0.00440324	-0.0187972	-0.0166388	NA	SE_PE
chr2	218027522	218027591	70	2	0.000214208	0.00668396	0.00373597	0.00441564	0.0160408	0.012537	NA	SE_PE
chr5	158654001	158654655	655	2	3.99884e-05	0.00950519	0.00284352	0.0045052	-0.00899822	-0.00753714	CTB-11I22.1	SE_PE
chr6	16684297	16684836	540	2	8.17551e-05	0.201495	0.00108642	0.00455337	0.0137358	0.0072954	ATXN1	SE_PE
chr8	28205705	28206278	574	2	7.86192e-05	0.00824568	0.00328109	0.00457733	-0.0184243	-0.012486	ZNF395, FBXO16	SE_PE
chr7	871984	872797	814	10	2.61129e-08	0.529943	8.25599e-07	0.00458269	0.0280128	0.00334395	SUN1	SE_PE
chr1	219346607	219347132	526	10	1.65101e-08	0.958431	6.70424e-08	0.00459365	-0.00475886	0.000757513	RP11-135J2.4	SE_PE
chr2	10423270	10423521	252	2	0.000410701	0.0378455	0.00146966	0.00467973	0.0391237	0.0188736	NA	SE_PE
chr18	66389420	66389447	28	2	0.000323461	0.0100962	0.00289065	0.0046821	-0.014975	-0.0139238	CCDC102B	SE_PE
chr14	73934203	73934847	645	2	0.000106554	0.00613745	0.00457122	0.00469416	0.0150066	0.00748336	RP1-240K6.3	SE_PE
chr9	38319171	38319889	719	2	9.37266e-05	0.0275486	0.00165347	0.00469774	0.018096	0.0107189	NA	SE_PE
chr3	14419512	14420209	698	3	1.86371e-05	0.0607017	0.00444895	0.00470555	-0.0145699	-0.00838748	NA	SE_PE
chr17	836474	837017	544	3	4.68359e-05	0.0392113	0.000833453	0.00470731	0.0110868	0.00418878	NXN	SE_PE
chr3	175064540	175065007	468	3	3.38139e-05	0.26659	0.00032725	0.00473301	0.0251902	0.0091674	NAALADL2	SE_PE
chr2	157909201	157909644	444	2	0.000230638	0.312952	0.00112717	0.00476064	0.0100155	0.00443228	NA	SE_PE
chr13	99130655	99131436	782	4	4.83073e-06	0.0665557	0.000354304	0.00476787	0.0201209	0.0120896	STK24	SE_PE
chr6	130465046	130465156	111	2	0.000654345	0.0328941	0.00158183	0.00477655	-0.0161473	-0.00841652	RP11-73O6.3	SE_PE
chr3	152121157	152121604	448	2	0.00015136	0.104401	0.00121656	0.00478703	-0.0141001	-0.00607333	MBNL1	SE_PE
chr4	153146998	153148354	1357	4	2.00898e-06	0.0274953	0.00112344	0.00479715	-0.00877817	-0.00189354	RP11-18H21.3	SE_PE
chr2	11355955	11356318	364	2	0.000267636	0.130068	0.00119399	0.00481042	0.022982	0.0121819	ROCK2	SE_PE
chr7	55602109	55602372	264	2	0.000231048	0.131928	0.00119638	0.00482429	0.01732	0.00885515	VOPP1	SE_PE
chr12	119617202	119617656	455	2	7.43961e-06	0.0673532	0.00132094	0.00483302	0.00890542	0.00512433	HSPB8	SE_PE
chr15	26093384	26093807	424	2	0.000105527	0.0765948	0.00129656	0.0048552	-0.0131607	-0.00632813	ATP10A	SE_PE
chr8	116479772	116480227	456	2	0.000215847	0.0688417	0.00133094	0.00488022	0.0223026	0.0113916	TRPS1	SE_PE
chr4	146743096	146743669	574	2	0.000121933	0.037801	0.00156482	0.00491069	-0.0120555	-0.0053831	ZNF827	SE_PE
chr5	131723499	131724491	993	4	1.32183e-05	0.751465	7.78161e-05	0.00491851	0.00701579	0.0011949	SLC22A5	SE_PE
chr2	60945136	60946697	1562	4	0.000157721	0.0148419	0.00262958	0.0049201	-0.0204959	-0.006577	NA	SE_PE
chr5	127772450	127772720	271	2	0.00059178	0.158163	0.00121049	0.0049379	0.0161312	0.0085366	FBN2	SE_PE
chr1	100110266	100111849	1584	10	3.64253e-11	0.638796	8.56326e-05	0.00497561	0.0273397	0.00594922	PALMD	SE_PE
chr2	217419293	217420142	850	2	0.000187735	0.00831001	0.00378834	0.00499352	0.00952318	0.00671784	RPL37A	SE_PE
chr2	120237432	120237911	480	3	4.46852e-05	0.150987	0.00126018	0.00511092	-0.0117826	-0.00455755	AC013275.2, SCTR	SE_PE
chr19	47367331	47367462	132	2	0.000207774	0.00558164	0.00604633	0.00511173	0.0118715	0.00956121	NA	SE_PE
chr10	78870177	78870221	45	3	0.000374723	0.290398	0.000411017	0.00511547	0.0136975	0.00449675	KCNMA1	SE_PE
chr3	187607070	187607568	499	2	0.000193625	0.110355	0.0013074	0.00511734	0.00314976	0.00242955	NA	SE_PE
chr15	65407524	65408022	499	3	2.48368e-05	0.0716812	0.000608477	0.00511989	0.00470136	-0.000284392	UBAP1L	SE_PE
chr16	86756180	86756774	595	3	3.1747e-05	0.0713678	0.000727312	0.00513149	-0.0175454	-0.00742311	CTD-2015G9.2	SE_PE
chr8	125274098	125275113	1016	4	0.000108148	0.0307492	0.00834443	0.00513269	0.0158047	0.00868352	NA	SE_PE
chr5	80716159	80716263	105	2	0.00104393	0.105601	0.001321	0.00513803	0.0185994	0.0101519	SSBP2	SE_PE
chr12	6277045	6277223	179	2	0.000212942	0.0185831	0.00227715	0.00518157	0.0168966	0.01273	NA	SE_PE
chr10	73989551	73990178	628	2	7.38765e-05	0.0114072	0.0031089	0.00518327	-0.015888	-0.0085744	ANAPC16	SE_PE
chr2	64710206	64710244	39	3	1.25386e-05	0.00198806	0.0390283	0.00522609	0.0142018	0.0123847	NA	SE_PE
chr15	67419959	67420481	523	3	1.49925e-05	0.0722396	0.000815633	0.0052364	0.0352005	0.0136162	SMAD3	SE_PE
chr2	16189539	16191466	1928	8	1.22852e-06	0.00354165	0.0434342	0.00530746	-0.0190457	-0.00494116	AC130710.1, AC010145.4	SE_PE
chr14	58797895	58798110	216	2	0.000740962	0.0745732	0.00145304	0.00531141	0.0119809	0.00774357	ARID4A	SE_PE
chr22	45603816	45604254	439	3	6.53447e-05	0.0799383	0.000605658	0.00531144	-0.017681	-0.00487482	KIAA0930	SE_PE
chr8	117877303	117877461	159	2	0.000104619	0.00304171	0.0203086	0.00531889	-0.014532	-0.0138524	RAD21	SE_PE
chr1	167020561	167021147	587	3	5.87941e-06	0.016446	0.00986685	0.00533976	-0.0174057	-0.00888455	NA	SE_PE
chr5	95067697	95068252	556	5	4.58338e-08	0.0364419	0.0208103	0.00537413	-0.0101382	-0.00451359	RHOBTB3, CTD-2154I11.2	SE_PE
chr3	141144022	141144475	454	2	0.000167671	0.132627	0.00136824	0.00541268	-0.00251511	-0.000875152	ZBTB38	SE_PE
chr11	47529924	47530711	788	2	0.000228775	0.00375258	0.0130432	0.00542076	-0.0109229	-0.00917031	CELF1	SE_PE
chr5	136984054	136984794	741	3	1.67458e-05	0.0169084	0.00272873	0.0054304	-0.0212968	-0.0105935	KLHL3	SE_PE
chr6	53663825	53664160	336	3	0.00019242	0.0915277	0.000581935	0.00543129	-0.00735708	-0.00228937	LRRC1	SE_PE
chr7	4018931	4019183	253	2	0.000517069	0.276904	0.00131778	0.005446	-0.0229155	-0.0114703	SDK1	SE_PE
chr14	100223218	100224491	1274	6	6.23689e-07	0.475188	2.98024e-05	0.00546071	0.0230604	0.00307354	EML1	SE_PE
chr10	71087307	71088038	732	5	1.29264e-07	0.0266402	0.00715064	0.00546532	-0.0124558	-0.000102601	HK1	SE_PE
chr17	3625834	3626806	973	5	1.98419e-07	0.37973	7.7665e-05	0.00549123	-0.00836135	-0.0016632	ITGAE	SE_PE
chr17	41363891	41365094	1204	5	7.4173e-07	0.101424	0.000582049	0.00550744	-0.0184576	-0.00313925	TMEM106A	SE_PE
chr10	126211602	126212700	1099	7	1.6631e-10	0.122657	0.000167861	0.00552818	-0.0151506	-0.00942683	LHPP	SE_PE
chr10	104533174	104533756	583	2	9.18708e-05	0.00953562	0.00408705	0.00559773	0.0213712	0.008521	WBP1L	SE_PE
chr19	7557242	7557797	556	2	0.000161393	0.0543734	0.00166459	0.0055986	0.0164919	0.0101243	PEX11G	SE_PE
chr17	80817441	80818992	1552	6	1.54788e-08	0.408043	0.000555891	0.00561183	0.0218605	0.00441189	TBCD	SE_PE
chr7	158613567	158614019	453	2	0.000212803	0.048752	0.00172318	0.00562058	0.00799261	0.000912282	ESYT2	SE_PE
chr15	90223712	90224098	387	2	0.000175352	0.0807753	0.0015671	0.00572135	0.016343	0.0110022	PEX11A	SE_PE
chr11	8761178	8761869	692	2	4.61174e-05	0.0225161	0.00239638	0.00575554	0.0087861	0.00639996	ST5	SE_PE
chr16	79415281	79415674	394	2	0.000154901	0.00415108	0.0126501	0.00576517	0.0135623	0.0124117	NA	SE_PE
chr22	32942206	32942436	231	2	0.000763012	0.0739913	0.00161009	0.00576947	0.0118317	0.00423812	SYN3	SE_PE
chr8	71359467	71359695	229	2	8.95845e-05	0.0047333	0.0101215	0.00579112	-0.00568247	-0.00508153	NA	SE_PE
chr5	121490674	121490921	248	2	0.000200784	0.028475	0.00218206	0.00581975	-0.0183056	-0.00960747	ZNF474, CTC-441N14.1	SE_PE
chr4	6635119	6635485	367	2	0.000185302	0.00317068	0.0251714	0.00582325	-0.0126838	-0.0107843	NA	SE_PE
chr4	3377595	3378207	613	2	8.01794e-05	0.141588	0.00149545	0.00587121	0.0138071	0.00666063	RGS12	SE_PE
chr10	114143641	114144027	387	2	0.000163848	0.0115643	0.00377577	0.00587537	-0.0162859	-0.00874496	ACSL5	SE_PE
chr10	130424244	130424832	589	2	9.83461e-05	0.0143409	0.00323727	0.0058928	0.0181949	0.00792742	NA	SE_PE
chr1	217699092	217699681	590	2	0.000109376	0.0356927	0.00203414	0.00590618	-0.0216843	-0.00904109	GPATCH2	SE_PE
chr3	45646427	45647141	715	2	0.000318273	0.00410793	0.0138169	0.00590832	-0.0144233	-0.0107547	LIMD1	SE_PE
chr16	58230251	58230897	647	4	1.69533e-06	0.0470014	0.00207003	0.00591494	0.00963972	0.00492614	CSNK2A2	SE_PE
chr19	46803912	46804528	617	2	8.22998e-05	0.134711	0.00153001	0.00596084	-0.0185044	-0.00987503	HIF3A	SE_PE
chr22	46105757	46106072	316	2	0.000606083	0.178225	0.00150804	0.00601213	0.0200069	0.0103859	ATXN10	SE_PE
chr11	16897972	16898482	511	2	0.000225806	0.196195	0.00150107	0.00602076	-0.00612315	-0.00378086	PLEKHA7	SE_PE
chr13	64429727	64430097	371	2	0.000308469	0.0268825	0.00234734	0.00602354	-0.017114	-0.00654602	NA	SE_PE
chr1	60196606	60197222	617	3	0.000251296	0.0491593	0.00856382	0.00604028	0.00899375	0.00593033	FGGY	SE_PE
chr3	72387937	72388612	676	3	6.42185e-05	0.0236794	0.00194671	0.00604638	-0.00943279	0.0014936	NA	SE_PE
chr4	38143771	38143949	179	2	0.000454027	0.01716	0.00300758	0.00606045	0.0260699	0.0134662	NA	SE_PE
chr4	124475699	124477103	1405	4	0.000178551	0.0172817	0.0157558	0.00612758	0.016856	0.00606647	NA	SE_PE
chr15	42360292	42360741	450	2	0.000237364	0.0299566	0.00229785	0.0061397	-0.0163568	-0.00721758	PLA2G4D	SE_PE
chr4	88528262	88528331	70	2	0.000189163	0.0112522	0.00428668	0.00625408	-0.00690292	-0.00477978	RP11-742B18.1	SE_PE
chr22	38812201	38812953	753	2	0.000114109	0.0121336	0.00408232	0.00630198	-0.0109334	-0.0086861	NA	SE_PE
chr21	16388312	16388761	450	2	0.000172987	0.0100098	0.0048183	0.0063065	0.0220261	0.0161776	NRIP1	SE_PE
chr20	1916056	1916222	167	2	0.000197609	0.00393228	0.0197305	0.00643904	-0.0123075	-0.0119225	SIRPA	SE_PE
chr1	211714754	211715124	371	2	0.000485852	0.105952	0.00173276	0.00645311	-0.0210374	-0.0115631	NA	SE_PE
chr5	56158065	56158572	508	4	3.89693e-05	0.250275	0.000241283	0.00648094	-0.0117012	-0.00171556	MAP3K1	SE_PE
chr1	7598115	7598255	141	2	0.000223819	0.00926897	0.00546383	0.00649387	0.0160324	0.0115771	CAMTA1	SE_PE
chr6	158333669	158334118	450	2	0.000134153	0.00587246	0.00947674	0.00649773	0.0176087	0.00669563	SNX9	SE_PE
chr4	183600896	183601697	802	7	1.17277e-08	0.0257225	0.0159641	0.00650902	0.0238787	0.00936893	TENM3	SE_PE
chr19	18590625	18591214	590	2	0.000101724	0.0967222	0.00178402	0.00653382	-0.0105232	-0.00644089	ELL	SE_PE
chr3	151839230	151839485	256	2	0.000712497	0.0599291	0.00198808	0.0065756	0.0138257	0.00609795	RP11-246A10.1	SE_PE
chr1	153723507	153723713	207	2	0.000287213	0.121531	0.00174247	0.00658644	0.0171516	0.00849563	INTS3, RP11-216N14.8, RP11-216N14.9	SE_PE
chr1	85870184	85871077	894	6	6.02653e-06	0.459804	2.28666e-05	0.00658821	0.00769637	0.00305	RP11-131L23.1, DDAH1	SE_PE
chr15	90547692	90548975	1284	5	4.88165e-05	0.180815	0.000226636	0.00663506	0.0243044	0.00281603	ZNF710	SE_PE
chr1	115824285	115824630	346	3	2.8249e-05	0.1189	0.0166074	0.00664565	-0.0123647	-0.00834537	NA	SE_PE
chr2	28582676	28584004	1329	4	0.000927493	0.0198927	0.0155847	0.00666984	-0.0100922	-0.00535914	NA	SE_PE
chr15	68564546	68565287	742	3	8.72005e-05	0.00264926	0.0423585	0.00668174	0.0172406	0.0123318	RP11-315D16.4	SE_PE
chr11	12180609	12182377	1769	7	4.47158e-09	0.135124	0.00313456	0.00669435	0.0138951	0.00742082	MICAL2	SE_PE
chr13	30938410	30938773	364	3	0.00025342	0.217604	0.000553316	0.00670287	0.0232202	0.00845992	LINC00426	SE_PE
chr13	110975691	110976096	406	2	0.000378224	0.053114	0.00211178	0.00671793	0.0165836	0.00660366	COL4A2	SE_PE
chr15	64296920	64297114	195	2	0.00112207	0.119023	0.00180186	0.00675901	-0.0114449	-0.00552491	DAPK2	SE_PE
chr18	3322757	3323885	1129	3	2.96183e-05	0.300772	0.000510983	0.00679985	-0.00632232	-0.00182694	RP11-838N2.5	SE_PE
chr6	105612346	105612758	413	3	0.000263353	0.0981884	0.000796348	0.00680577	-0.00262008	0.000207076	BVES-AS1, POPDC3	SE_PE
chr4	6957112	6957863	752	3	0.000102973	0.23159	0.000577012	0.00685347	-0.0154111	-0.0058505	TBC1D14	SE_PE
chr4	10021025	10021355	331	2	0.000588033	0.123707	0.00182382	0.00685692	-0.0146394	-0.00678543	SLC2A9	SE_PE
chr11	35109633	35110045	413	2	0.000361227	0.14793	0.00179394	0.00687971	-0.0184974	-0.00887299	NA	SE_PE
chr4	78118316	78118781	466	2	0.000232768	0.353009	0.00172487	0.00692445	-0.0117051	-0.00558595	CCNG2	SE_PE
chr9	138951983	138952311	329	2	0.000441874	0.0619966	0.00212253	0.0069737	-0.0154697	-0.00917136	NACC2	SE_PE
chr3	197035907	197036513	607	2	8.66682e-05	0.0101297	0.00579279	0.0070345	0.00999338	0.000650792	NA	SE_PE
chr1	11412513	11413470	958	2	0.00177175	0.00422757	0.0220349	0.00704024	-0.0106497	-0.00927199	NA	SE_PE
chr3	139278650	139279121	472	2	0.000286791	0.0448354	0.00236918	0.00704542	0.0240398	0.00936326	RP11-319G6.1, NMNAT3	SE_PE
chr19	10562415	10563771	1357	5	5.07081e-07	0.181438	0.00367629	0.00704849	0.00716406	0.00410538	PDE4A	SE_PE
chr11	111298336	111298858	523	2	0.000213104	0.0480477	0.00232539	0.00706829	0.00537552	0.000209701	POU2AF1	SE_PE
chr11	12739335	12739670	336	2	0.000521737	0.123359	0.00193121	0.00719186	0.0127887	0.00680065	TEAD1	SE_PE
chr7	48144090	48144336	247	2	0.000807582	0.0526058	0.00232545	0.00722456	-0.00487003	-0.00306536	UPP1	SE_PE
chr9	80851623	80852403	781	2	6.74515e-05	0.0125111	0.00501083	0.0072251	-0.0148747	-0.00681336	CEP78	SE_PE
chr7	36711153	36711771	619	2	0.000297134	0.00488685	0.0171209	0.00723051	-0.00618596	-0.00403509	AOAH	SE_PE
chr2	197940256	197940260	5	2	0.000348958	0.00768338	0.00831015	0.00723935	0.0149044	0.01485	ANKRD44	SE_PE
chr3	135789348	135790100	753	3	3.50065e-05	0.030985	0.019145	0.00724381	0.0160062	0.00836583	PPP2R3A	SE_PE
chr12	92967956	92967976	21	2	0.000298826	0.00610766	0.0116885	0.0072972	0.0117403	0.00163984	NA	SE_PE
chr11	62123885	62124564	680	6	2.77515e-07	0.668702	5.554e-05	0.00729765	-0.010316	-0.00180728	ASRGL1	SE_PE
chr17	48716301	48716798	498	2	0.000254811	0.0353348	0.00271577	0.00729793	0.0141586	0.00799638	ABCC3	SE_PE
chr7	55201317	55201545	229	2	0.000455319	0.121512	0.00197065	0.00730229	0.0120727	0.00599024	EGFR	SE_PE
chr19	51471364	51472042	679	4	2.20865e-06	0.066411	0.000772198	0.00732098	0.02579	0.010727	CTB-147C22.9, KLK6	SE_PE
chr1	56976548	56977724	1177	3	1.97025e-05	0.508687	0.000487055	0.007323	0.0171559	0.00516477	PPAP2B	SE_PE
chr14	97001768	97002381	614	2	0.000138045	0.214232	0.00188017	0.00734479	-0.00411581	-0.00195581	PAPOLA	SE_PE
chr17	38468610	38468724	115	2	0.000621547	0.0182105	0.00392066	0.0073862	0.00772302	0.00557167	RARA	SE_PE
chr16	84721415	84721739	325	2	0.000356828	0.033311	0.00283535	0.00739498	0.0194492	0.00694704	NA	SE_PE
chr9	5509642	5509695	54	2	0.000264761	0.0252968	0.0032496	0.0074184	0.0158413	0.010873	NA	SE_PE
chr22	24128528	24129112	585	6	3.63555e-07	0.519082	0.000267254	0.00742891	-0.0194565	-0.00582141	NA	SE_PE
chr2	239834442	239835131	690	2	0.000141685	0.0348467	0.00280673	0.00744419	0.0112978	0.00725464	NA	SE_PE
chr4	139025515	139025564	50	2	0.00050205	0.0124412	0.00532113	0.00746171	0.00672859	0.00504316	SLC7A11-AS1, LINC00616	SE_PE
chr17	35850482	35851459	978	6	3.36573e-08	0.0105665	0.0494017	0.00746335	-0.0111676	-0.00619571	DUSP14	SE_PE
chr2	102890416	102890476	61	2	0.0017245	0.187984	0.00193575	0.00747415	-0.00803964	-0.00355095	NA	SE_PE
chr12	78392336	78392948	613	2	0.000183925	0.0589214	0.00236177	0.00750334	-0.0102361	-0.00376822	NAV3	SE_PE
chr1	21617783	21618050	268	2	0.000141463	0.0580479	0.00241789	0.0076169	0.00793224	0.00418016	ECE1	SE_PE
chr3	15356739	15356881	143	3	0.000742117	0.273225	0.000601851	0.00767156	0.0182705	0.00489444	SH3BP5	SE_PE
chr12	89938002	89938479	478	2	0.000238215	0.503689	0.0019456	0.00771978	0.01751	0.00864011	NA	SE_PE
chr1	204289444	204289862	419	2	0.000348888	0.0571008	0.00250364	0.00779717	0.0188313	0.0106861	PLEKHA6	SE_PE
chr5	123036376	123036697	322	2	0.000725074	0.0726935	0.00236963	0.00785551	0.0083096	0.00598301	NA	SE_PE
chr6	14777785	14778140	356	2	0.00069203	0.147988	0.00210966	0.00789167	-0.00566623	-0.0028162	NA	SE_PE
chr2	11343727	11344248	522	2	0.000300805	0.0795039	0.00234245	0.00791329	0.022977	0.0115636	ROCK2	SE_PE
chr17	80637557	80637570	14	2	0.000511363	0.0119697	0.00617045	0.00796025	-0.0131828	-0.00985259	RAB40B	SE_PE
chr1	46111737	46111818	82	2	0.00104876	0.118009	0.00220823	0.00800148	-0.0131854	-0.00621851	GPBP1L1, RPS15AP10	SE_PE
chr3	29684415	29684444	30	2	0.00129619	0.125163	0.00220216	0.00803932	-0.017265	-0.00954518	RBMS3	SE_PE
chr16	56291675	56291813	139	4	2.54593e-05	0.0512036	0.0033399	0.00804337	-0.019606	-0.0113905	GNAO1	SE_PE
chr9	124061310	124061615	306	2	7.38918e-05	0.0284454	0.0034552	0.00807393	-0.0135952	-0.0083125	GSN	SE_PE
chr4	54424280	54425349	1070	9	1.38511e-09	0.323237	0.00190154	0.00816071	0.0179858	0.00386703	FIP1L1, LNX1	SE_PE
chr3	61725984	61726357	374	2	0.000249407	0.00608053	0.0158095	0.00821186	-0.0161854	-0.0145379	PTPRG	SE_PE
chr16	89785686	89786032	347	2	0.000286566	0.206858	0.00214884	0.00822173	0.0231433	0.0118997	VPS9D1	SE_PE
chr12	111807837	111807941	105	2	0.000468296	0.0472249	0.00285514	0.00822616	-0.0135427	-0.00486465	RP3-473L9.4	SE_PE
chr3	196218730	196218811	82	3	0.000124264	0.0284783	0.0137343	0.0082471	-0.00927437	-0.00594259	RNF168	SE_PE
chr1	26678100	26678508	409	2	0.000511897	0.0697426	0.00256003	0.00828461	-0.00454722	-0.00109705	AIM1L	SE_PE
chr7	2102543	2103069	527	2	0.000149915	0.095274	0.00242286	0.00838233	-0.00792224	-0.00414312	MAD1L1	SE_PE
chr9	80499394	80499417	24	2	0.000358529	0.00691936	0.0134347	0.00840737	0.0146766	0.0128531	GNAQ	SE_PE
chr8	17611495	17612669	1175	3	0.000130342	0.0167153	0.0155612	0.00843895	-0.00933804	-0.00355378	MTUS1	SE_PE
chr22	24944022	24944943	922	4	9.97204e-07	0.0662874	0.00386452	0.00848269	0.00743476	0.00375763	GUCD1	SE_PE
chr4	38874428	38874951	524	2	0.000254019	0.0223662	0.00425689	0.00848831	-0.0233227	-0.0146817	FAM114A1	SE_PE
chr10	31293520	31293955	436	2	0.000304278	0.0186124	0.00484393	0.00853187	0.0131503	0.00932141	ZNF438	SE_PE
chr3	152154756	152154849	94	2	0.00108256	0.0328575	0.00350278	0.00856711	-0.0065205	-0.00609968	MBNL1	SE_PE
chr19	10252179	10252900	722	5	1.01156e-06	0.0125826	0.0199	0.0085792	-0.00577207	-0.00296113	DNMT1	SE_PE
chr1	8963950	8964112	163	2	0.000769064	0.0527047	0.0029109	0.00858864	0.0100225	0.0057874	NA	SE_PE
chr1	16061408	16064650	3243	17	2.13207e-10	0.552608	0.000475664	0.0086179	-0.0207901	-0.000501298	SLC25A34, RP11-288I21.1	SE_PE
chr9	130269866	130270004	139	2	0.000719675	0.0463579	0.00306632	0.00863568	0.00842893	0.00546915	FAM129B	SE_PE
chr2	9511523	9511764	242	2	0.000787324	0.0339265	0.00354979	0.00874144	-0.0159416	-0.0041316	ASAP2	SE_PE
chr3	58035032	58035419	388	2	0.000667515	0.436899	0.00224728	0.00874532	0.0108279	0.0053962	FLNB	SE_PE
chr16	80926470	80927644	1175	5	2.4837e-06	0.241883	0.000658687	0.00874734	-0.0220285	-0.00591378	RP11-314O13.1	SE_PE
chr15	42803176	42803860	685	3	3.81502e-06	0.245884	0.000763806	0.00877625	-0.00562078	-0.00176184	SNAP23	SE_PE
chr17	71625505	71625628	124	2	0.00104627	0.0760165	0.00270618	0.00880659	0.0146231	0.00598146	SDK2	SE_PE
chr14	61937489	61938004	516	2	0.000210323	0.138729	0.0024371	0.00885055	-0.0119206	-0.00737151	PRKCH	SE_PE
chr14	70183064	70183541	478	2	0.000432215	0.00486127	0.033735	0.00886025	0.0132135	0.00313126	NA	SE_PE
chr8	128920443	128920485	43	2	0.000430738	0.0419007	0.003311	0.00888161	0.0219447	0.00862268	PVT1	SE_PE
chr15	77795989	77796651	663	2	0.000167111	0.0177232	0.00535622	0.00888402	-0.012516	-0.00764666	NA	SE_PE
chr9	97562312	97562340	29	2	0.000264876	0.0105266	0.00867865	0.00891	0.0167479	0.0121189	C9orf3	SE_PE
chr4	75274519	75274774	256	2	0.00118845	0.264406	0.00233283	0.00892994	-0.00838615	-0.0034906	NA	SE_PE
chr1	180579182	180579844	663	3	0.000191261	0.179466	0.000950861	0.00893045	-0.0182807	-0.00711522	NA	SE_PE
chr2	235488337	235489160	824	2	0.00053785	0.00840831	0.0115763	0.00894467	0.0117119	0.00691403	NA	SE_PE
chr14	91579689	91580695	1007	12	1.20475e-09	0.847312	0.00021776	0.00898981	-0.0159026	-0.00251129	C14orf159	SE_PE
chr17	16190567	16191219	653	2	5.58814e-05	0.0684497	0.00288295	0.00906078	0.0207313	0.00894577	PIGL	SE_PE
chr8	126518427	126520007	1581	4	6.48914e-06	0.0271349	0.0187197	0.00912704	-0.0115706	-0.0063786	RP11-136O12.2	SE_PE
chr12	14410612	14411175	564	2	0.000291957	0.0491013	0.00323718	0.00913586	-0.00260771	-0.000142035	NA	SE_PE
chr16	11230288	11230722	435	2	0.000303691	0.117873	0.00260364	0.0091687	-0.0167589	-0.00906682	CLEC16A	SE_PE
chr10	86096789	86097061	273	2	0.00122272	0.161941	0.00250432	0.00919529	0.0213872	0.0106206	CCSER2	SE_PE
chr5	81661176	81661638	463	3	0.00010857	0.118047	0.00124139	0.00925693	0.0120707	0.0035197	ATP6AP1L	SE_PE
chr7	6055517	6055582	66	2	0.000448141	0.0698378	0.00294711	0.00925793	-0.00964882	-0.00640887	AIMP2	SE_PE
chr11	73674964	73675016	53	2	0.000184573	0.0080413	0.0134977	0.00930494	-0.00888454	-0.00561286	DNAJB13, RP11-167N4.2	SE_PE
chr11	45707870	45708033	164	3	0.000161822	0.0267229	0.00547867	0.00932409	-0.0098568	-0.00742633	NA	SE_PE
chr2	101397191	101397446	256	2	0.000361704	0.00879805	0.0121445	0.00940764	0.0208328	0.0144875	NA	SE_PE
chr8	67590971	67591714	744	2	0.000178277	0.0192842	0.00553548	0.00942237	-0.00561207	-0.00203002	C8orf44-SGK3, C8orf44	SE_PE
chr6	145219031	145219260	230	2	0.00136249	0.0915555	0.00283687	0.0094622	0.0230561	0.00930923	NA	SE_PE
chr8	48265853	48265917	65	2	0.0016094	0.0533125	0.00331925	0.00951581	0.0176868	0.0113611	SPIDR	SE_PE
chr10	63581106	63581665	560	3	5.49867e-05	0.0939101	0.00288481	0.00957932	-0.00480193	-0.00295657	NA	SE_PE
chr1	153750309	153750796	488	3	8.5152e-05	0.160395	0.00110162	0.00960645	-0.0118584	-0.00448336	SLC27A3	SE_PE
chr4	113332745	113333550	806	8	4.99297e-08	0.867676	9.44503e-06	0.00968266	0.00942214	0.00112916	ALPK1	SE_PE
chr5	149357521	149357747	227	2	0.0015396	0.141487	0.00272766	0.00974354	-0.00532025	-0.00245525	SLC26A2	SE_PE
chr6	149891049	149891579	531	2	0.000348581	0.044933	0.00367833	0.00979496	-0.0091653	-0.00267129	GINM1	SE_PE
chr6	26243121	26243635	515	2	0.000429598	0.18404	0.00266619	0.00980056	-0.0107067	-0.00551291	NA	SE_PE
chr20	4071987	4072430	444	2	0.00028954	0.0113149	0.00970604	0.00983492	0.0140993	0.00855904	NA	SE_PE
chr22	24190340	24190721	382	2	0.000572726	0.322197	0.00259313	0.00984837	0.0127918	0.0066038	NA	SE_PE
chr16	85669462	85670174	713	6	3.98703e-06	0.544976	4.54102e-05	0.0098817	-0.0117532	-0.00232233	GSE1	SE_PE
chr9	97623475	97624250	776	2	0.000187827	0.0177057	0.00640015	0.00989358	0.0117256	0.00235204	C9orf3	SE_PE
chr5	95005398	95005831	434	2	0.00062726	0.145079	0.00277211	0.009903	-0.0134982	-0.00665815	RFESD, SPATA9	SE_PE
chr4	159130014	159131339	1326	6	1.01529e-06	0.138942	0.00165802	0.00992524	-0.00819109	0.00190437	TMEM144	SE_PE
chr2	242566890	242567659	770	4	1.58151e-05	0.0497159	0.01676	0.00995023	-0.00373561	-0.00145842	THAP4	SE_PE
chr20	43342929	43343997	1069	12	3.15457e-09	0.705064	9.48419e-07	0.00998145	0.0132819	0.000193817	WISP2, RP11-445H22.4	SE_PE
chr3	47952098	47952841	744	4	5.69537e-05	0.411178	0.000499228	0.0100116	0.0262631	0.00671133	MAP4	SE_PE
chr17	18245081	18245136	56	2	0.000807582	0.0330203	0.00438006	0.010038	-0.014496	-0.00814201	SHMT1	SE_PE
chr3	184338068	184338411	344	2	0.000273204	0.0149181	0.00761282	0.0100481	0.0121687	0.00466011	EIF2B5	SE_PE
chr11	43856336	43856925	590	3	5.54763e-05	0.00383385	0.0567972	0.0100613	-0.0144385	-0.0124617	HSD17B12, RP11-613D13.5	SE_PE
chr14	101308921	101309386	466	3	8.30685e-05	0.297357	0.000863084	0.0100614	0.0192752	0.00499736	MEG3, RP11-123M6.2	SE_PE
chr3	177166686	177167606	921	3	4.16033e-05	0.0180577	0.0257871	0.010138	0.0218632	0.0138444	LINC00578	SE_PE
chr20	4849627	4850562	936	2	0.000963674	0.00873897	0.0145836	0.0101594	-0.010478	-0.00050826	SNORA31, SLC23A2	SE_PE
chr22	39129296	39130228	933	3	0.00044405	0.0107282	0.0291879	0.0101668	-0.00893827	-0.00454467	GTPBP1, AL021707.1	SE_PE
chr21	47832880	47833452	573	2	0.000312574	0.152391	0.00287637	0.0102666	-0.00946641	-0.0042449	PCNT	SE_PE
chr14	100594432	100595234	803	3	2.72872e-05	0.191369	0.0074515	0.0102845	-0.0126459	-0.00136261	EVL	SE_PE
chr21	32848911	32849399	489	2	0.000315537	0.0120201	0.0100909	0.0103879	0.0159819	0.0103299	TIAM1	SE_PE
chr4	8279150	8279794	645	2	0.000289914	0.0255697	0.00533445	0.0103938	0.0137273	0.00905696	HTRA3	SE_PE
chr19	1189434	1190083	650	4	0.00014294	0.139343	0.00103159	0.0104174	0.00728404	0.0018512	STK11	SE_PE
chr9	33364060	33364624	565	3	6.39272e-05	0.0798419	0.00462928	0.0104213	-0.00338249	-0.00166424	NFX1	SE_PE
chr18	68026362	68026684	323	2	0.000211016	0.0157589	0.00781115	0.010488	-0.00650145	-0.00591647	NA	SE_PE
chr4	185304985	185305347	363	2	0.000704917	0.110348	0.00314715	0.0106075	-0.0174824	-0.00952588	NA	SE_PE
chr20	62314161	62314215	55	2	0.000978685	0.0372547	0.00447572	0.010627	0.0109163	0.00710839	RTEL1, RTEL1-TNFRSF6B	SE_PE
chr5	147286084	147286719	636	5	1.85411e-05	0.670568	0.00058556	0.0106437	-0.0123461	-0.00527776	C5orf46	SE_PE
chr17	78877971	78878844	874	5	1.42965e-05	0.928521	6.18923e-05	0.0106458	-0.0158373	-0.00324871	RPTOR	SE_PE
chr13	31314334	31314863	530	2	0.000167078	0.0358797	0.00457445	0.0106521	0.0236109	0.0125315	ALOX5AP	SE_PE
chr10	123899950	123900927	978	4	3.95268e-06	0.118893	0.00431085	0.0107477	0.0181526	0.00798249	TACC2	SE_PE
chr22	31570082	31570246	165	2	0.000379336	0.00617565	0.0343226	0.0107617	0.0105808	0.00853242	RNF185	SE_PE
chr11	12139684	12140139	456	2	0.000212942	0.26801	0.00291552	0.0108222	0.0051262	0.00262649	MICAL2	SE_PE
chr11	62267633	62267946	314	4	1.63004e-05	0.0287026	0.0190383	0.0108473	-0.0117546	-0.0067707	AHNAK	SE_PE
chr11	942218	943077	860	3	0.000104309	0.313437	0.00133036	0.0109168	-0.0175208	-0.00668523	AP2A2	SE_PE
chr3	54897372	54897393	22	2	0.000393824	0.0108535	0.0126344	0.0109204	-0.00851481	-0.00760221	CACNA2D3	SE_PE
chr17	20203992	20204429	438	2	0.000586055	0.0971998	0.00335781	0.0109465	-0.0173611	-0.00948938	SPECC1, AC004702.2	SE_PE
chr6	158903203	158903252	50	2	0.0014142	0.112887	0.00329166	0.0110396	0.0257978	0.0137759	TULP4	SE_PE
chr2	85660497	85661927	1431	7	1.07584e-06	0.244479	0.000210778	0.0110646	-0.0166923	-0.00440305	SH2D6, Y_RNA	SE_PE
chr1	31767811	31767860	50	2	0.00259931	0.212534	0.00307839	0.0111881	-0.0093026	-0.00412906	SNRNP40	SE_PE
chr6	158909452	158909455	4	2	0.000753037	0.0148787	0.00929478	0.011206	0.0213753	0.0163839	TULP4	SE_PE
chr5	90518095	90518401	307	3	0.00041627	0.0912548	0.00167786	0.0112918	-0.00518772	-0.00209055	NA	SE_PE
chr14	71839064	71839232	169	2	0.000514226	0.0102355	0.0147402	0.0113034	-0.0149043	-0.0142111	SIPA1L1	SE_PE
chr3	12542786	12543311	526	2	0.000240409	0.383294	0.00304454	0.0113588	-0.0180677	-0.00909791	TSEN2, RNU6-404P	SE_PE
chr1	230259000	230260177	1178	3	3.44398e-05	0.561771	0.000887235	0.0113757	0.020816	0.00671912	GALNT2	SE_PE
chr1	205156833	205157410	578	2	0.00057379	0.00677495	0.0327498	0.0114063	-0.0143098	-0.0121579	DSTYK	SE_PE
chr16	84407743	84407797	55	2	0.0019815	0.0586002	0.00410692	0.0114512	-0.014775	-0.00747386	ATP2C2	SE_PE
chr7	27198896	27200451	1556	7	1.35957e-08	0.0133997	0.0369195	0.0114927	-0.0133618	-0.0073548	NA	SE_PE
chr15	67342010	67342703	694	2	0.000341932	0.0246299	0.0063983	0.0114996	0.0131914	0.0087967	RP11-798K3.2	SE_PE
chr15	85395928	85396513	586	5	1.15871e-05	0.23314	0.0012151	0.0115121	-0.0153812	-0.0058952	ALPK3	SE_PE
chr14	75667478	75668089	612	3	6.57026e-05	0.0283282	0.00432246	0.0115199	-0.00898568	-0.00238395	NA	SE_PE
chr15	67600231	67600409	179	2	0.00153664	0.0523843	0.00432081	0.0115291	0.0196103	0.0117537	IQCH	SE_PE
chr17	19216903	19217386	484	2	0.000435264	0.030115	0.00565615	0.0115363	-0.032538	-0.0153453	EPN2	SE_PE
chr5	35046992	35048430	1439	6	6.68654e-06	0.075422	0.00109458	0.0115528	0.028168	0.0083715	AGXT2	SE_PE
chr11	133910341	133910729	389	2	0.000901502	0.101277	0.00355999	0.0115537	0.0110421	0.00403058	RP11-713P17.3	SE_PE
chr13	40676888	40677971	1084	4	2.00991e-05	0.00913346	0.0288663	0.0115557	0.0158647	0.00995199	NA	SE_PE
chr6	139266737	139267132	396	2	0.000331898	0.0355404	0.00524874	0.0116764	-0.00219494	-0.00202255	REPS1	SE_PE
chr15	75090152	75091516	1365	5	3.37172e-06	0.121708	0.0059366	0.0116801	-0.0127978	-0.00358499	CSK	SE_PE
chr4	77724490	77724563	74	2	0.000196005	0.00964067	0.0174443	0.011699	0.0307939	0.0206897	NA	SE_PE
chr6	21200615	21200930	316	2	0.00117133	0.12841	0.00346469	0.0117278	0.0218646	0.0098922	CDKAL1	SE_PE
chr6	47066614	47066683	70	2	0.00167852	0.0580939	0.00426517	0.0117525	-0.0127776	-0.00716672	NA	SE_PE
chr6	158179788	158180014	227	2	0.00125599	0.104224	0.00361954	0.0117662	0.0169384	0.00698798	NA	SE_PE
chr3	56390033	56390366	334	2	0.00126666	0.189577	0.0033026	0.0117681	0.0230976	0.0116618	ERC2	SE_PE
chr2	85732147	85732613	467	2	0.000285133	0.0291433	0.00595302	0.0117778	0.0185702	0.00865845	NA	SE_PE
chr2	10882910	10883188	279	2	8.41209e-05	0.0603223	0.00422431	0.0117859	-0.0101498	-0.00651578	ATP6V1C2	SE_PE
chr11	61598025	61598330	306	2	0.00108593	0.0766314	0.00391686	0.0117905	-0.011376	-0.00805117	FADS2	SE_PE
chr5	167993141	167993718	578	4	5.98089e-05	0.372731	0.000662048	0.0118191	-0.00932177	-0.00294261	PANK3	SE_PE
chr20	15827305	15827334	30	2	0.00219973	0.065741	0.00413264	0.0118507	0.0183618	0.0109892	MACROD2	SE_PE
chr5	64372215	64372620	406	3	0.0001093	0.0520252	0.003768	0.011955	-0.0166108	-0.0086982	NA	SE_PE
chr10	128943685	128943833	149	2	0.00237098	0.257804	0.00328425	0.0119596	0.0205212	0.0103864	DOCK1, FAM196A	SE_PE
chr10	126376995	126377575	581	2	0.000345312	0.111547	0.00364408	0.0119642	-0.0215664	-0.00996978	RP11-12J10.3, FAM53B	SE_PE
chr7	34109544	34109546	3	2	0.000620679	0.0110508	0.0150165	0.011966	0.0137268	0.0108842	BMPER	SE_PE
chr16	53127703	53128353	651	2	0.000358988	0.0551341	0.00447222	0.0119992	-0.0119488	-0.00704335	CHD9	SE_PE
chr11	114127631	114129200	1570	6	3.07751e-05	0.0718455	0.0363385	0.0120922	-0.0114756	-0.00537824	NNMT, RP11-64D24.2	SE_PE
chr19	51522894	51524249	1356	10	5.23218e-09	0.616537	0.000149723	0.012098	0.00950142	0.00233452	KLK10	SE_PE
chr13	29325837	29326278	442	2	0.000404418	0.0119166	0.0140366	0.0121545	-0.0177344	-0.0149298	NA	SE_PE
chr17	47464627	47465656	1030	4	6.4215e-05	0.133714	0.00806522	0.0121667	-0.0106038	-0.00515935	RP11-81K2.1	SE_PE
chr11	119231741	119233234	1494	4	0.000143125	0.0244774	0.0110387	0.012174	-0.012898	-0.00170127	USP2	SE_PE
chr13	38275639	38276207	569	2	0.000469185	0.198416	0.00343042	0.0121962	0.0165188	0.00857616	TRPC4	SE_PE
chr22	38852696	38853600	905	2	0.000668907	0.0145923	0.0111231	0.0121982	-0.0136674	-0.00536308	NA	SE_PE
chr8	120994586	120995131	546	2	0.000268031	0.0160149	0.0102128	0.0122717	0.0209487	0.0123658	DEPTOR	SE_PE
chr3	52302150	52302576	427	5	3.61839e-05	0.441873	0.000464091	0.0123438	-0.0171179	-0.00228878	WDR82, MIRLET7G	SE_PE
chr19	32864762	32865061	300	2	0.00076179	0.0260174	0.006943	0.012401	0.0116806	0.0110133	ZNF507	SE_PE
chr6	44024686	44025753	1068	4	3.28755e-05	0.0433412	0.0206367	0.012503	0.010683	0.0040616	RP5-1120P11.1	SE_PE
chr7	102098004	102098471	468	3	0.000316063	0.245297	0.00122493	0.0125033	0.0069494	0.00265753	ALKBH4	SE_PE
chr11	73126347	73126963	617	2	0.000415731	0.0794181	0.00422542	0.012603	0.0160584	0.0099462	FAM168A	SE_PE
chr10	128607975	128608036	62	2	0.000453278	0.0110397	0.0170052	0.0126432	-0.0176217	-0.0159885	DOCK1	SE_PE
chr15	57899875	57900499	625	2	0.000393429	0.0449398	0.00523857	0.0126432	0.0143622	0.00750807	GCOM1, MYZAP, POLR2M	SE_PE
chr13	33743647	33744053	407	2	0.000929975	0.10262	0.00398694	0.0126769	0.0119907	0.00665359	STARD13	SE_PE
chr1	167657602	167658198	597	2	0.000509025	0.00960068	0.0214164	0.0126858	0.021907	0.0146082	RCSD1	SE_PE
chr5	172287924	172288445	522	2	0.000285187	0.0419608	0.00544846	0.0127033	-0.0124696	-0.00733643	ERGIC1	SE_PE
chr11	128172249	128172596	348	2	0.00109839	0.0726382	0.00439412	0.0127235	-0.00567358	-0.00147265	NA	SE_PE
chr11	34393106	34393828	723	3	3.35857e-05	0.0366931	0.00553574	0.0127435	0.010768	-0.00031597	NA	SE_PE
chr13	111051329	111051754	426	2	0.000442084	0.00901046	0.0244269	0.0127637	0.0107833	0.00763879	COL4A2	SE_PE
chr14	57700226	57700568	343	2	0.000592942	0.019365	0.00922402	0.0128078	-0.00633266	-0.00470725	EXOC5	SE_PE
chr1	42346184	42346852	669	2	0.000383969	0.0441763	0.00538719	0.0128232	-0.00987946	-0.00255363	HIVEP3	SE_PE
chr7	84751835	84752435	601	4	9.60837e-06	0.0220285	0.0137289	0.0128371	-0.00690847	-0.00448347	SEMA3D	SE_PE
chr5	150403466	150403475	10	2	0.00303038	0.21401	0.00363798	0.0128909	-0.0161448	-0.00782703	GPX3	SE_PE
chr17	73691688	73691992	305	2	0.00123118	0.196399	0.00367046	0.0128982	0.0100117	0.00555438	SAP30BP	SE_PE
chr15	60664433	60665376	944	3	0.000202808	0.00779568	0.0307452	0.0129667	-0.0107832	-0.00739405	ANXA2	SE_PE
chr2	219919666	219920517	852	4	0.000210955	0.612451	0.000328945	0.0129914	-0.0187908	-0.00402759	IHH	SE_PE
chr11	125971784	125971943	160	2	0.00196489	0.0679219	0.00462078	0.0130024	-0.00544198	-0.00186929	RP11-673E11.2	SE_PE
chr14	95077195	95077254	60	2	0.00117875	0.0327988	0.00645468	0.0130223	0.0137143	0.0106733	RP11-986E7.7	SE_PE
chr6	14722592	14722622	31	2	0.000804824	0.023952	0.00820873	0.0132545	-0.007104	-0.00633394	NA	SE_PE
chr12	77233577	77233831	255	3	6.82848e-05	0.00826626	0.0437166	0.0132592	-0.0110386	-0.00750976	ZDHHC17	SE_PE
chr1	8931674	8932359	686	6	3.05804e-06	0.231892	0.00122853	0.0132723	0.0144315	0.000700898	ENO1	SE_PE
chr17	60884184	60884815	632	3	2.65429e-05	0.0474197	0.003712	0.0133285	-0.0253017	-0.00922555	2010-03-01	SE_PE
chr2	177036809	177037710	902	5	2.12837e-06	0.00958329	0.0290092	0.0133602	-0.0142137	-0.00990158	HOXD3	SE_PE
chr5	96292764	96292825	62	2	0.000416284	0.00767696	0.0407901	0.0134048	-0.0144442	-0.0125448	LNPEP	SE_PE
chr1	239550578	239551249	672	4	3.58047e-05	0.0855668	0.00191885	0.0134213	-0.00629928	-0.00217248	CHRM3	SE_PE
chr17	80793932	80794274	343	4	8.86219e-06	0.0054142	0.0526828	0.0137242	-0.0172555	-0.0117498	TBCD, ZNF750	SE_PE
chr1	156784307	156785558	1252	6	9.04325e-07	0.743181	7.19888e-05	0.0137398	0.0138354	0.00302252	NTRK1, SH2D2A	SE_PE
chr8	127885681	127886284	604	2	0.000444923	0.0366004	0.00657012	0.0137487	-0.0103823	-0.00442029	PCAT1	SE_PE
chr2	238131843	238131971	129	2	0.00281041	0.117365	0.00430794	0.013802	0.0147554	0.00821839	NA	SE_PE
chr2	108937231	108937234	4	2	0.000574228	0.0133459	0.0159469	0.0138374	-0.0082268	-0.001052	NA	SE_PE
chr21	47498301	47498624	324	2	0.000658807	0.103572	0.00446143	0.0138839	0.0108864	0.00443566	NA	SE_PE
chr6	7468364	7469052	689	6	1.82044e-07	0.263701	0.000171138	0.0140612	0.0209958	0.00078667	NA	SE_PE
chr14	102994022	102994443	422	2	0.00057247	0.0218258	0.00987022	0.0141399	-0.0199339	-0.00650087	NA	SE_PE
chr22	36784627	36784977	351	2	0.000913321	0.0538539	0.00572055	0.0142612	-0.00399104	-0.00170656	RP4-633O19__A.1	SE_PE
chr12	55979609	55979866	258	2	0.000668796	0.0144116	0.0154598	0.0142869	0.00711744	0.00550166	NA	SE_PE
chr17	78865087	78865755	669	7	8.14831e-06	0.897619	1.41853e-05	0.0143179	0.0443942	0.00797	RPTOR	SE_PE
chr6	148685438	148685723	286	2	0.00148369	0.0630253	0.00541355	0.0143463	0.019727	0.0123166	SASH1	SE_PE
chr7	46044134	46044805	672	2	0.00055834	0.0152512	0.0145875	0.0143626	0.0141469	0.00885905	NA	SE_PE
chr2	232878174	232879570	1397	4	1.60992e-05	0.253722	0.0026436	0.0143655	0.0161999	0.00466801	DIS3L2, AC105461.1	SE_PE
chr3	134145862	134146405	544	2	0.000763599	0.00858399	0.0399099	0.0145247	0.0123401	0.00988853	NA	SE_PE
chr1	97559808	97560316	509	4	8.90797e-05	0.365142	0.000724372	0.0146423	0.020294	0.00687688	DPYD	SE_PE
chr8	23399008	23399067	60	3	0.00206216	0.40018	0.00129109	0.0146715	0.0219623	0.00598223	SLC25A37	SE_PE
chr6	16723783	16724384	602	2	0.000375281	0.028983	0.00843661	0.0146938	0.00600728	0.00416889	ATXN1	SE_PE
chr16	4539138	4539233	96	2	0.000998372	0.018117	0.012607	0.0146959	0.0154611	0.00933366	HMOX2, NMRAL1	SE_PE
chr11	45757906	45758932	1027	3	9.93854e-05	0.0647812	0.00393355	0.0147473	-0.0176594	-0.00298268	CTD-2210P24.1	SE_PE
chr5	52283703	52283760	58	2	0.00195045	0.221877	0.0042687	0.014787	0.0143672	0.00691841	CTD-2175A23.1	SE_PE
chr12	16505000	16505825	826	3	9.57438e-05	0.0194625	0.0154616	0.01487	-0.00627069	-0.00240309	MGST1	SE_PE
chr3	14452819	14453406	588	2	0.000560583	0.0879565	0.00510431	0.0149179	-0.00979742	-0.00589004	SLC6A6	SE_PE
chr11	72941203	72941691	489	2	0.000755081	0.0727571	0.00546373	0.0150124	-0.0103168	-0.00580813	P2RY2	SE_PE
chr17	78828243	78828796	554	2	0.000276728	0.511103	0.00419505	0.0150362	-0.0100714	-0.00527155	RPTOR	SE_PE
chr10	96059017	96059372	356	2	0.00152189	0.148535	0.00459435	0.0150627	0.0218413	0.0116867	PLCE1	SE_PE
chr6	143718452	143719125	674	3	0.000144931	0.0444038	0.00460902	0.0150652	0.0135406	0.00967499	NA	SE_PE
chr9	127044327	127044991	665	2	0.000185789	0.292555	0.00428435	0.015091	0.0135367	0.00679965	NEK6	SE_PE
chr5	150399143	150399802	660	5	1.45747e-06	0.383185	0.000341691	0.0151132	-0.0148595	-0.00385601	NA	SE_PE
chr10	88597421	88597655	235	3	0.000485767	0.122174	0.00244935	0.015149	-0.00772089	-0.0009372	BMPR1A	SE_PE
chr3	177544659	177545386	728	3	0.000132546	0.0927277	0.0026751	0.0151647	0.0108412	0.00184824	RP11-91K9.1	SE_PE
chr19	47834037	47835475	1439	11	1.31297e-08	0.0543065	0.00730192	0.0151768	0.0104135	0.00588939	C5AR2	SE_PE
chr5	123149103	123149716	614	2	0.000537659	0.0806079	0.00536057	0.0151795	0.0119428	0.00489935	NA	SE_PE
chr3	149534875	149535200	326	2	0.00083958	0.025322	0.0098885	0.0152172	0.00674415	0.00552916	RNF13, ANKUB1	SE_PE
chr11	11373864	11375233	1370	6	2.59143e-06	0.552487	0.000150717	0.0152213	0.0191977	0.00405036	RP11-567I13.1, GALNT18, CSNK2A3	SE_PE
chr12	47754652	47755390	739	2	0.000573982	0.0240623	0.0104012	0.0152961	-0.0166681	-0.00354221	RP11-493L12.5	SE_PE
chr2	100722584	100723429	846	6	6.13346e-06	0.320654	0.000679952	0.0153781	-0.0144295	-0.0062078	AC092667.2, AFF3	SE_PE
chr2	8815465	8816041	577	4	3.64184e-05	0.632191	0.00513521	0.0154168	-0.0162184	-0.00591424	AC011747.7	SE_PE
chr2	237762237	237762278	42	2	0.0039253	0.320992	0.00439149	0.0154743	0.0132619	0.00650346	NA	SE_PE
chr11	65323116	65323526	411	2	0.000871132	0.0731304	0.00568101	0.0154783	0.0115643	0.00450221	LTBP3	SE_PE
chr11	72136395	72136711	317	2	0.000934855	0.0282676	0.00934908	0.015484	-0.0128535	-0.00768155	CLPB	SE_PE
chr19	56060880	56061106	227	2	0.00200192	0.110599	0.00505015	0.0155014	0.0175272	0.00751013	NA	SE_PE
chr22	42612320	42613565	1246	3	0.000437903	0.171044	0.00457269	0.0155111	-0.0113493	-0.00483682	TCF20	SE_PE
chr7	2834832	2835202	371	2	0.00106341	0.492912	0.00435362	0.015518	-0.00367572	-0.00195365	GNA12	SE_PE
chr17	31611109	31611767	659	2	0.000536269	0.023867	0.0107638	0.0155419	0.00682143	0.00596861	ASIC2	SE_PE
chr5	81960283	81960666	384	2	0.00107596	0.0563897	0.00635036	0.0155933	0.00951286	0.00436556	NA	SE_PE
chr22	44708761	44709441	681	5	3.63748e-05	0.354277	0.000691456	0.0156116	0.0290693	0.00724235	NA	SE_PE
chr12	57504948	57504988	41	2	0.000937406	0.046097	0.00699926	0.0156186	0.00303959	0.00253071	STAT6	SE_PE
chr2	47755888	47756427	540	2	0.000513553	0.285118	0.00451503	0.0157573	-0.00425507	-0.00170056	MSH2, AC138655.4, KCNK12	SE_PE
chr13	21399676	21400325	650	2	0.000224133	0.0322613	0.00881337	0.0158236	-0.0130614	-0.00898725	XPO4	SE_PE
chr2	218200519	218200655	137	2	0.000658481	0.00983397	0.0378364	0.0158388	0.0160745	0.0140771	AC009492.1, DIRC3	SE_PE
chr18	10471657	10471866	210	4	0.000371122	0.638322	0.00109877	0.015853	0.0080965	0.00364447	APCDD1	SE_PE
chr6	30298740	30300013	1274	5	0.000440701	0.266293	0.00250442	0.0158874	-0.00633435	-0.00227277	TRIM39, TRIM39-RPP21	SE_PE
chr10	12163332	12163898	567	2	0.000686563	0.183751	0.00478999	0.0159947	-0.00984751	-0.00592686	DHTKD1	SE_PE
chr2	89035483	89035504	22	2	0.00351689	0.102492	0.0053685	0.0160253	-0.0123263	-0.00804116	RPIA	SE_PE
chr2	12626487	12627125	639	3	0.000455632	0.419654	0.00209876	0.0161958	0.0162886	0.00403423	AC096559.1	SE_PE
chr4	170106468	170107022	555	2	0.000612294	0.0733618	0.00603038	0.0161972	-0.00575335	-0.00345532	SH3RF1	SE_PE
chr7	47826387	47826483	97	2	0.00200185	0.0413854	0.00783337	0.0162085	0.00734113	0.00535961	HUS1, PKD1L1	SE_PE
chr12	57496251	57496476	226	2	0.00182456	0.0529873	0.00690125	0.0162169	0.0102206	0.00707809	STAT6	SE_PE
chr1	59361551	59362343	793	2	2.59492e-05	0.18303	0.0048769	0.0162269	0.00407745	0.00260802	LINC01135, RP4-794H19.1	SE_PE
chr1	17308032	17308303	272	2	0.000686498	0.0978995	0.00552936	0.0162427	0.0110847	0.00316327	RP1-37C10.3	SE_PE
chr16	87491587	87492138	552	3	4.80482e-05	0.21304	0.0020939	0.0162571	0.0111009	0.00363974	ZCCHC14	SE_PE
chr12	109095285	109096580	1296	4	8.01834e-06	0.184386	0.00186798	0.0163453	-0.0106675	-0.00553674	CORO1C	SE_PE
chrX	7033174	7034109	936	2	0.00627598	0.00938492	0.0476672	0.0164004	-0.0117626	-0.00808916	HDHD1	SE_PE
chr1	245534821	245534931	111	3	0.000209035	0.0347701	0.00652804	0.0164193	-0.0172049	-0.0127063	KIF26B	SE_PE
chr2	102666444	102666677	234	2	0.00110696	0.0364194	0.00867636	0.0164834	-0.0154177	-0.0101305	NA	SE_PE
chr15	78133356	78133639	284	2	0.00100952	0.0311868	0.00967207	0.0165262	0.00601758	0.00578028	NA	SE_PE
chr1	41854116	41854613	498	2	0.000579982	0.0115326	0.0308349	0.0165742	0.00817475	0.00724965	NA	SE_PE
chr12	81155811	81156109	299	2	0.00193733	0.485095	0.00473106	0.0166633	-0.00763252	-0.00276125	NA	SE_PE
chr2	52010199	52010697	499	2	0.000927176	0.147566	0.00521381	0.0166763	-0.0121943	-0.00490206	AC007682.1	SE_PE
chr8	95523882	95523890	9	2	0.000957881	0.0198293	0.0146045	0.0166971	-0.00697248	-0.00578932	KIAA1429	SE_PE
chr4	85808711	85809391	681	2	0.00116554	0.00995946	0.0437004	0.0167339	0.00501582	0.00487578	WDFY3	SE_PE
chr12	94288553	94288665	113	2	0.00384337	0.185484	0.00505761	0.0167455	-0.0110872	-0.00642325	CRADD	SE_PE
chr2	238382720	238382860	141	2	0.00227714	0.261776	0.0048896	0.0167711	0.025483	0.0133764	NA	SE_PE
chr11	18415641	18416535	895	13	1.47075e-08	0.978826	0.000564177	0.016864	0.01127	0.00158274	LDHA	SE_PE
chr11	117688963	117689733	771	4	0.000117272	0.480823	0.000635489	0.0168936	0.0140817	0.00282289	RP11-728F11.3, FXYD2	SE_PE
chr5	134788607	134789115	509	4	2.78845e-05	0.45104	0.000600005	0.0169612	0.00550921	9.89587e-05	CTB-138E5.1	SE_PE
chr3	160168509	160168922	414	2	0.000211043	0.0436818	0.00813608	0.0169686	0.0148574	0.00663439	TRIM59	SE_PE
chr1	2164542	2166155	1614	5	0.000631417	0.256405	0.0124721	0.0169831	-0.0126445	-0.00636198	SKI	SE_PE
chr1	203147367	203148132	766	2	0.000917139	0.0112014	0.0354313	0.0170594	0.0145008	0.0036384	CHI3L1	SE_PE
chr19	2784733	2785107	375	2	0.000552454	0.0101979	0.0439404	0.017068	-0.0324587	-0.0204579	NA	SE_PE
chr22	25508676	25509998	1323	6	0.000127129	0.274205	0.00137556	0.0170775	-0.0106548	-0.00462385	KIAA1671	SE_PE
chr5	171520729	171521276	548	4	6.73559e-05	0.383131	0.000934275	0.0172305	-0.00431645	-0.000119565	STK10	SE_PE
chr19	583049	583581	533	2	0.000575398	0.0339848	0.0098025	0.0173055	0.0149086	0.00918472	BSG	SE_PE
chr22	50646462	50647567	1106	5	3.21406e-06	0.0809813	0.00358996	0.0173266	0.0149969	0.00728832	SELO, RP3-402G11.28	SE_PE
chr17	64948330	64948442	113	2	0.00115873	0.0196008	0.0159626	0.0173746	0.0345618	0.0287797	NA	SE_PE
chr6	133036545	133036651	107	3	0.000105579	0.0223752	0.0363627	0.0174483	-0.0173283	-0.0114658	NA	SE_PE
chr13	100278363	100278834	472	3	0.000487148	0.199697	0.0025952	0.0174782	-0.00668842	-0.00408201	CLYBL	SE_PE
chr2	25943670	25943966	297	2	0.00218369	0.323861	0.00510712	0.0175992	-0.0132953	-0.00662286	NA	SE_PE
chr3	42162623	42162632	10	2	0.000995788	0.0197814	0.0162048	0.017601	-0.00688741	-0.00666224	TRAK1	SE_PE
chr17	17460565	17460905	341	2	0.00175294	0.541259	0.00505344	0.0176528	-0.0168909	-0.00821173	PEMT	SE_PE
chr7	120724877	120725133	257	3	7.17827e-05	0.0107298	0.0524873	0.0177409	0.0198354	0.0143542	CPED1	SE_PE
chr8	142403574	142404089	516	2	0.00029092	0.242131	0.00526319	0.0177423	0.0124166	0.0058768	PTP4A3	SE_PE
chrX	154293390	154293850	461	3	0.000588584	0.24306	0.00208653	0.0178029	0.0153328	0.00477283	CMC4, MTCP1	SE_PE
chr4	108992945	108994179	1235	4	2.904e-05	0.175964	0.00143992	0.0178291	-0.0172726	-0.00496766	LEF1	SE_PE
chr2	134255232	134255543	312	2	0.000686277	0.0186199	0.0178213	0.0178335	-0.012196	-0.0104941	NCKAP5	SE_PE
chr12	12872599	12872686	88	2	7.18995e-05	0.0121763	0.0339209	0.0178402	-0.0181966	-0.0179093	CDKN1B	SE_PE
chr8	103803399	103803666	268	2	0.00224239	0.0872366	0.0064912	0.0178889	0.0180306	0.0107039	NA	SE_PE
chr6	169688944	169689939	996	9	1.2557e-07	0.510059	0.000324031	0.0179727	-0.0140362	-0.00445407	XXyac-YX65C7_A.3	SE_PE
chr13	99139410	99140011	602	2	0.000566902	0.0137333	0.0282173	0.0180816	-0.0149218	-0.0114978	STK24	SE_PE
chr17	38480483	38480865	383	2	0.000679139	0.014425	0.0264303	0.0181953	0.00892328	0.007334	RARA	SE_PE
chr9	136914463	136914501	39	2	0.000892617	0.0228499	0.0148686	0.0182143	-0.0101949	-0.00847947	BRD3	SE_PE
chr8	1982915	1983127	213	2	0.000636924	0.0111152	0.0443188	0.0182709	0.0162333	0.0126565	RP11-1049H7.2	SE_PE
chr1	167732969	167733310	342	2	0.00085982	0.0497814	0.00848159	0.0183122	-0.013396	-0.00437909	MPZL1	SE_PE
chr1	117038246	117039205	960	2	0.00132777	0.0135358	0.0299264	0.0183265	-0.0128819	-0.0100181	RP5-1086K13.1	SE_PE
chr12	80580927	80581062	136	2	0.000947487	0.014842	0.025806	0.0183569	0.0120342	0.00729392	NA	SE_PE
chr3	16181597	16182240	644	2	0.000983006	0.0133342	0.0310029	0.0183887	0.00846799	0.00543235	NA	SE_PE
chr10	85936112	85936244	133	2	0.00341492	0.247635	0.00548323	0.0183918	-0.01483	-0.00779087	C10orf99	SE_PE
chr6	30178180	30178724	545	5	1.54173e-05	0.397447	0.0018522	0.0184275	-0.0144844	-0.00431034	TRIM26	SE_PE
chr1	153525403	153525741	339	2	0.00213289	0.520125	0.00534071	0.0185021	0.0172275	0.00853162	NA	SE_PE
chr2	9245458	9246033	576	2	0.000619241	0.168918	0.00582719	0.0185934	-0.00491168	-0.00143029	NA	SE_PE
chr17	74049600	74050670	1071	10	4.89819e-08	0.358416	2.49777e-05	0.0186109	-0.00947644	-0.00111283	SRP68	SE_PE
chr16	48406857	48407610	754	2	0.000217368	0.0398286	0.00990456	0.0186266	0.00523451	6.6605e-05	SIAH1	SE_PE
chr15	71581059	71581087	29	2	0.000929381	0.0133195	0.032167	0.0186362	-0.0101525	-0.00667044	THSD4	SE_PE
chr8	99476011	99476046	36	2	0.00324486	0.0666154	0.00760449	0.0186796	0.00574804	0.0039015	STK3	SE_PE
chr2	127844711	127845211	501	3	0.000584648	0.163074	0.0333041	0.0187284	-0.0101354	-0.0063011	BIN1	SE_PE
chr19	38754529	38756382	1854	13	1.07978e-06	0.405326	0.00612735	0.018912	0.0287021	0.00377571	SPINT2	SE_PE
chr3	9831160	9831610	451	2	0.00126697	0.14488	0.00617321	0.0190497	0.0107282	0.00538871	TADA3	SE_PE
chr18	19745316	19746042	727	3	0.000196653	0.012474	0.0336301	0.0190542	-0.0128081	-0.0114089	NA	SE_PE
chr2	55242295	55242860	566	3	0.000188849	0.112975	0.00348525	0.0191923	-0.00931118	-0.00712414	RTN4	SE_PE
chr17	25571675	25572672	998	3	0.000200336	0.262769	0.00238587	0.0191945	-0.0159331	-0.00531343	NA	SE_PE
chr4	75854895	75855378	484	2	0.0006546	0.122745	0.00649255	0.0192634	-0.00391988	-0.00166914	NA	SE_PE
chr6	21856149	21856613	465	3	0.000109005	0.0146222	0.0275534	0.0193203	0.0143643	0.0106934	CASC15	SE_PE
chr17	2040794	2041773	980	2	0.00409242	0.0129524	0.037524	0.0193393	0.0153587	0.0108587	SMG6	SE_PE
chr5	31844940	31844989	50	2	0.00120994	0.0181854	0.0217449	0.0193543	-0.00967506	-0.0075063	PDZD2	SE_PE
chr15	90605618	90605813	196	2	0.0006636	0.0334417	0.0119041	0.0193746	-0.00970273	-0.00262567	ZNF710	SE_PE
chr8	72067088	72067596	509	3	0.000864369	0.226844	0.00230828	0.0193906	0.00317572	2.4234e-05	NA	SE_PE
chr1	22232849	22233389	541	2	0.000407271	0.0813808	0.00743736	0.0194577	-0.0119065	-0.00767904	HSPG2	SE_PE
chr12	115096230	115096427	198	2	0.00133179	0.0304265	0.0130095	0.0195451	0.0173272	0.0126175	NA	SE_PE
chr16	3020786	3021099	314	3	0.00331165	0.556352	0.00173641	0.0196118	-0.00858044	-0.00319182	PAQR4, PKMYT1	SE_PE
chr1	28806952	28807088	137	3	0.000465299	0.0523477	0.0140115	0.0196186	-0.0102439	-0.00444306	PHACTR4	SE_PE
chr5	80484255	80484747	493	2	0.00087838	0.0396353	0.0107935	0.0196413	-0.00547208	-0.00216736	RASGRF2	SE_PE
chr1	64589008	64589361	354	2	0.00216873	0.549419	0.00574676	0.0197097	-0.00948935	-0.00489216	ROR1, RP11-24J23.2	SE_PE
chr2	238172739	238173584	846	3	0.000410367	0.177015	0.00436819	0.0197432	0.0199768	0.00569324	NA	SE_PE
chr1	100889474	100889672	199	2	0.00160318	0.0557381	0.00895914	0.0197882	-0.0142655	-0.00821498	CDC14A	SE_PE
chr9	95497984	95498022	39	2	0.00511289	0.230152	0.00603542	0.0198012	0.00674909	0.00306078	BICD2	SE_PE
chr2	112842332	112843486	1155	4	1.50811e-05	0.418256	0.0129603	0.0198284	-0.0147585	-0.00768563	TMEM87B	SE_PE
chr5	149876000	149877320	1321	4	0.000244563	0.0965531	0.00373924	0.0198314	-0.0156905	-0.0015378	NDST1	SE_PE
chr8	1906312	1906498	187	4	6.73028e-05	0.0417104	0.00859356	0.0198467	-0.016022	-0.00836143	ARHGEF10	SE_PE
chr7	128469741	128470419	679	6	5.82793e-07	0.31338	0.0339621	0.0199316	0.0118553	0.00691232	NA	SE_PE
chr19	19585446	19586046	601	4	0.000274125	0.727688	0.000724315	0.0199541	0.0141044	0.00492287	GATAD2A	SE_PE
chr2	46527523	46527958	436	2	0.00055521	0.374204	0.00589429	0.0199859	0.00460052	0.00230915	EPAS1	SE_PE
chr9	86039855	86040244	390	2	0.00161326	0.0844354	0.00764006	0.0200448	0.0075264	0.000686764	FRMD3	SE_PE
chr7	81233441	81234074	634	3	0.000208905	0.0941613	0.00447389	0.0200513	0.0138056	0.00743594	AC010091.1	SE_PE
chr1	157994730	157995040	311	3	0.00127561	0.233076	0.00241874	0.0200601	-0.0199466	-0.00925938	KIRREL	SE_PE
chr20	22542761	22542854	94	2	0.00104009	0.0395766	0.0111761	0.0200678	-0.0136199	-0.00891064	LINC00261	SE_PE
chr2	46163863	46163986	124	2	0.00361244	0.0864523	0.0076172	0.0201242	-0.0152702	-0.00921827	PRKCE	SE_PE
chr15	31495225	31495534	310	2	0.00151191	0.0413785	0.0109198	0.020147	-0.00858979	-0.00810389	NA	SE_PE
chr11	10339086	10339408	323	2	0.00198248	0.0829568	0.0077431	0.0201499	-0.0134713	-0.00437361	AMPD3	SE_PE
chr16	57669519	57669726	208	2	0.00370537	0.314113	0.0060359	0.0202393	-0.0112094	-0.00589162	GPR56	SE_PE
chr13	75444243	75445077	835	2	0.00147672	0.0190588	0.0225024	0.0202411	0.0143911	0.0137206	NA	SE_PE
chr5	126987506	126988883	1378	9	2.84597e-07	0.175329	0.000962056	0.0202537	0.0142123	0.00317047	CTXN3, CTC-548H10.2	SE_PE
chr12	50410543	50411104	562	4	0.000334542	0.213562	0.00156726	0.0203526	-0.0105199	-0.00586267	RACGAP1	SE_PE
chr1	208395008	208395201	194	2	0.00276189	0.121478	0.00700983	0.0204126	-0.00378751	-0.00326905	PLXNA2	SE_PE
chr13	45024897	45025622	726	2	0.000802505	0.0360561	0.0122654	0.0204169	-0.0038375	-0.00351355	RP11-71C5.2, TSC22D1	SE_PE
chr8	142099455	142099735	281	2	0.00299605	0.273666	0.00621017	0.0205573	-0.0235074	-0.0122964	NA	SE_PE
chr6	125624092	125624573	482	3	0.00036458	0.471876	0.00232665	0.0205675	0.0188648	0.00812647	NA	SE_PE
chr4	138466260	138466870	611	5	2.283e-05	0.154423	0.0234929	0.0206142	0.0193487	0.0101234	NA	SE_PE
chr1	17802476	17802692	217	2	0.00123083	0.0220775	0.0196203	0.020658	0.0190644	0.00642134	NA	SE_PE
chr11	93884806	93885823	1018	3	0.000163036	0.106682	0.00481528	0.0207514	0.0117592	0.0020702	PANX1	SE_PE
chr3	71098617	71099193	577	2	0.000562244	0.100573	0.00758339	0.0208211	-0.00995007	-0.00647457	FOXP1	SE_PE
chr11	10746826	10747348	523	3	0.000571993	0.105388	0.00390867	0.0208338	0.0176733	0.00767023	NA	SE_PE
chr10	111665780	111666496	717	2	0.000841254	0.0336122	0.0134859	0.0209354	0.0113621	0.00636096	XPNPEP1	SE_PE
chr18	57549413	57549610	198	2	0.00404418	0.178218	0.00669764	0.0209646	0.00382133	0.00137415	NA	SE_PE
chr12	92474176	92474554	379	2	0.000905841	0.0175976	0.027206	0.0209835	0.01022	0.00971135	C12orf79	SE_PE
chr3	14184979	14185508	530	2	0.000404418	0.0644731	0.00909264	0.0209967	0.00822166	0.0041449	TMEM43, RP11-434D12.1	SE_PE
chr3	61880295	61880724	430	2	0.00165113	0.141839	0.00702302	0.0210344	0.00588659	0.00304149	PTPRG	SE_PE
chr14	22944645	22945582	938	6	1.88882e-06	0.0778452	0.00341588	0.0210618	-0.0161776	-0.00366642	TRAJ60, TRAJ59, AE000661.37	SE_PE
chr13	110911331	110911390	60	2	0.00116831	0.016678	0.0299288	0.0211028	0.0135273	0.00977564	COL4A1	SE_PE
chr11	67030336	67030723	388	3	0.00110232	0.377273	0.00216059	0.0212143	0.00578629	0.00143385	NA	SE_PE
chr4	40337853	40338421	569	2	0.00178863	0.327458	0.00637504	0.0212376	0.0142897	0.0075905	CHRNA9	SE_PE
chr6	16436898	16437561	664	2	0.000802279	0.0490735	0.0107216	0.0213187	0.00789261	0.00272297	ATXN1	SE_PE
chr17	80648875	80648978	104	2	0.00350565	0.188301	0.00679195	0.0213546	-0.0110816	-0.00518831	RAB40B	SE_PE
chr1	2075022	2075344	323	3	0.00114295	0.305509	0.00232988	0.021355	-0.0150986	-0.00529945	PRKCZ, RP5-892K4.1	SE_PE
chr5	77312624	77313271	648	2	0.000417628	0.0293891	0.015802	0.0214897	-0.017021	-0.0108552	AP3B1	SE_PE
chr1	64696444	64696898	455	2	0.00108169	0.0408386	0.012266	0.0215679	-0.0116353	-0.0046593	UBE2U	SE_PE
chr3	50232343	50232459	117	2	0.00751103	0.324804	0.00650839	0.0216021	0.0201544	0.0104748	GNAT1	SE_PE
chr10	29948324	29948428	105	2	0.00197985	0.0317134	0.0151144	0.0217655	0.0101237	0.0062842	SVIL	SE_PE
chr4	39457832	39458346	515	2	0.00085776	0.270034	0.00665835	0.0217678	-0.00419897	-0.00186937	RPL9	SE_PE
chr6	24743575	24743861	287	2	0.00139446	0.0543067	0.0104555	0.0217815	0.0111016	0.00477165	RP3-369A17.4	SE_PE
chr3	175326342	175326825	484	3	0.00014429	0.039821	0.0353801	0.0218345	-0.0100049	-0.00703231	NAALADL2	SE_PE
chr1	157962460	157962475	16	2	0.0052738	0.33088	0.00659363	0.0218603	-0.0123426	-0.00635796	NA	SE_PE
chr6	151197934	151197986	53	3	0.000712199	0.0975862	0.0044472	0.0219219	-0.00930819	0.000141082	MTHFD1L	SE_PE
chr12	124866665	124867014	350	2	0.000747769	0.0128082	0.0566338	0.0219584	-0.00965078	-0.00330496	NCOR2	SE_PE
chr22	20173983	20174275	293	2	0.00108369	0.019154	0.026882	0.0220333	-0.00710268	-0.000517759	NA	SE_PE
chr17	81006485	81006821	337	4	0.000115076	0.229719	0.0129913	0.022065	0.0164175	0.00919186	B3GNTL1	SE_PE
chr17	78172177	78172613	437	4	1.77571e-05	0.0137596	0.0479802	0.0220913	0.0114627	0.00899664	CARD14	SE_PE
chr4	54458246	54459009	764	5	3.12497e-06	0.144176	0.0126132	0.0221193	0.0180824	0.00965491	FIP1L1, LNX1	SE_PE
chr14	105933862	105934278	417	2	0.000740895	0.0556752	0.0105716	0.0221454	-0.00895277	-0.00646754	MTA1, RP11-521B24.5	SE_PE
chr6	146057241	146058215	975	4	3.76294e-05	0.0591398	0.0339585	0.0222051	-0.0222973	-0.0108722	RP3-466P17.1, RP3-466P17.2	SE_PE
[truncated: 5,549 more rows]

## Sheet: Data 6
Supplementary Data 6. Genomic locations of CpG Sites significantly associated with Cycle Phase.
Comparison	Island	N_Shelf	N_Shore	OpenSea	S_Shelf	S_Shore
ESE_LSE	13	6	20	285	13	11
ESE_MSE	7	9	14	268	9	8
MSE_LSE	1	0	0	4	0	0
MSE_PE	178	262	389	6390	275	314
ESE_PE	63	102	149	2820	123	143
LSE_PE	155	105	193	2644	130	146
ESE_Menstrual	9	1	5	39	1	2
MSE_Menstrual	17	4	18	174	4	9
PE_Menstrual	16	1	2	41	0	5
LSE_Menstrual	3	1	7	57	1	4
SE_PE	202	308	492	7919	342	391
SE_Menstrual	16	4	15	117	2	9

## Sheet: Data 7
Supplementary Data 7. Pathway analysis of genes annotated to differentially methylated CpG sites between menstrual cycle phases. N is the total number of genes in the pathway and DM is the number of genes from the pathway that were annotated to the differentially methylated CpG sites.
Pathway_ID	Description	N	DM	P-value	FDR	adj.pvals	Genes	Comparison
hsa04510	Focal adhesion	201	80	6.18409e-10	7.21444e-08	1.19226e-07	TNR/RAPGEF1/ITGB4/IGF1R/COL4A2/PAK1/ACTB/ROCK2/TLN2/RAC1/CDC42/PIK3R3/RELN/PARVA/ITGB8/PRKCA/LAMA4/PDGFC/PIK3R1/PIP5K1B/BCAR1/ITGAV/PIK3R2/PDGFA/ITGB3/ITGA5/LAMB1/ITGA6/ACTN1/PPP1R12A/DOCK1/LAMA3/MET/ITGA8/ITGA11/RAF1/MAPK10/ERBB2/LAMA1/PTK2/MYL2/PDGFRA/COL4A1/ITGA10/MYLK3/PARVB/FLT1/ITGA2/PPP1R12B/FYN/XIAP/TNXB/ITGA1/MYL12A/CAV2/MYLK/RASGRF1/PAK2/AKT3/ITGB5/LAMC1/CAV3/CCND2/IGF1/CAPN2/FLNC/VWF/E…	SE_PE
hsa04015	Rap1 signaling pathway	210	82	1.12318e-09	7.21444e-08	1.19226e-07	RAPGEF1/IGF1R/MAP2K3/EPHA2/CTNND1/ADCY3/PRKD2/ACTB/MAGI1/MAPK14/PARD6G/TLN2/MAGI2/RAC1/CDC42/LPAR3/PIK3R3/SIPA1L3/FGF1/GNAO1/ADCY1/LPAR1/PLCE1/PRKCA/DOCK4/SIPA1L1/PDGFC/PIK3R1/TIAM1/EFNA5/BCAR1/PIK3R2/PDGFA/ITGB3/PARD3/PLCB4/MRAS/ADORA2B/MET/GNAQ/FGFR1/RAF1/RALGDS/EFNA1/RAPGEF4/ANGPT1/EVL/KITLG/MAP2K6/PDGFRA/RAPGEF5/FLT1/GRIN2B/PRKCZ/CDH1/GNAI2/FGF2/ADCY5/ENAH/AKT3/LCP2/IGF1/FYB1/RASSF5/EGFR/FARP…	SE_PE
hsa04810	Regulation of actin cytoskeleton	217	84	1.15641e-09	7.21444e-08	1.19226e-07	ITGB4/BAIAP2/SSH3/PAK1/ACTB/ROCK2/GNA12/RAC1/CDC42/PIK3R3/FGF1/GNG12/LPAR1/ITGB8/SPATA13/PDGFC/IQGAP2/PIK3R1/ABI2/TIAM1/BDKRB1/PIP5K1B/BCAR1/ITGAV/PIK3R2/ACTR3/PDGFA/ITGB3/GSN/ITGA5/MRAS/ITGA6/ACTN1/MYH9/PPP1R12A/DOCK1/WASL/ITGA8/ITGA11/FGFR1/RAF1/MYH14/IQGAP1/NCKAP1L/FGD3/PTK2/MYL2/PDGFRA/ITGA10/MYLK3/CYFIP2/PIP4K2B/SSH1/ITGA2/PPP1R12B/LIMK2/ITGA1/ITGAE/ARPC2/MYH10/FGF2/MYL12A/GNA13/MYLK/ENAH/PA…	SE_PE
hsa04520	Adherens junction	71	38	1.42786e-09	7.21444e-08	1.19226e-07	IGF1R/BAIAP2/CTNND1/ACTB/RAC1/CDC42/CTNNA1/CSNK2A2/PARD3/ACTN1/WASL/MET/FGFR1/ERBB2/PTPRJ/LEF1/IQGAP1/PTPN1/SMAD3/FYN/TCF7L1/CDH1/TJP1/NECTIN1/TCF7L2/CSNK2A3/TCF7/EGFR/FARP2/SORBS1/ACTN4/PTPRM/PTPRF/FER/MAP3K7/ACP1/CREBBP/TGFBR2	SE_PE
hsa04360	Axon guidance	182	73	2.3586e-09	9.53371e-08	1.57554e-07	WNT5A/SSH3/EPHA2/PAK1/ABLIM2/UNC5B/ROCK2/PARD6G/NTN4/SEMA3D/RAC1/CDC42/SEMA4D/ROBO1/PIK3R3/ABL1/PLXNA2/PRKCA/SLIT3/BMPR1B/NCK2/PIK3R1/EFNA5/PIK3R2/NRP1/PARD3/BMP7/SRGAP1/WNT4/MET/SEMA3C/RAF1/CAMK2A/EFNA1/BOC/SRGAP3/PTK2/PLXNB2/PPP3CA/SEMA5B/PLXNA4/EPHB2/NFATC2/CAMK2B/SEMA5A/SSH1/TRPC5/LIMK2/BMPR2/FYN/NTN1/PRKCZ/GNAI2/MYL12A/RGS3/ENAH/PAK2/ABLIM1/SEMA3E/SEMA3F/SSH2/DPYSL2/ARHGEF12/PIK3CD/TRPC6/SEM…	SE_PE
hsa04015	Rap1 signaling pathway	210	75	7.60146e-10	1.74433e-07	2.52368e-07	EPHA2/PRKD2/ACTB/MAPK14/PARD6G/TLN2/CDC42/LPAR3/PIK3R3/SIPA1L3/ADCY1/RAPGEF1/PLCE1/DOCK4/SIPA1L1/PDGFC/PIK3R1/TIAM1/EFNA5/BCAR1/PIK3R2/GNAO1/CTNND1/PDGFA/ITGB3/PARD3/PLCB4/MRAS/GNAQ/FGFR1/RAF1/RALGDS/EFNA1/MAGI1/MET/FGF21/RAPGEF4/RAPGEF3/ANGPT1/KITLG/MAP2K6/PDGFRA/FGFR2/IGF1R/RAPGEF5/LPAR1/EGFR/PRKCA/PRKCZ/CDH1/GNAI2/FGF1/ADCY5/FGF4/LCP2/IGF1/RASSF5/MAGI3/EVL/ADCY4/RAP1GAP/VEGFC/RALA/NGF/PIK3CD/G…	MSE_PE
R-HSA-9012999	RHO GTPase cycle	445	152	2.62176e-10	3.52144e-07	3.94051e-07	TOR1AIP1/RAPGEF1/FAM13A/MYO9B/DLG5/RTKN/BAIAP2/CDC42EP1/EPHA2/PAK1/ACTB/ARHGAP26/ABR/ROCK2/COPS4/DLC1/SH3RF1/JUP/TRIO/RAC1/CDC42/DEPDC1B/DOCK9/TMOD3/PIK3R3/STARD13/CDC42EP4/PLXND1/KALRN/SPATA13/CCP110/DOCK4/ARHGEF9/DAAM1/WIPF1/NCK2/ARHGAP18/PRAG1/CSK/IQGAP2/PIK3R1/ABI2/TIAM1/PLEKHG5/ARHGEF17/COPS2/TEX2/PIK3R2/MSI2/RASGRF2/SPTBN1/PREX1/FARP1/ACTN1/SRGAP1/FLOT2/DST/AKAP13/DOCK1/ARHGEF10/WASL/RHOBTB…	SE_PE
R-HSA-1474244	Extracellular matrix organization	299	110	7.5469e-10	5.06834e-07	5.67149e-07	TNR/ADAMTS16/BSG/ITGB4/MMP14/APP/SDC3/COL4A2/COL23A1/AGRN/COL27A1/MFAP2/NTN4/MMP2/COL5A2/NID1/TIMP2/SPARC/CD151/ITGB8/NCAN/PRKCA/P3H2/LAMA4/SDC1/DCN/FURIN/LTBP2/P4HA2/ITGAV/PDGFA/ITGB3/DSPP/BMP7/ITGA5/ADAM12/LAMB1/ITGA6/ACTN1/HSPG2/DST/FBLN1/LAMA3/MMP20/MMP3/ITGA8/TGFB2/ITGA11/COL15A1/LOXL2/MMP25/CASP3/LAMA1/ADAMTS3/COL18A1/ADAM10/ADAM9/COL12A1/ADAMTS9/COL4A1/VCAN/ITGA10/ADAMTS14/MMP8/CTSS/ITGA2/…	SE_PE
hsa05165	Human papillomavirus infection	326	111	1.60408e-08	5.40322e-07	8.92939e-07	TNR/WNT5A/TSC2/ITGB4/COL4A2/LFNG/FAS/LLGL1/MAGI1/PARD6G/CREB3L1/CDC42/CDKN1B/PIK3R3/ATP6V0D1/RELN/TRAF3/DVL2/CHD4/ITGB8/ATP6V1H/TERT/PPP2CB/LAMA4/DLG2/PPP2R5C/PIK3R1/JAK1/ITGAV/PIK3R2/FOXO1/UBR4/ITGB3/TADA3/PARD3/ITGA5/LAMB1/ITGA6/MAML3/PPP2R5D/MAML2/WNT4/LAMA3/CREB5/ITGA8/ITGA11/RHEB/RAF1/TBK1/CDK6/CASP3/NOTCH2/LAMA1/PTK2/COL4A1/ITGA10/MX1/ATP6V1C2/ITGA2/NFKB1/TNXB/TCF7L1/ITGA1/WNT2/CREB1/PRKCZ/…	SE_PE
hsa04010	MAPK signaling pathway	294	102	2.09964e-08	6.06213e-07	1.00183e-06	IGF1R/MAPKAPK2/MAP2K3/DUSP4/EPHA2/PAK1/NTRK2/FAS/IL1R1/MAPK14/RASA2/GNA12/RAC1/CDC42/MAP4K4/PTPRR/FGF1/MAP3K5/CACNA2D1/GNG12/PRKCA/PTPN5/IGF2/PDGFC/MAP4K3/MAP3K4/PLA2G4F/CACNA1C/MAP3K20/MAP3K3/EFNA5/PDGFA/RASGRF2/MRAS/MAP3K14/TAB2/BDNF/CACNA1A/MET/PLA2G4E/MYC/JMJD7-PLA2G4B/PLA2G4B/TGFB2/FGFR1/RAF1/MAPK10/EFNA1/ERBB2/CACNA2D3/MAP2K5/CACNA2D4/CASP3/MAP3K6/LAMTOR3/CACNB1/ANGPT1/PPP3CA/KITLG/STMN1/MA…	SE_PE
R-HSA-9013148	CDC42 GTPase cycle	157	67	1.80098e-09	8.06332e-07	9.02289e-07	MYO9B/BAIAP2/CDC42EP1/PAK1/ARHGAP26/ABR/DLC1/JUP/TRIO/CDC42/DEPDC1B/DOCK9/STARD13/CDC42EP4/SPATA13/ARHGEF9/DAAM1/WIPF1/IQGAP2/PIK3R1/TIAM1/PIK3R2/RASGRF2/PREX1/FARP1/SRGAP1/ARHGEF10/WASL/BCR/IQGAP1/FMNL2/FGD3/SRGAP3/SNAP23/ARFGAP3/ARHGAP42/ARHGAP24/DOCK10/FNBP1/STEAP3/GNA13/ARAP1/FGD4/PAK2/DOCK6/CDC42SE2/FMNL3/PLEKHG1/DOCK7/FNBP1L/ARHGEF7/OPHN1/KCTD3/PLEKHG3/ARHGAP20/ITSN1/DIAPH3/SH3PXD2A/RACGAP1…	SE_PE
R-HSA-9012999	RHO GTPase cycle	445	135	6.60873e-10	8.6957e-07	9.8404e-07	FAM13A/DLG5/PHIP/BAIAP2/PLEKHG5/EPHA2/PAK1/ACTB/ROCK2/COPS4/DLC1/ARAP1/SH3RF1/JUP/TRIO/CDC42EP4/TMEM87A/CDC42/ARHGAP33/DEPDC1B/DOCK9/PIK3R3/STARD13/MYO6/KALRN/RAPGEF1/SPATA13/DOCK4/ARHGEF9/DAAM1/WIPF1/ARHGAP18/CSK/IQGAP2/PIK3R1/ABI2/TIAM1/UBXN11/ARHGEF17/COPS2/TEX2/PIK3R2/MSI2/UACA/ARHGAP26/SPTBN1/FARP1/ACTN1/SRGAP1/FLOT2/DST/DOCK1/ARHGEF10/RHOBTB2/ARHGAP15/BCR/TRA2B/CAPZB/NCKAP1L/FMNL2/CYFIP2/MP…	MSE_PE
hsa04510	Focal adhesion	201	70	9.53296e-09	1.09378e-06	1.58247e-06	COL4A2/PAK1/MYLK/ACTB/ROCK2/TLN2/CDC42/PIK3R3/RELN/RAPGEF1/PARVA/ITGB8/PDGFC/TNR/PIK3R1/BCAR1/ITGAV/PIK3R2/PDGFA/ITGB3/ITGA5/LAMB1/ACTN1/PPP1R12A/DOCK1/FYN/ITGA11/RAF1/COL4A3/MET/PARVB/LAMA1/PDGFRA/ITGA10/CCND2/IGF1R/LAMA4/ITGA2/XIAP/ITGA1/EGFR/PRKCA/PIP5K1B/ITGA6/SHC3/MYL12A/CAV2/RASGRF1/GRB2/ITGB5/LAMA3/TNXB/LAMC1/CAV3/IGF1/CAPN2/LAMA5/COL1A1/VEGFC/ACTN4/FLNB/PAK2/VWF/PIK3CD/EGF/MYLK3/COL4A1/AR…	MSE_PE
hsa04810	Regulation of actin cytoskeleton	217	73	2.44667e-08	1.87149e-06	2.70765e-06	BAIAP2/SSH3/ARPC2/PAK1/CXCR4/MYLK/ACTB/ROCK2/CDC42/GNA12/PIK3R3/ITGB8/SPATA13/ITGAE/PDGFC/MYH10/IQGAP2/PIK3R1/ABI2/TIAM1/BCAR1/ITGAV/PIK3R2/ACTR3/PDGFA/ITGB3/GSN/ITGA5/MRAS/ACTN1/PPP1R12A/DOCK1/GNG12/ITGA11/FGFR1/RAF1/MYH9/MYH14/NCKAP1L/CYFIP2/FGF21/FGD3/WASF2/PDGFRA/ITGA10/FGFR2/PIP4K2B/SSH1/LPAR1/ITGA2/LIMK2/ITGA1/EGFR/PIP5K1B/ITGA6/MYL12A/FGF1/GNA13/ITGB5/FGF4/ARHGEF7/ITGAD/DIAPH3/ACTN4/PAK2/S…	MSE_PE
hsa04151	PI3K-Akt signaling pathway	344	103	4.02693e-08	2.31019e-06	3.34236e-06	CASP9/TSC2/COL4A2/SGK1/EPHA2/BCL2L1/GNG7/IL4R/CREB3L1/LPAR3/PIK3R3/RELN/ITGB8/PPP2CB/IGF2/PDGFC/TNR/PIK3R1/JAK1/EFNA5/ITGAV/PIK3R2/IRS1/PDGFA/ITGB3/ITGA5/LAMB1/HSP90B1/PRLR/PPP2R5D/PHLPP1/GNB5/MYC/GNG12/RPTOR/ITGA11/RHEB/FGFR1/RAF1/EFNA1/MAGI1/COL4A3/MET/CDK6/FGF21/LAMA1/ANGPT1/KITLG/PDGFRA/ITGA10/CDKN1B/FGFR2/CCND2/IGF1R/NTRK1/LPAR1/LAMA4/ITGA2/NFKB1/CREB5/ITGA1/CREB1/EGFR/PRKCA/ITGA6/RXRA/FOXO3…	MSE_PE
hsa04151	PI3K-Akt signaling pathway	344	113	1.08068e-07	2.59135e-06	4.28247e-06	TNR/TSC2/ITGB4/IGF1R/COL4A2/EPHA2/NTRK2/MAGI1/GNG7/IL4R/CREB3L1/MAGI2/RAC1/CDKN1B/LPAR3/PIK3R3/RELN/FGF1/GNG12/LPAR1/ITGB8/PRKCA/PIK3AP1/PPP2CB/IGF2/LAMA4/PDGFC/PPP2R5C/PIK3R1/JAK1/EFNA5/ITGAV/PIK3R2/IRS1/PDGFA/ITGB3/ITGA5/LAMB1/ITGA6/BDNF/PRLR/PPP2R5D/PHLPP1/LAMA3/CREB5/MET/FOXO3/MYC/RPTOR/ITGA8/ITGA11/RHEB/FGFR1/RAF1/EFNA1/ERBB2/CDK6/GNB5/LAMA1/PTK2/ANGPT1/KITLG/PDGFRA/COL4A1/ITGA10/FLT1/NTRK1/…	SE_PE
hsa05205	Proteoglycans in cancer	204	75	1.15396e-07	2.59135e-06	4.28247e-06	WNT5A/IHH/IGF1R/PAK1/FAS/CTTN/ACTB/ROCK2/GAB1/MAPK14/MMP2/RAC1/CDC42/MIR10B/PIK3R3/PLCE1/PRKCA/ANK3/IGF2/SDC1/DCN/PIK3R1/TIAM1/ITGAV/PIK3R2/ITPR1/ITGB3/ITGA5/MRAS/HSPG2/WNT4/PPP1R12A/MET/MYC/TGFB2/FGFR1/RAF1/CAMK2A/ERBB2/HPSE2/IQGAP1/ITPR2/CASP3/PTK2/FRS2/CAMK2B/ITGA2/PPP1R12B/WNT2/CBL/FGF2/CD44/CAV2/WNT7B/AKT3/ANK2/ITGB5/SDC2/CAV3/IGF1/ESR1/FLNC/EGFR/FZD8/COL1A1/FLNB/SOS2/ARHGEF12/PIK3CD/WNT9A/A…	SE_PE
hsa04750	Inflammatory mediator regulation of TRP channels	98	43	2.49756e-07	5.04771e-06	8.34187e-06	MAP2K3/HTR2A/ADCY3/IL1R1/MAPK14/F2RL1/PIK3R3/ADCY1/PRKCA/PRKCH/PLA2G4F/HRH1/PIK3R1/BDKRB1/PIK3R2/ITPR1/ASIC2/PLCB4/GNAQ/PLA2G4E/JMJD7-PLA2G4B/PLA2G4B/CAMK2A/MAPK10/ITPR2/PLA2G6/MAP2K6/IL1B/CAMK2B/NTRK1/PRKCE/ADCY5/P2RY2/IGF1/BDKRB2/NGF/PLA2G4D/PIK3CD/PLCB2/IL1RAP/PLCB1/PRKCB/ADCY7	SE_PE
hsa04520	Adherens junction	71	32	1.51823e-07	6.48291e-06	9.37941e-06	BAIAP2/ACTB/CDC42/SMAD3/CSNK2A2/CTNND1/PARD3/ACTN1/PTPRM/FYN/FGFR1/MET/PTPRJ/LEF1/PTPN1/CTNNA2/WASF2/IGF1R/CTNNA1/EGFR/CDH1/NECTIN1/TCF7L2/CSNK2A3/TCF7/NECTIN2/SORBS1/ACTN4/PTPRF/FER/CREBBP/TGFBR2	MSE_PE
hsa04072	Phospholipase D signaling pathway	147	53	1.69507e-07	6.48291e-06	9.37941e-06	TSC2/CYTH1/GNA12/LPAR3/PIK3R3/ADCY1/PDGFC/ARF1/PLA2G4F/PIK3R1/PIK3R2/PDGFA/PLCB4/MRAS/FYN/GAB1/RHEB/RAF1/RALGDS/DNM1/RAPGEF4/RAPGEF3/CYTH4/KITLG/PDGFRA/PLPP1/DNM3/LPAR1/AGTR1/EGFR/PRKCA/PIP5K1B/GRM7/SHC3/PLPP3/GNA13/PLA2G4E/ADCY5/GRB2/DGKH/ADCY4/RALA/MTOR/PLA2G4D/PLD1/GAB2/PIK3CD/EGF/PLCB1/SHC2/F2/ADCY7/TSC1	MSE_PE
hsa04072	Phospholipase D signaling pathway	147	57	5.18812e-07	9.00478e-06	1.48813e-05	TSC2/ADCY3/GAB1/GNA12/DGKE/GRM4/LPAR3/PIK3R3/ADCY1/LPAR1/CYTH1/PRKCA/PDGFC/ARF1/PLA2G4F/PIK3R1/PIP5K1B/PIK3R2/PDGFA/PLCB4/MRAS/PLA2G4E/JMJD7-PLA2G4B/PLA2G4B/RHEB/RAF1/RALGDS/DNM1/RAPGEF4/CYTH4/KITLG/PDGFRA/PLPP1/DNM3/AGTR1/FYN/PLPP3/DGKB/GNA13/ADCY5/AKT3/SYK/DGKD/DGKH/EGFR/SHC3/SOS2/RALA/F2R/PLA2G4D/PIK3CD/PLCB2/AKT1/PLCB1/CYTH3/ADCY7/TSC1	SE_PE
hsa04310	Wnt signaling pathway	168	63	5.34659e-07	9.00478e-06	1.48813e-05	WNT5A/CTBP1/APCDD1/ROCK2/CTBP2/LGR5/RAC1/LGR4/CTNND2/ROR1/DVL2/TBL1X/PRKCA/CSNK2A2/DAAM1/INVS/TBL1XR1/PLCB4/TLE1/WNT4/LRP5/CTNNBIP1/MYC/CAMK2A/MAPK10/RSPO3/LEF1/PPP3CA/CCN4/SMAD3/SIAH1/NFATC2/CAMK2B/BTRC/ROR2/TCF7L1/WNT2/CUL1/LRP6/PSEN1/AXIN2/WNT7B/TCF7L2/CSNK2A3/ZNRF3/CCND2/FRZB/TCF7/FZD8/RBX1/AXIN1/RUVBL1/SOX17/PLCB2/WNT9A/MAP3K7/CCDC88C/PRICKLE2/PLCB1/CREBBP/CACYBP/PRKCB/WNT3	SE_PE
hsa04014	Ras signaling pathway	233	74	2.79862e-07	9.17441e-06	1.32734e-05	RASA3/EPHA2/PAK1/BCL2L1/GNG7/RASA2/CDC42/PIK3R3/PLCE1/ABL1/IGF2/PDGFC/PLA2G4F/PIK3R1/TIAM1/EFNA5/PIK3R2/PDGFA/SYNGAP1/MRAS/GNB5/REL/GNG12/GAB1/FGFR1/RAF1/RALGDS/EFNA1/MET/FGF21/PLA2G6/ANGPT1/KITLG/PDGFRA/ETS1/FGFR2/IGF1R/RAPGEF5/KSR1/PLA2G2C/NTRK1/NFKB1/EGFR/PRKCA/ABL2/SHC3/KSR2/FGF1/PLA2G4E/RASGRF1/GNB4/GRB2/FGF4/ETS2/IGF1/GNB1/RASAL2/RAB5C/RASSF5/VEGFC/RALA/PAK2/RASAL1/NGF/PLA2G4D/PLD1/GAB2/PIK…	MSE_PE
hsa04611	Platelet activation	124	50	6.54002e-07	1.01675e-05	1.68028e-05	TBXAS1/STIM1/ADCY3/ACTB/GP5/ROCK2/MAPK14/TLN2/PIK3R3/ADCY1/PLA2G4F/PIK3R1/PIK3R2/ITPR1/ITGB3/PLCB4/PPP1R12A/GNAQ/PLA2G4E/JMJD7-PLA2G4B/PLA2G4B/ITPR2/SNAP23/MYLK3/ITGA2/FYN/PRKG1/PRKCZ/GNAI2/MYL12A/GNA13/MYLK/ADCY5/AKT3/SYK/LCP2/VWF/COL1A1/LYN/F2R/PLA2G4D/ARHGEF12/PIK3CD/PLCB2/AKT1/RASGRP1/PLCB1/ARHGAP35/PRKCI/ADCY7	SE_PE
hsa04360	Axon guidance	182	61	4.04051e-07	1.15899e-05	1.67681e-05	WNT5A/SSH3/EPHA2/PAK1/PTCH1/CXCR4/UNC5B/ROCK2/PARD6G/NTN4/CDC42/SEMA4D/PIK3R3/ABL1/PLXNA2/SLIT3/PIK3R1/EFNA5/PIK3R2/NRP1/DPYSL2/PARD3/SRGAP1/WNT4/CAMK2A/ABLIM3/SEMA3C/FYN/RAF1/EFNA1/MET/ABLIM1/BOC/SRGAP3/PLXNB2/PPP3CA/PLXNA4/EPHB2/NFATC2/CAMK2B/RGMA/BMPR1B/SSH1/LIMK2/BMPR2/NTN1/PRKCA/PRKCZ/GNAI2/MYL12A/RGS3/ROBO1/ABLIM2/PAK2/SSH2/PIK3CD/TRPC6/SEMA3G/TRPC4/GNAI1/EPHA1	MSE_PE
R-HSA-1474244	Extracellular matrix organization	299	95	2.03727e-08	1.34031e-05	1.51675e-05	ADAMTS16/APP/SDC3/COL4A2/ADAMTS1/COL23A1/COL27A1/MFAP2/NTN4/AGRN/NID1/TIMP2/CD151/ITGB8/P3H2/ITGAE/SDC1/FURIN/LTBP2/TNR/COL13A1/ITGAV/PDGFA/ITGB3/DSPP/MMP2/ITGA5/LAMB1/ACTN1/DST/FBLN1/TGFB2/ITGA11/COL4A3/COL5A3/LOXL2/CASP3/P4HA2/LAMA1/HSPG2/ADAMTS3/COL18A1/ADAM10/SH3PXD2A/COL12A1/ITGA10/ADAMTS14/VCAN/CTSS/LAMA4/ITGA2/LTBP1/ITGA1/DAG1/COL16A1/PRKCA/ADAMTS2/CDH1/ADAM17/PSEN1/ITGA6/CTSB/NCAM1/PECAM1…	MSE_PE
hsa04390	Hippo signaling pathway	157	59	1.12674e-06	1.49369e-05	2.46848e-05	WNT5A/DLG5/TEAD1/ACTB/LLGL1/PARD6G/FGF1/CTNNA1/DVL2/PPP2CB/BMPR1B/DLG2/SMAD1/PARD3/BMP7/YAP1/LIMD1/WNT4/MYC/TGFB2/BMP8B/SMAD7/LEF1/SMAD3/BMP6/GLI2/BTRC/CCN2/BMPR2/CSNK1D/TCF7L1/STK3/WNT2/PRKCZ/CDH1/AXIN2/BMPR1A/WWTR1/WNT7B/TCF7L2/TEAD3/AJUBA/FRMD6/CCND2/LLGL2/PATJ/TCF7/FZD8/AXIN1/WNT9A/PPP2R2B/YWHAZ/FRMD1/PRKCI/TGFBR2/PPP2R2A/YWHAH/WNT3/DLG3	SE_PE
hsa04014	Ras signaling pathway	233	80	1.162e-06	1.49369e-05	2.46848e-05	IGF1R/EPHA2/PAK1/NTRK2/GAB1/GNG7/RASA2/RAC1/CDC42/PIK3R3/FGF1/GNG12/PLCE1/ABL1/PRKCA/IGF2/PDGFC/PLA2G4F/PIK3R1/TIAM1/EFNA5/PIK3R2/PDGFA/RASGRF2/MRAS/BDNF/REL/MET/PLA2G4E/JMJD7-PLA2G4B/PLA2G4B/RASAL2/FGFR1/RAF1/RALGDS/MAPK10/EFNA1/RASA3/TBK1/RGL1/PLA2G6/GNB5/ANGPT1/KITLG/PDGFRA/KSR1/ETS1/RAPGEF5/FLT1/PLA2G2C/NTRK1/NFKB1/GRIN2B/ABL2/FGF2/RASGRF1/PAK2/GNB4/AKT3/IGF1/GNB1/RASSF5/EGFR/SHC3/VEGFC/RALGA…	SE_PE
hsa05412	Arrhythmogenic right ventricular cardiomyopathy	77	35	1.18251e-06	1.49369e-05	2.46848e-05	ITGB4/ACTB/JUP/CTNNA1/CACNA2D1/CDH2/ITGB8/CACNA1C/ITGAV/ITGB3/ITGA5/ITGA6/ITGA8/ITGA11/CACNA2D3/LEF1/CACNA2D4/LAMA1/CACNB1/SLC8A1/CACNA1D/ITGA10/DSP/ITGA2/LMNA/TCF7L1/ITGA1/DAG1/CACNB4/ITGB5/TCF7L2/TCF7/SGCD/ITGA9/PKP2	SE_PE
hsa05205	Proteoglycans in cancer	204	66	5.8862e-07	1.50081e-05	2.17135e-05	WNT5A/IHH/PAK1/PTCH1/ACTB/ROCK2/MAPK14/CDC42/PIK3R3/PLCE1/ANK3/IGF2/SDC1/PIK3R1/TIAM1/ITGAV/PIK3R2/ITPR1/FZD1/ITGB3/MMP2/ITGA5/MRAS/WNT4/PPP1R12A/CAMK2A/MYC/TGFB2/GAB1/FGFR1/RAF1/WNT3/MET/HPSE2/ITPR2/CASP3/FRS2/HSPG2/IGF1R/CAMK2B/ITGA2/WNT2/CBL/EGFR/PRKCA/CD44/CAV2/MIR10A/WNT7B/GRB2/ITGB5/SDC2/CAV3/IGF1/ESR1/FZD8/COL1A1/FLNB/MTOR/WNT7A/PIK3CD/WNT9A/RDX/DCN/ANK2/PXN	MSE_PE
hsa05163	Human cytomegalovirus infection	217	68	1.46682e-06	3.36597e-05	4.86985e-05	CASP9/TSC2/CXCR4/ROCK2/IL1R1/MAPK14/GNG7/CREB3L1/GNA12/IL10RB/PIK3R3/ADCY1/PIK3R1/JAK1/BCAR1/ITGAV/PIK3R2/ITPR1/GNAO1/ITGB3/PLCB4/GNB5/GNAQ/MYC/GNG12/RHEB/RAF1/TAP2/ITPR2/CDK6/CASP3/CCR3/E2F3/PPP3CA/TRAF5/SP1/MAP2K6/PDGFRA/IL1B/NFATC2/NFKB1/CREB5/AKAP13/CX3CL1/CREB1/TAP1/EGFR/PRKCA/TRAF2/GNAI2/GNA13/ADCY5/E2F2/GNB4/GRB2/TNFRSF1A/GNB1/ATF6B/ADCY4/CREB3L4/MTOR/IL10RA/PIK3CD/PLCB1/GNAI1/PXN/ADCY7/TS…	MSE_PE
R-HSA-3000171	Non-integrin membrane-ECM interactions	59	29	9.41422e-08	4.12904e-05	4.67259e-05	SDC3/COL4A2/NTN4/AGRN/SDC1/ITGAV/PDGFA/ITGB3/LAMB1/ACTN1/COL4A3/COL5A3/LAMA1/HSPG2/LAMA4/ITGA2/DAG1/PRKCA/ITGA6/DDR2/ITGB5/LAMA3/SDC2/LAMC1/COL5A1/DDR1/LAMA5/COL1A1/COL4A1	MSE_PE
hsa05165	Human papillomavirus infection	326	93	2.03011e-06	4.23507e-05	6.12725e-05	WNT5A/TSC2/COL4A2/LLGL1/PARD6G/CREB3L1/CDC42/ATP6V1C2/PIK3R3/ATP6V0D1/RELN/ITGB8/ATP6V1H/PPP2CB/DLG2/TNR/PIK3R1/JAK1/ITGAV/PIK3R2/FOXO1/FZD1/ITGB3/TADA3/PARD3/ITGA5/LAMB1/MAML3/PPP2R5D/MAML2/DVL1/WNT4/ITGA11/RHEB/RAF1/MAGI1/WNT3/COL4A3/CDK6/CASP3/LAMA1/LFNG/JAG1/ITGA10/CDKN1B/CCND2/LAMA4/ITGA2/NFKB1/CREB5/ITGA1/WNT2/CREB1/EGFR/HES1/PRKCZ/PSEN1/ITGA6/IKBKE/UBR4/WNT7B/GRB2/ITGB5/TCF7L2/LAMA3/TNXB/L…	MSE_PE
hsa04152	AMPK signaling pathway	120	47	3.69697e-06	4.39516e-05	7.26346e-05	TSC2/IGF1R/SREBF1/CPT1A/CREB3L1/PIK3R3/PRKAG2/ACACA/PPP2CB/PPP2R5C/PIK3R1/PIK3R2/FOXO1/IRS1/TBC1D1/PFKFB3/PPP2R5D/RAB2A/CREB5/FOXO3/RPTOR/RHEB/STRADB/CAB39L/LEPR/CREB1/PFKL/PFKP/PRKAB2/AKT3/ADIPOR2/IGF1/CFTR/EEF2K/CAB39/CREB3L4/PPP2R3A/PRKAB1/CREB3L2/PIK3CD/AKT1/PPP2R2B/MAP3K7/G6PC1/SCD5/PPP2R2A/TSC1	SE_PE
R-HSA-9013106	RHOC GTPase cycle	73	36	1.37077e-07	4.60291e-05	5.15067e-05	MYO9B/RTKN/ARHGAP26/ABR/ROCK2/DLC1/JUP/DEPDC1B/STARD13/DAAM1/ARHGAP18/PIK3R1/ARHGEF17/PREX1/FLOT2/AKAP13/ARHGEF10/BCR/SLK/IQGAP1/FMNL2/ARHGEF28/ARHGEF10L/STK10/MCAM/FLOT1/FMNL3/MACO1/OPHN1/DIAPH3/RACGAP1/ARHGEF25/ARHGEF12/ARHGAP35/ABCD3/ARHGAP39	SE_PE
R-HSA-9013149	RAC1 GTPase cycle	184	70	2.13521e-07	5.73585e-05	6.41845e-05	FAM13A/MYO9B/BAIAP2/CDC42EP1/EPHA2/PAK1/ARHGAP26/ABR/DLC1/TRIO/RAC1/CDC42/DEPDC1B/DOCK9/PIK3R3/CDC42EP4/KALRN/SPATA13/DOCK4/WIPF1/IQGAP2/PIK3R1/ABI2/TIAM1/PIK3R2/RASGRF2/PREX1/FARP1/SRGAP1/DOCK1/ARHGEF10/WASL/BCR/IQGAP1/NCKAP1L/MPP7/FERMT2/SRGAP3/SNAP23/CHN2/ARHGAP42/DOCK5/CYFIP2/ARHGAP24/DOCK10/MCAM/SWAP70/ABL2/GNA13/ARAP1/PAK2/DOCK6/PLEKHG1/DOCK7/ARHGEF7/OPHN1/FARP2/PLEKHG3/ARHGAP20/DIAPH3/RACG…	SE_PE
hsa04750	Inflammatory mediator regulation of TRP channels	98	37	3.53277e-06	6.75564e-05	9.77399e-05	HTR2A/IL1R1/MAPK14/F2RL1/PIK3R3/ADCY1/PRKCH/PLA2G4F/HRH1/PIK3R1/PIK3R2/ITPR1/PLCB4/ASIC2/CAMK2A/GNAQ/ITPR2/PLA2G6/MAP2K6/IL1B/CAMK2B/NTRK1/PRKCA/PRKCE/PLA2G4E/ADCY5/P2RY2/IGF1/HTR2B/ADCY4/NGF/PLA2G4D/PIK3CD/IL1RAP/PLCB1/MAP2K3/ADCY7	MSE_PE
hsa05163	Human cytomegalovirus infection	217	73	7.83971e-06	8.80248e-05	0.00014547	TSC2/ADCY3/FAS/ROCK2/IL1R1/MAPK14/GNG7/CREB3L1/GNA12/RAC1/PIK3R3/GNAO1/ADCY1/GNG12/PRKCA/PIK3R1/JAK1/BCAR1/ITGAV/PIK3R2/ITPR1/ITGB3/PLCB4/TRAF5/AKAP13/CREB5/GNAQ/MYC/RHEB/RAF1/ITPR2/TBK1/CDK6/CASP3/GNB5/CCR3/NFKBIA/PTK2/PPP3CA/SP1/MAP2K6/PDGFRA/IL1B/NFATC2/TAP2/NFKB1/CREB1/TAP1/GNAI2/GNA13/ADCY5/E2F2/GNB4/AKT3/TNFRSF1A/GNB1/CCR5/ATF6B/EGFR/TRAF2/CREB3L4/SOS2/IL10RA/CREB3L2/ARHGEF12/PIK3CD/PLCB2/I…	SE_PE
R-HSA-9013148	CDC42 GTPase cycle	157	56	2.6979e-07	8.87469e-05	0.00010043	BAIAP2/PAK1/DLC1/ARAP1/JUP/TRIO/CDC42EP4/CDC42/ARHGAP33/DEPDC1B/DOCK9/STARD13/SPATA13/ARHGEF9/DAAM1/WIPF1/IQGAP2/PIK3R1/TIAM1/PIK3R2/ARHGAP26/FARP1/SRGAP1/ARHGEF10/BCR/FMNL2/FGD3/SRGAP3/SNAP23/SH3PXD2A/ARFGAP3/ARHGAP42/ARHGAP24/DOCK10/FNBP1/STEAP3/GNA13/FGD4/ABR/FMNL3/FNBP1L/PLEKHG1/FMNL1/ARHGEF7/KCTD3/PLEKHG3/ARHGAP20/ITSN1/DIAPH3/RACGAP1/PAK2/PLD1/CDC42SE2/DNMBP/PLEKHG4/ARHGAP35	MSE_PE
[truncated: 498 more rows]

## Sheet: Data 8
Supplementary Data 8. Pathway analysis of genes annotated to differentially methylated CpG sites in clusters associated with menstrual cycle phase from WGCNA. N is the total number of genes in the pathway and DM is the number of genes from the pathway that were annotated to the differentially methylated CpG sites.
Pathway_ID	Description	N	DM	P-value	FDR	adj.pvals	Genes	Comparison
[truncated: 642 more rows]

## Sheet: Data 9
Supplementary Data 9. WGCNA Pathway Analysis. Pathway analysis of genes annotated to CpG sites in modules associated with case:control. N is the total number of genes in the pathway and DM is the number of genes from the pathway that were annotated to the differentially methylated CpG sites.
[truncated: 75 more rows]

[truncated: 11 more sheets: Data 10, Data 11, Data 12, Data 13, Data 14, Data 15, Data 16, Data 17, Data 18, Data 19, Data 20]
